# Supplementary material for: Correction of dysregulated lipid metabolism normalizes gene expression in oligodendrocytes and prolongs lifespan in female poly-GA C9orf72 mice
Source: Nat Commun. 2025 Apr 11;16:3442. doi: 10.1038/s41467-025-58634-4 (PMC11992041; doi:10.1038/s41467-025-58634-4)
Supplement: Supplementary file 3 — Supplementary Data 1 [file 41467_2025_58634_MOESM3_ESM.csv]

	WT_Vehicle	WT_CD	Tg_Vehicle	Tg_CD	Total
Macrophage	104	100	392	379	975
Microglia	3776	2804	8104	5910	20594
Microglia_div	1	4	87	201	293
Other_immune	34	66	322	373	795
Oligo_OPC	1702	2394	1382	1667	7145
Oligo_NFOL	382	576	279	339	1576
Oligo_mat1	10667	8218	3914	5086	27885
Oligo_mat2	2072	1850	302	668	4892
Astrocyte	979	3512	287	367	5145
Glutamat_DG1	7481	6411	4422	4335	22649
Glutamat_DG2	4701	4450	1408	1796	12355
Glutamat_1	3286	4416	1872	2351	11925
Glutamat_2	403	1372	969	1473	4217
Glutamat_3	341	747	875	582	2545
Glutamat_4	242	481	312	614	1649
Inh_Sst_Pvalb	1013	1369	1475	1144	5001
Inh_Vip	878	941	1046	834	3699
Inh_Lamp5	438	443	410	339	1630
Inh_other	138	605	216	251	1210
Neuron_other_1	1026	1179	775	965	3945
Neuron_other_2	349	373	280	504	1506
Dopamin_1	765	961	1080	788	3594
Dopamin_2	358	694	585	721	2358
Dopamin_3	431	573	660	528	2192
Dopamin_4	117	202	117	128	564
Dopamin_5	38	45	49	34	166
Neuroblast	1010	1407	233	428	3078
Cajal_Retzius	681	475	520	460	2136
Vessel	170	443	132	303	1048
Unknown	27	51	71	119	268
Total	43610	47162	32576	33687	157035
