# Supplementary material for: Correction of dysregulated lipid metabolism normalizes gene expression in oligodendrocytes and prolongs lifespan in female poly-GA C9orf72 mice
Source: Nat Commun. 2025 Apr 11;16:3442. doi: 10.1038/s41467-025-58634-4 (PMC11992041; doi:10.1038/s41467-025-58634-4)
Supplement: Supplementary file 4 — Supplementary Data 2 [file 41467_2025_58634_MOESM4_ESM.xlsx]

## Sheet: Macrophage
Euclidean Distances
	WT_Vehicle	WT_CD	Tg_Vehicle	Tg_CD
WT_Vehicle	0	25.1882	53.7474	52.3448
WT_CD	25.1882	0	43.8482	42.2569
Tg_Vehicle	53.7474	43.8482	0	1.91025
Tg_CD	52.3448	42.2569	1.91025	0
	Macrophage_144.Tg-Vehicle	Macrophage_145.Tg-Vehicle	Macrophage_166.WT-Vehicle	Macrophage_167.WT-Vehicle	Macrophage_176.WT-Vehicle	Macrophage_185.Tg-Vehicle	Macrophage_186.WT-Vehicle	Macrophage_379.WT-CD	Macrophage_387.WT-CD	Macrophage_392.WT-CD	Macrophage_397.WT-CD	Macrophage_399.Tg-CD	Macrophage_406.Tg-CD	Macrophage_408.Tg-CD	Macrophage_412.Tg-CD
Macrophage_144.Tg-Vehicle	0	1.84770722716763	75.7925740474822	51.1301037955234	56.514585456783	3.31975009224956	78.3063239432861	112.571884594533	47.258705213064	47.106178409139	37.6580209998464	12.9261258298652	3.80055206237028	12.4062953345987	1.41034708717446
Macrophage_145.Tg-Vehicle	1.84770722716763	0	73.981318891401	49.3539408340418	54.7486546033737	4.85897602558106	76.5283593461792	112.105860301639	45.4950445517419	45.3162952572334	35.8666035405558	11.2277016978977	2.0176928491625	14.1686389758937	1.15786044538494
Macrophage_166.WT-Vehicle	75.7925740474822	73.981318891401	0	25.1311803449565	20.3004600066346	78.6757617334227	6.36043411587291	104.161128460773	29.1585367886273	28.8377126382457	38.2097300523774	63.115108687689	71.9920673687679	88.108522106141	74.5447362129359
Macrophage_167.WT-Vehicle	51.1301037955234	49.3539408340418	25.1311803449565	0	5.48672590269844	54.1362076193096	27.1764499782548	96.9379836312257	4.02932953974076	4.25594450086435	13.5486357334658	38.2927919936974	47.3434758800653	63.522577745268	49.8357035309942
Macrophage_176.WT-Vehicle	56.514585456783	54.7486546033737	20.3004600066346	5.48672590269844	0	59.5453707255639	21.8380993185515	95.6200027088834	9.25727696885394	9.72696867825529	19.0107942043012	43.6444889855921	52.7352066871781	68.9153387817768	55.2090435775714
Macrophage_185.Tg-Vehicle	3.31975009224956	4.85897602558106	78.6757617334227	54.1362076193096	59.5453707255639	0	81.303472899222	115.359624821576	50.2965300054818	50.0742351287732	40.6250641966287	16.0846317548777	6.86903312461921	9.43611506203244	4.72891102696249
Macrophage_186.WT-Vehicle	78.3063239432861	76.5283593461792	6.36043411587291	27.1764499782548	21.8380993185515	81.303472899222	0	99.0498436323316	31.0833429035118	31.2415550850846	40.6831694980029	65.4625128764512	74.51874495497	90.6967817480356	77.01183649644
Macrophage_379.WT-CD	112.571884594533	112.105860301639	104.161128460773	96.9379836312257	95.6200027088834	115.359624821576	99.0498436323316	0	96.2065394492784	98.6138444267562	99.9687171687782	105.380237715205	110.955260014849	119.915369576835	111.436138870576
Macrophage_387.WT-CD	47.258705213064	45.4950445517419	29.1585367886273	4.02932953974076	9.25727696885394	50.2965300054818	31.0833429035118	96.2065394492784	0	2.409347693576	9.88200740112003	34.3876189128458	43.4809573589827	59.660608878737	45.951989702887
Macrophage_392.WT-CD	47.106178409139	45.3162952572334	28.8377126382457	4.25594450086435	9.72696867825529	50.0742351287732	31.2415550850846	98.6138444267562	2.409347693576	0	9.45008785555748	34.329298275289	43.3116841358359	59.4803751515161	45.8286300535488
Macrophage_397.WT-CD	37.6580209998464	35.8666035405558	38.2097300523774	13.5486357334658	19.0107942043012	40.6250641966287	40.6831694980029	99.9687171687782	9.88200740112003	9.45008785555748	0	24.908259878536	33.8626691227402	50.0302957022322	36.3842362478898
Macrophage_399.Tg-CD	12.9261258298652	11.2277016978977	63.115108687689	38.2927919936974	43.6444889855921	16.0846317548777	65.4625128764512	105.380237715205	34.3876189128458	34.329298275289	24.908259878536	0	9.21582253124546	25.3248806652426	11.5869108815116
Macrophage_406.Tg-CD	3.80055206237028	2.0176928491625	71.9920673687679	47.3434758800653	52.7352066871781	6.86903312461921	74.51874495497	110.955260014849	43.4809573589827	43.3116841358359	33.8626691227402	9.21582253124546	0	16.1803512713428	2.63635615862302
Macrophage_408.Tg-CD	12.4062953345987	14.1686389758937	88.108522106141	63.522577745268	68.9153387817768	9.43611506203244	90.6967817480356	119.915369576835	59.660608878737	59.4803751515161	50.0302957022322	25.3248806652426	16.1803512713428	0	13.7395682286204
Macrophage_412.Tg-CD	1.41034708717446	1.15786044538494	74.5447362129359	49.8357035309942	55.2090435775714	4.72891102696249	77.01183649644	111.436138870576	45.951989702887	45.8286300535488	36.3842362478898	11.5869108815116	2.63635615862302	13.7395682286204	0
Top PC Contribution of Genes
	PC1	PC2	PC3	PC4	PC5	PC6	PC7	PC8	PC9	PC10	PC11	PC12	PC13	PC14	PC15
1	Apoe	Cacnb2	Zdhhc20	Apoe	Adk	Myo1e	Gm47283	Cd74	Mmp12	Fkbp5	Lars2	Fbxl7	Gm16685	Cpa3	Xkr4
2	Alcam	Gm30489	C1qa	Xpot	Gm47283	Slc13a3	Atp13a2	Fkbp5	St6galnac3	Gm42418	Gm35330	Iigp1	Zbtb16	Cyp7b1	Gm37381
3	Lars2	Gm10790	Tbc1d9b	Fbxl2	Slc13a3	Rapgef5	Cntnap2	Ttr	Zfp263	Lars2	Spock2	Cd300lb	Rbm22	Uaca	Rp1
4	Csmd1	Ednrb	Stk4	Gm17268	Csmd3	Ptprm	Ociad1	Caap1	Nav2	1600014C10Rik	Rnf213	Arhgap24	Gm47283	Dkk2	Sox17
5	Trerf1	Gm46411	St18	Pla2g7	Marcks	Raver2	Tatdn1	Zfp654	Sirpb1b	Capn3	Tmem150c	Il12b	Samsn1	Aff2	Gm19938
6	Stat4	Ptpn18	Ctdspl2	Tmtc2	Cacnb2	Frmpd4	Dgkh	Ncdn	Stard13	Gm19951	Gm2682	Gm4951	Tmem150c	Gm36723	Gm1992
7	Plcl1	Oga	Arhgap10	Rapgef5	Fam49a	Clec2g	Prkar2b	Ubap2	Nae1	Dscaml1	Arl5b	Itgb5	Fkbp5	Gm16675	Tcea1
8	F630028O10Rik	Hmgb1	Cmtm7	Kmt5c	Ssr4	Pitpnc1	Nup160	Cd209g	Btg2	Cmss1	Lrfn5	Galns	Syn3	Ccdc127	Lypla1
9	Kynu	Itga9	Hsf3	Cyfip1	Trerf1	Itgal	Cenpp	Metap1d	AY036118	4933406J09Rik	Grm8	Sirt1	Gm35330	1500035N22Rik	Gm37323
10	Gm12353	Tlr4	Zbtb16	Casp8	4632427E13Rik	Tmtc4	Thap12	Slc13a3	Slc7a2	Spon1	Gpnmb	Tmem230	Ptgds	Ccr9	Gm42418
11	Dlg2	Creb5	Dapk1	Adrb1	Adgrg6	Gm15987	Sipa1l3	Meg3	Ttr	Ebf1	Gm43728	Spats2l	Meg3	Atp8b4	Malat1
12	Gm15987	Slc14a1	Cst3	Rgsl1	Pcgf5	Cd244a	Zbtb34	Cops8	Slc4a10	Fhit	Cyp7b1	Gm45669	Nsmce4a	Cdc25a	Mctp1
13	Zeb1	Cd209f	Rsu1	Klra2	Zfp992	Fcrl5	B4galt5	Atp1b1	Gm32036	Ttr	1810034E14Rik	Atp6v0d2	Cd83	Dnah8	Mrc1
14	Cenpf	Txndc16	Lrp1b	Atp13a1	Pold3	Slc15a2	Xrcc6	Mgmt	Flrt2	Ccnd3	Oas2	Gm36723	Lzts2	Cdc42ep3	Gm37587
15	Atp8b4	Ccdc152	Nagk	Krtcap2	Selenok	Bmerb1	Cyren	Gm49336	Atp5md	A830008E24Rik	Myom1	Dsp	Cltb	Cenpp	Gm16041
16	Dpp4	Calcrl	Caml	Sgcd	Xpo4	Lrp1b	Hist3h2ba	H2-Aa	Tcp11l1	Tsc22d3	Adarb2	Poli	Kcnh5	Gm31718	Mxd4
17	Ptgds	Tmod1	Trim41	Zyg11b	Slc11a1	Fer	Ergic2	Mpv17l	4930554G24Rik	Gpnmb	Rdh11	Nol4	Zfp952	Lrguk	Gm20275
18	Arhgap24	Gan	Syt1	Ccl12	Fcrl5	Alcam	Gm35154	Lrif1	Gm10785	Plxdc2	Gm2245	Mrc1	Zbtb48	Gm47662	Mthfs
19	Tmtc2	Gm27201	Xrn2	Spata5	Rubcn	Cd72	Bahcc1	Uba2	Gm4951	Arhgap24	Dcc	Cd55	Grik3	Plcxd2	BC005537
20	Tenm2	Notch2	Ccz1	Atp6v1e1	Nedd9	Prkcb	Fam173a	Gm16759	Cpne6	E230029C05Rik	Rbfox3	Plac8	Apoe	Adgre5	Brd1
21	Gm36723	Ttc3	Raf1	Gm42917	Pex7	Pik3r5	Naca	Gm40841	Bc1	Gm43821	Tmem51	Gm17231	F10	Dock5	Dennd1c
22	Ddhd1	Tnfrsf25	Sltm	Dab1	Nol4l	Cnksr3	Cdc14a	Sgk1	Prkg1	2610307P16Rik	March3	Sirpb1c	Eda	Snrpc	4932438A13Rik
23	Nlgn1	Plxdc2	Pi4ka	Iah1	5830444B04Rik	Ifitm7	Nme7	Zrsr2	Gpr141	Ank1	Ikbke	Ccr5	Gm36975	Oas1c	Stk38
24	Akt3	Hmbox1	Cd68	Fndc3b	Lasp1	Prox1	Lrrc28	Cul2	Apod	Sla	Hecw1	Nol12	Lins1	Gm50035	Ttc37
25	Gm31243	Rpl6	Dele1	Fcgr1	Ndufb9	5830444B04Rik	Pltp	Zfp438	Mrps25	P2rx7	Gm15446	Fstl5	Aldh1a2	Btbd11	Kat6b
26	Lrp1b	Btbd7	Hnrnpr	Itgb3bp	Ube2j1	Cd44	Vps11	Mapk8	Cd226	Gm6209	Lysmd3	4933406J09Rik	Rab38	Aldh4a1	Trem2
27	Cytip	Pcp4	Pot1a	Smarcad1	Gm1720	Kif21b	Ttr	Camk2n1	Baz2a	Kynu	Cd55	Man1a	Snhg9	Asb6	Ifi213
28	Arhgap26	Slc16a10	Slc41a2	Dhx15	Psmd1	Tnf	Kat7	Slc16a4	Map4k2	Spata13	Tspan31	Dbndd2	Cd209g	S100a11	Atp7a
29	Aff3	Gm26532	Tuba1a	Ank3	Ndrg1	Heg1	Dipk1a	Taf1b	Lonrf2	Cdh1	Clmp	Pde7b	Tspoap1	Gm38394	Nedd4l
30	Ciita	Lmtk2	Akt3	Naxd	Mysm1	Slc24a3	Glp2r	Tpd52l2	Ahi1	Per2	Hif3a	Zfp763	E430024P14Rik	Cd55	BE692007
31	Pcgf5	Fscn1	Slc30a9	Lrrtm4	Rabac1	Arhgap21	Plod1	Ppfibp1	Golm1	Ipcef1	Toe1	Irgm2	Chchd2	Ppargc1a	Rnf115
32	Cd74	Laptm4a	Stk10	Fkbp2	Rad51b	Dusp6	Vps26c	Txnl1	Spon1	Gm553	Il15ra	Col14a1	Kmt2d	Zbtb1	Plp1
33	Jak2	Scaper	Mpp5	Dynlrb1	Kdm1a	Trerf1	Wars2	Exoc3l2	P2ry14	D530033B14Rik	Kctd4	Plin2	Dtwd1	Wrap53	Lrrc8d
34	Macrod2	Kcnd2	Gas5	Calr	Hpgd	Basp1	Slc9a7	Gm16189	St3gal2	Slc16a14	Mctp2	Med24	Galnt3	Zbtb8a	Ptprj
35	Pf4	Zfp280d	Ddhd1	Vps29	Tsc22d2	Nedd8	Mid1	Gria2	Mrps17	Intu	Nphp3	Ddx60	Gm10419	Sephs1	Gm2245
36	Tbc1d1	Gm15563	Cbr2	Vps33a	Cdk6	Mllt3	Snca	Map2	Tnfsf8	Mertk	Prkcg	2610035D17Rik	Mthfs	Gnal	Clcn5
37	Sp100	B430010I23Rik	Crebzf	Gm15764	Gm13184	Cd55	Gm37768	Alkbh6	Ptchd1	Malat1	Atxn1l	Tspan7	Col4a1	Dffb	Eif2ak2
38	Bcl11a	Hmga2	Slc49a4	F630028O10Rik	Dnajb12	Gm1720	Polr1d	Ap5m1	Ngrn	AU022793	Synpo	Tbc1d4	Plekha7	Clptm1	Sec62
39	Rnf213	Unc5c	Ptbp2	mt-Co1	Rapgef5	Fnbp1l	Tpi1	Tubb4a	Plekhg1	Tmem150c	Gm42418	Dhx58	Bcl11a	Gm19522	Rnf19b
40	Cadm1	Cwc27	Rab5a	Prkg1	Rbfox1	Gm17227	Glcci1	Dlgap1	Rhoh	Ndnf	Skap1	Rgl1	Egfr	Pirb	Wwp2
41	Chn2	Pts	Socs6	Gm45669	Cd209b	Hgs	Dazap2	Ccdc59	Dach1	Mmaa	Il12rb2	Iglc1	Mir155hg	Endov	St7
42	Itpr1	Bcl2l1	Thra	Kcnd2	Tmx4	Usf3	Gm30054	Paf1	Mfsd12	Enpp2	Sap18	Bank1	Gm42418	Lrp8	Zfp654
43	Gm42418	Mark3	Map2k4	Ptpn4	Zfyve1	Eda	Brd3	March2	Ccdc88c	Ly75	Rec114	Chrna7	Mir124a-1hg	Gtf2f1	Zfp292
44	Chst11	Rps27a	Usp25	Kif5a	Slc39a13	Ctnnd2	Plekha8	Tmco3	Ifnlr1	Lpcat2	Gm49144	Ptp4a3	Cntnap1	Reep4	Ddx10
45	Xdh	Rap1gap2	Dstn	Lsamp	Pcmt1	St18	Gm14296	Nup50	Mrtfb	Rpgr	Zfp69	Dock5	Mreg	A730081D07Rik	Trappc9
46	Lingo2	Exoc6	Camta1	Trim36	Pcsk1n	Ldb1	Gm14858	Sema5a	Junb	Gm13067	Gsdme	Neil3	Kremen1	Gtf3a	Mbtd1
47	Zfp366	Prr16	Akr1b10	Phactr2	Fam53a	Vmp1	Arl2	Tnfsf12	Rap2c	Zfp386	Car11	Arap2	Mras	Atxn1l	Runx2
48	Wdfy4	Lrrk2	Idh3b	Mpc2	Gm20754	Lrrc29	Foxk2	Tifab	Itgae	Efcab11	Cd38	Tgfb2	Tgm2	Sirpb1c	Ylpm1
49	Cd44	Plekho1	Hdac8	Enox1	Ski	Tlr1	Trim21	Mfap1b	Gm46367	Spats2l	Fntb	Nipal3	Airn	Cd200r3	Ssu72
50	Stxbp6	Gm15283	Rbm4b	Dnajc24	Gm11342	Cd274	Gfpt1	Ptch1	Aatk	Rpl12	Insyn2a	Cp	Cyp2ab1	Sntb1	Ascc3
Quality Control for top PC1 and PC2 genes (AverageExpression counts slot)
Gene	WT_Vehicle	WT_CD	Tg_Vehicle	Tg_CD
Apoe	6.125	10.96	1.53827	1.219
Alcam	0.0961538	0.5	1.47959	1.54881
Lars2	0.163462	0.37	0.760204	2
Csmd1	0.0192308	0.1	0.788265	0.823219
Trerf1	0.0288462	0.7	1.36735	1.55673
Stat4	0	0	0.477041	0.532982
Plcl1	0.105769	0.15	1.03827	1.03166
F630028O10Rik	2.27885	3.01	0.357143	0.372032
Kynu	0	0.02	0.612245	0.37467
Gm12353	1.33654	1.97	0.272959	0.224274
Dlg2	0.173077	0.08	1.0102	0.94723
Gm15987	0	0.31	0.44898	0.509235
Zeb1	0.0480769	0.13	0.660714	0.580475
Cenpf	0.913462	0.76	0.0535714	0.108179
Atp8b4	0.00961538	0.05	0.505102	0.44591
Dpp4	0	0	0.390306	0.382586
Ptgds	0.605769	0.48	0.0178571	0.0765172
Arhgap24	0.00961538	0.05	0.790816	0.28496
Tmtc2	0.0288462	0.05	0.602041	0.659631
Tenm2	0.144231	0.13	0.862245	0.812665
Gm36723	0	0.08	0.479592	0.324538
Ddhd1	0.0865385	0.15	0.92602	0.670185
Nlgn1	0.0673077	0.07	0.714286	0.754617
Akt3	0.0865385	0.16	0.862245	0.707124
Gm31243	0.461538	0.73	0.0204082	0.060686
Lrp1b	0.115385	0.08	0.609694	0.744063
Cytip	0.0192308	0.02	0.464286	0.324538
Arhgap26	0.0961538	0.23	0.82398	0.939314
Aff3	0.0192308	0.04	0.377551	0.424802
Ciita	0.0288462	0.13	0.55102	0.506596
Pcgf5	0.0961538	0.09	0.57398	0.796834
Cd74	0.0576923	0.19	0.729592	0.522427
Jak2	0.0673077	0.26	0.706633	0.651715
Macrod2	0.00961538	0.18	0.387755	0.461741
Pf4	0.346154	0.35	0.00510204	0.0263852
Tbc1d1	0.00961538	0.21	0.471939	0.340369
Sp100	0.134615	0.34	0.943878	1.14512
Bcl11a	0.00961538	0.02	0.346939	0.343008
Rnf213	0.259615	0.3	0.84949	1.56464
Cadm1	0.0961538	0.32	0.594388	0.630607
Chn2	0.115385	0.34	1.02551	1.13984
Itpr1	0.0769231	0.24	0.790816	0.614776
Gm42418	5.52885	12.47	20.7066	46.0422
Chst11	0.00961538	0.07	0.336735	0.292876
Xdh	0.0961538	0.07	0.632653	0.564644
Lingo2	0.0480769	0.03	0.344388	0.39314
Zfp366	0	0.04	0.211735	0.30343
Wdfy4	0.298077	0.82	1.93367	2.18734
Cd44	0.0288462	0.38	0.369898	0.408971
Stxbp6	0.0192308	0.01	0.313776	0.300792
Cacnb2	0.115385	0.12	1.07398	1.08443
Gm30489	0.384615	0.28	0.0535714	0.0422164
Gm10790	0.423077	0.39	0.25	0.28496
Ednrb	0.336538	0.32	0.135204	0.129288
Gm46411	0.192308	0.16	0.0382653	0.0211082
Ptpn18	0.298077	0.34	0.0994898	0.0923483
Oga	0.365385	0.54	0.420918	0.51715
Hmgb1	0.240385	0.38	0.132653	0.163588
Itga9	0.336538	0.52	0.283163	0.353562
Tlr4	0.355769	0.33	0.188776	0.30343
Creb5	0.0192308	0.23	0.69898	0.60686
Slc14a1	0.259615	0.35	0.158163	0.192612
Cd209f	0.163462	0.37	0.0178571	0.105541
Txndc16	0.346154	0.27	0.265306	0.298153
Ccdc152	0.153846	0.21	0.00255102	0.0184697
Calcrl	0.278846	0.23	0.122449	0.139842
Tmod1	0.259615	0.13	0.119898	0.14248
Gan	0.00961538	0.12	0.0969388	0.110818
Gm27201	0.173077	0.23	0.0510204	0.0474934
Notch2	0.365385	0.72	0.72449	0.781003
Ttc3	0.413462	0.44	0.556122	0.588391
Tnfrsf25	0	0.05	0.0331633	0.0448549
Plxdc2	0.423077	1.17	2.74745	1.57256
Hmbox1	0.365385	0.52	0.494898	0.593668
Rpl6	0.192308	0.34	0.107143	0.0870712
Btbd7	0.365385	0.45	0.441327	0.469657
Pcp4	0.115385	0.22	0.0229592	0.0184697
Slc16a10	0.278846	0.69	0.380102	0.501319
Gm26532	0.153846	0.23	0.0204082	0.0184697
Lmtk2	0	0.04	0.0969388	0.134565
Fscn1	0	0.04	0.102041	0.110818
Laptm4a	0.221154	0.33	0.229592	0.195251
Scaper	0.355769	0.32	0.502551	0.427441
Kcnd2	0.0192308	0.11	0.589286	0.575198
Zfp280d	0.278846	0.35	0.377551	0.316623
Gm15563	0.153846	0.22	0.0841837	0.0395778
B430010I23Rik	0.403846	0.36	0.0510204	0.060686
Hmga2	0.192308	0.09	0.00510204	0.0131926
Unc5c	0.0192308	0.03	0.145408	0.158311
Cwc27	0.221154	0.44	0.32398	0.337731
Pts	0.192308	0.33	0.117347	0.105541
Bcl2l1	0.288462	0.28	0.451531	0.335092
Mark3	0.298077	0.3	0.433673	0.451187
Rps27a	0.221154	0.3	0.137755	0.131926
Rap1gap2	0	0.16	0.234694	0.253298
Exoc6	0.298077	0.47	0.571429	0.496042
Prr16	0	0.02	0.0408163	0.0395778
Lrrk2	0.00961538	0.07	0.211735	0.174142
Plekho1	0.230769	0.38	0.288265	0.279683
Gm15283	0.134615	0.18	0.0408163	0.0369393

## Sheet: Microglia
Euclidean Distances
	WT_Vehicle	WT_CD	Tg_Vehicle	Tg_CD
WT_Vehicle	0	11.725	84.5476	82.2236
WT_CD	11.725	0	86.5974	83.1395
Tg_Vehicle	84.5476	86.5974	0	8.70444
Tg_CD	82.2236	83.1395	8.70444	0
	Microglia_144.Tg-Vehicle	Microglia_145.Tg-Vehicle	Microglia_166.WT-Vehicle	Microglia_167.WT-Vehicle	Microglia_176.WT-Vehicle	Microglia_185.Tg-Vehicle	Microglia_186.WT-Vehicle	Microglia_379.WT-CD	Microglia_387.WT-CD	Microglia_392.WT-CD	Microglia_397.WT-CD	Microglia_399.Tg-CD	Microglia_406.Tg-CD	Microglia_408.Tg-CD	Microglia_412.Tg-CD
Microglia_144.Tg-Vehicle	0	6.35151775900291	106.466211734185	105.303550985297	106.28712372407	22.0109492529335	111.557890024745	104.832803900142	108.149795440627	110.78663568373	111.012445940861	31.9073729890445	12.3541991952834	16.8827394802199	8.96284158701087
Microglia_145.Tg-Vehicle	6.35151775900291	0	106.849941327106	105.587538539042	105.304668609953	28.1599199928826	113.662024191398	104.889338275718	107.16247141062	111.682009004247	109.591996902719	31.4660361947705	10.1657231399704	18.1954298307791	3.59028831661494
Microglia_166.WT-Vehicle	106.466211734185	106.849941327106	0	2.06220674535497	22.8907431310899	101.758442817264	30.8623894194027	5.74003734509921	23.1788936292883	9.93654974509562	31.1293463321829	75.4619739672986	96.8266362038887	123.325029305614	109.933796020233
Microglia_167.WT-Vehicle	105.303550985297	105.587538539042	2.06220674535497	0	21.0950240787829	100.973154980497	32.6037160234746	3.81208047359239	21.4731876359484	11.9650754793825	29.4627091352198	74.1645564352492	95.5383360450615	122.173931307055	108.643407328264
Microglia_176.WT-Vehicle	106.28712372407	105.304668609953	22.8907431310899	21.0950240787829	0	106.319464960385	53.6980186209405	17.301119920816	1.86288313391315	32.5314167698877	8.82476703150226	74.3852648591784	95.1567521904707	122.987591316898	107.930889856994
Microglia_185.Tg-Vehicle	22.0109492529335	28.1599199928826	101.758442817264	100.973154980497	106.319464960385	0	100.819190940681	101.303154631175	108.148619861616	104.200592548366	112.445289596522	36.5714602696293	28.4349446599976	30.9994365871634	30.9684670350547
Microglia_186.WT-Vehicle	111.557890024745	113.662024191398	30.8623894194027	32.6037160234746	53.6980186209405	100.819190940681	0	36.3990616262923	54.0403821331748	21.9683047870916	61.986105562589	84.5551189096247	104.523664935215	127.610573284752	117.124161082713
Microglia_379.WT-CD	104.832803900142	104.889338275718	5.74003734509921	3.81208047359239	17.301119920816	101.303154631175	36.3990616262923	0	17.7310948823478	15.6606179344486	25.7385841543006	73.4248232115786	94.7897738019366	121.715345825076	107.877285033887
Microglia_387.WT-CD	108.149795440627	107.16247141062	23.1788936292883	21.4731876359484	1.86288313391315	108.148619861616	54.0403821331748	17.7310948823478	0	32.6348687382092	8.01784809382713	76.2480819339229	97.0153488192459	124.849229479934	109.785078225964
Microglia_392.WT-CD	110.78663568373	111.682009004247	9.93654974509562	11.9650754793825	32.5314167698877	104.200592548366	21.9683047870916	15.6606179344486	32.6348687382092	0	40.4332446234564	80.6355588775786	101.833573410008	127.526530043219	114.899806394532
Microglia_397.WT-CD	111.012445940861	109.591996902719	31.1293463321829	29.4627091352198	8.82476703150226	112.445289596522	61.986105562589	25.7385841543006	8.01784809382713	40.4332446234564	0	79.2634706113647	99.5180203923508	127.518963309745	112.036780361822
Microglia_399.Tg-CD	31.9073729890445	31.4660361947705	75.4619739672986	74.1645564352492	74.3852648591784	36.5714602696293	84.5551189096247	73.4248232115786	76.2480819339229	80.6355588775786	79.2634706113647	0	21.3756001431981	48.6776985579471	34.4789674122612
Microglia_406.Tg-CD	12.3541991952834	10.1657231399704	96.8266362038887	95.5383360450615	95.1567521904707	28.4349446599976	104.523664935215	94.7897738019366	97.0153488192459	101.833573410008	99.5180203923508	21.3756001431981	0	28.0409657627484	13.107194529259
Microglia_408.Tg-CD	16.8827394802199	18.1954298307791	123.325029305614	122.173931307055	122.987591316898	30.9994365871634	127.610573284752	121.715345825076	124.849229479934	127.526530043219	127.518963309745	48.6776985579471	28.0409657627484	0	16.5985135783496
Microglia_412.Tg-CD	8.96284158701087	3.59028831661494	109.933796020233	108.643407328264	107.930889856994	30.9684670350547	117.124161082713	107.877285033887	109.785078225964	114.899806394532	112.036780361822	34.4789674122612	13.107194529259	16.5985135783496	0
Top PC Contribution of Genes
	PC1	PC2	PC3	PC4	PC5	PC6	PC7	PC8	PC9	PC10	PC11	PC12	PC13	PC14	PC15
1	Bcar3	Ttr	Gm47283	Gm47283	Gm47283	Tex11	Gm47283	Gm47283	Cd74	Apoe	Ttr	Mmp12	Capn11	Hspa1a	Xkr4
2	Igf1	Cst3	Gm43154	Mid1	Capn11	Zbtb16	Iigp1	Gm20110	Ctnna3	Arg1	Ctnna3	Gm47283	Arg1	Hspa1b	Sox17
3	Ifi207	Rnf112	Snhg9	Ttr	Ccdc80	Gm43154	Gm13209	Mid1	Xdh	Ctnna3	Hgf	Tex11	Gm8113	Capn11	Gm19938
4	Flt1	Hbb-bs	Meg3	Gm15577	Gm43154	Sgcz	Gm21860	BC028777	Dkk2	Lars2	Adarb2	Gm8113	Gm19951	Gm47283	Gm1992
5	Gm31243	C1ql3	Gm42031	Ddit4	mt-Co3	Frat1	Gm17167	Slc15a2	Pacsin1	Dkk2	Plp1	Ttr	Gm47283	Bc1	Gm37381
6	Xdh	C1qa	Nrbp2	Fkbp5	Lpl	F5	Ctnna3	Dusp10	H2-Ab1	Gm42418	Capn11	Dkk2	Ttr	Plac8	Rp1
7	Axl	Grin2a	Snhg11	Iigp1	Nxph1	Slc15a2	Gm38505	Gm46378	H2-Eb1	Mamdc2	Tex11	Slc15a2	Tarm1	Iigp1	Mrpl15
8	Colec12	Hif3a	Fkbp5	Hif3a	Gm49587	Mid1	Gbp2	Ttr	Fam20c	Col6a3	Apoc1	Gm20515	Prkcq	Mid1	Lypla1
9	Cd74	Camkv	Mgat4c	Bc1	Gm553	Gpc6	Ccl12	Hba-a1	Fgf13	Pecam1	Rps29	Hpgd	Ciita	Ifi213	Tenm2
10	Fam20c	Scn8a	B230217J21Rik	Gm22146	Gm4779	Gm45338	9630028H03Rik	Fmr1nb	Gbp7	Gm19951	Enpp2	Gm29927	Bc1	Gm15091	Ube2j1
11	Ifi204	Apod	Nwd1	Mad2l1bp	Cst3	Enpp4	C78197	Ebf1	Olfr110	Spock1	Gm10076	Gm42047	Gm49087	Creb5	Gm47283
12	Lgals3	Cd52	Gm15336	Clu	Capg	Ifit3	Gm47357	Pde1c	Ciita	Gm11867	Ciita	Kcnj16	Morrbid	Gm11867	Otud5
13	Rai14	Icam5	Atp2b4	Tsc22d3	Cntnap2	Otc	Myh3	Gm13381	Olfr111	Spp1	Mt1	Clcn1	Gm42418	Gdf15	Psmd14
14	Cd300lf	Ciita	Gm22146	mt-Nd2	AI429214	Cntn4	Gpr101	B230208H11Rik	March3	Oprm1	Ston1	Eps8l1	2410003L11Rik	G530011O06Rik	Usp37
15	Ptgds	Gria1	Ddit4	Ptpn3	mt-Co2	Pzp	Capn11	Rgs20	Cd36	Lpl	Fkbp5	Gm26910	Ctnna3	Gm47739	H3f3a
16	Oas2	Hap1	Gm7480	Gm48071	Fkbp5	Kctd7	Xlr4a	Nr4a2	Gm38505	Gm8113	mt-Co1	Rarb	Kntc1	AC150683.1	Ccnt1
17	Bank1	Tmem28	Ifi209	Mlc1	Gm38832	Ctnna3	Zfp772	Apc2	Mmp12	Ptchd1	Tsc22d3	Il12b	Gm9984	Hist1h4d	Eif2ak4
18	Gpnmb	Parm1	Qpct	Hoxb4	Thg1l	Cd160	Cntf	Gm15832	Tmem163	Gm46367	Gm15155	Col6a3	Lars2	Gm10076	Ddhd1
19	Itgax	Meg3	Traip	Gm21860	Adora2b	Gm15561	Plxnb1	Prox1os	Spon1	A430093F15Rik	Ifi44	Adamts16	Glipr2	C1qtnf7	Slc12a9
20	Cd44	Apc2	Gm16183	C030034L19Rik	Mis18a	Gm49793	Hdx	D630008O14Rik	Csf1	Bc1	Il12b	Ciita	Sntb1	Oasl2	Wdfy1
21	Atp6v0d2	Snx33	Ptcra	Slc7a10	Cd320	Gm30091	Gm26658	Gm21860	Socs3	Tmem26	Trpm3	Ptgis	mt-Cytb	9330102E08Rik	Pik3r6
22	Etl4	Miat	AY512915	Cdc25b	Rhbdd3	Ttr	Sema3d	Gm10484	Alox5	Olfr112	Trps1	Gm37696	G530011O06Rik	Oas3	Add1
23	Ifi213	Tspoap1	Bc1	Crybb1	Mis18bp1	Glipr1l3	Fat4	Gm10640	Fgf2	AY036118	Adamts16	Zfp366	Tmem26	2610035D17Rik	Camsap1
24	Cd83	Gm10076	Mfsd2a	Gm15832	Klf4	Gm30122	Cpne7	2410003L11Rik	Erbb4	St8sia6	Mt3	Cxcl10	Mid1	Gm43951	Dstyk
25	Myof	Stxbp5l	Gm21057	4930420G21Rik	Rpusd1	Gm7480	E2f1	Gm17218	Lpl	Rai14	Gm19951	Nav3	Gm10848	F830016B08Rik	Jak2
26	Myo1e	Adcy1	Adam11	Gm15726	Lrrc10b	Gm49864	Fbxl13	Pole	Plau	Cst7	Gbp7	Iigp1	Dpp10	Cd69	Rufy3
27	Adam33	2410003L11Rik	Tmigd3	Gm36264	Gm47557	Gm48066	Etl4	Boll	Il4ra	Gcnt2	2610042L04Rik	Chst8	Gpc6	Lancl3	Vps50
28	Sh3pxd2b	Sdc4	Dyrk3	Fzd9	Gm49201	Gm11149	Fcho1	Col4a3	Itgax	Ifitm10	5830444B04Rik	Lgals3	Esrrg	1700028N14Rik	Rnf150
29	Cd36	Slc15a2	Itgb8	Gm21887	Gm22146	Mdga2	Car12	Hexim2	Gm15345	Ptger3	Synpr	Csmd3	mt-Co3	Oas1g	Actb
30	Tarm1	Pcdh20	Prps1l1	A230072E10Rik	Samd5	Fbxo16	Mrc2	2210406O10Rik	Ank	Gm15345	Kif6	Gm49767	Colec12	Ifi206	Gatad2a
31	H2-Aa	Abca8b	Airn	Avp	Gm5464	Klf8	Gm45321	Slc2a6	Apod	Gm16183	Lpl	Stra6l	Plac8	Cavin4	Lrrc4
32	Nlrc5	Plk5	Strip2	Plpp3	P2rx3	Sap18b	1700019D03Rik	Gm47794	Klrb1a	C030034L19Rik	Xlr4b	D130009I18Rik	Bank1	Gm11361	Hsp90b1
33	Dna2	Gal3st3	Folr2	Ptpn13	Chrm1	Gm13404	Fgf22	Pcdhga7	St8sia6	Nav3	Pcp4	Nfib	Gpc5	Gm43566	Laptm5
34	Ddhd1	Syne1	Gm20686	Pparg	E130215H24Rik	Capg	Gm6145	Lhx2	Sulf2	Gm32250	Olfr539	Mgat4c	Pim1	Ifit2	Tlr7
35	Gm34408	Celf5	Gm17130	Tgm4	Gm31793	Palmd	Nek10	Gm49587	Ms4a6c	H2-M5	Tmeff2	Igf1os	Slc30a4	Hist1h2ae	Agmo
36	Sp100	Gria3	Adra2c	Gm26954	Aldh1l1	1700111E14Rik	Avp	Dnah2	Mamdc2	Tmem163	Fgfbp3	Lilr4b	Gm18870	Hnf1aos1	Snx24
37	Cd300lb	Grin2b	Echdc2	Gm28192	Klrg2	Gm15932	Cpm	Ccdc38	Ptchd1	Plaur	Nrxn3	P2ry10b	Rxrg	Hist1h1e	Elk3
38	H2-Eb1	C1qb	L3hypdh	Serpinb1a	Gm14097	9230112E08Rik	Smim22	Gm32282	F630206G17Rik	Gm42836	Pla2g7	Hspa1b	Cxcl10	Xlr4b	Uso1
39	Trpc4	Sema3e	Gm21860	Slc22a15	Ccdc38	Brip1	Mageh1	2310043O21Rik	Soat2	Gm28809	Gm22146	Cst3	Rtp4	Gm21860	Prkch
40	Fgr	Gria2	Pnpla2	Gm50237	AI182371	H2-Aa	Hs3st5	Psmg1	Cd300lb	Pdcd1lg2	Sntg1	Gm42962	Gm10863	A930037H05Rik	Crebrf
41	Lilrb4a	Gm17201	Fjx1	Pxylp1	Adam19	Magee1	Gm960	Slc6a7	Adgb	Ly6h	Met	Cybrd1	Sik1	Jpt2	Paip2
42	Slfn5	Cd68	Nr1d2	Pld5	Gm17146	Adamts1	Npr3	Gm45605	Flt1	Serpina3n	F630206G17Rik	4930447M23Rik	Postn	Sh2d1b1	Epc2
43	Myo1d	Cpeb1	Efcab11	Med18	3830403N18Rik	Gm43065	AW011738	4930570B17Rik	Igf1	Axl	Zfp536	Gm15726	Flt1	Rfx8	Zswim6
44	Ifi211	Mal2	Iigp1	Gm50100	4930547E14Rik	Dscc1	Slfn5	Lrfn3	Fcgr4	Csf1	Gm7480	Mamdc2	4933436I20Rik	4930430E12Rik	Pmepa1
45	Gm13391	Gm29055	Prmt8	Wnt7b	Fam171a2	Grid2	1700007F19Rik	Fam171a2	Olfr115	Lrrtm3	Sox2ot	Stat4	Uckl1os	Spon1	H3f3b
46	C4b	Zfp507	Tac1	Zbtb16	A530032D15Rik	H2-Q6	Orm3	Gm11266	C4b	Tgm2	Gm45359	4921504A21Rik	Chst14	Lck	Dlgap4
47	Tnfsf8	Psg16	Epor	Pbx4	mt-Nd1	Gm10532	Gm8113	Hba-a2	H2-Aa	Myo1e	Slc44a5	Arhgef37	P2ry10b	Neu4	Gmeb1
48	Siglec1	Lrch2	Id3	Xkr4	Gm49179	CN725425	Atf3	Tmem88	Gpr183	Gm35188	Nkain2	Cnmd	Apoe	AC168977.1	Baz1b
49	Mamdc2	Chst9	Ninj2	Gja1	Oasl1	Npsr1	Malrd1	Pidd1	Gm13710	Ciita	Olfm1	Xlr4a	Ifi27l2a	Carmil1	Ptprd
50	Gas7	Lrrn2	Jdp2	Cdca8	Sox5os4	Arhgap44	Adamts9	Atf3	Foxp2	Sst	Gpnmb	Ly75	mt-Co2	Zfp599	Hnrnph3
Quality Control for top PC1 and PC2 genes (AverageExpression counts slot)
Gene	WT_Vehicle	WT_CD	Tg_Vehicle	Tg_CD
Bcar3	0.00450212	0.0053495	0.533934	0.964805
Igf1	0.00715042	0.00570613	0.580701	1.12978
Ifi207	0.00211864	0.00178317	0.470508	0.44467
Flt1	0.00158898	0.00499287	0.30343	0.858883
Gm31243	0.298199	0.354494	0.00468904	0.0130288
Xdh	0.00105932	0.000356633	0.462734	0.239255
Axl	0.0034428	0.0074893	0.467177	0.507107
Colec12	0.00185381	0.00178317	0.268263	0.305076
Cd74	0.00370763	0.00178317	0.25074	0.553976
Fam20c	0.00556144	0.00463623	0.249877	0.685956
Ifi204	0.0132415	0.0142653	0.596989	0.664636
Lgals3	0.000794492	0.000356633	0.14536	0.285956
Rai14	0.00794492	0.00820257	0.385118	0.574619
Cd300lf	0.00635593	0.0096291	0.548248	0.390863
Ptgds	0.39857	0.460414	0.0325765	0.0480541
Oas2	0.000529661	0.000713267	0.213475	0.189171
Bank1	0.49179	0.814551	0.0494817	0.0993232
Gpnmb	0.00105932	0.0010699	0.23766	0.192555
Itgax	0.00317797	0.00677603	0.19768	0.492217
Cd44	0.00105932	0.00142653	0.167448	0.233333
Atp6v0d2	0.000264831	0	0.125123	0.165651
Etl4	0.0209216	0.0246077	0.517029	0.82132
Ifi213	0.00211864	0.0032097	0.285661	0.182234
Cd83	0.0354873	0.0470756	0.876728	1.16582
Myof	0.000264831	0.000356633	0.100568	0.183249
Myo1e	0.104078	0.150499	2.08132	3.27986
Adam33	0.00105932	0.000356633	0.14499	0.168866
Sh3pxd2b	0.00529661	0.00499287	0.258391	0.325042
Cd36	0.000529661	0.00142653	0.083539	0.284602
Tarm1	0	0	0.0772458	0.174281
H2-Aa	0.000264831	0.000713267	0.0897088	0.208968
Nlrc5	0.0119174	0.0167618	0.366856	0.558037
Dna2	0.0100636	0.0117689	0.284674	0.487648
Ddhd1	0.0542903	0.0809558	1.20225	1.41438
Gm34408	0.362553	0.381241	0.0596002	0.0532995
Sp100	0.034428	0.0584879	0.858218	0.970728
Cd300lb	0.00132415	0.00178317	0.0910661	0.237394
H2-Eb1	0.000264831	0.000713267	0.0599704	0.194585
Trpc4	0.00688559	0.0128388	0.287759	0.359391
Fgr	0.0135064	0.0131954	0.269743	0.533333
Lilrb4a	0.0174788	0.0178317	0.338845	0.545178
Slfn5	0.00423729	0.0074893	0.225568	0.232149
Myo1d	0.321239	0.452568	0.0357848	0.0673435
Ifi211	0.000264831	0	0.104146	0.0967851
Gm13391	0.00211864	0.00392297	0.175962	0.193909
C4b	0.000794492	0.00142653	0.199284	0.0920474
Tnfsf8	0.00529661	0.0053495	0.183983	0.272081
Siglec1	0	0.00142653	0.0994571	0.119459
Mamdc2	0	0	0.0790967	0.12758
Gas7	0.0227754	0.042796	0.489265	0.82132
Ttr	0.0256886	0.237518	0.00172754	0.0419628
Cst3	3.27198	5.74429	0.584403	1.39712
Rnf112	0.0195975	0.0402996	0.0415844	0.0338409
Hbb-bs	0.00529661	0.017475	0.000616979	0.00219966
C1ql3	0.0728284	0.112696	0.0365252	0.036379
C1qa	0.548994	0.976819	0.596496	0.76176
Grin2a	0.0680614	0.0809558	0.221125	0.27022
Hif3a	0.00715042	0.0021398	0.0164116	0.0035533
Camkv	0.0230403	0.0299572	0.0491115	0.0348562
Scn8a	0.0307203	0.0367332	0.065153	0.0737733
Apod	0.0842161	0.107347	0.0765054	0.028934
Cd52	0.018803	0.0331669	0.0608342	0.107107
Icam5	0.0240996	0.0385164	0.0215943	0.0233503
Ciita	0.00476695	0.00178317	0.0365252	0.229103
Gria1	0.0839513	0.122682	0.254442	0.285787
Hap1	0.0095339	0.0199715	0.034921	0.0250423
Tmem28	0.00264831	0.00178317	0.00197433	0.00101523
Parm1	0.00768008	0.00998573	0.0156713	0.0172589
Meg3	0.198623	0.420114	0.776283	0.606091
Apc2	0.0034428	0.0053495	0.00456565	0.00524535
Snx33	0.00264831	0.0042796	0.0088845	0.0116751
Miat	0.0182733	0.0335235	0.0446693	0.0336717
Tspoap1	0.00715042	0.0206847	0.0334403	0.0143824
Gm10076	0.034428	0.0271041	0.0240622	0.0137056
Stxbp5l	0.0177436	0.0260342	0.145484	0.136887
Adcy1	0.0206568	0.0345934	0.0270237	0.0265651
2410003L11Rik	0.00556144	0.00249643	0.0143139	0.01489
Sdc4	0.00688559	0.0135521	0.0356614	0.062775
Slc15a2	0.0574682	0.0531384	0.0647828	0.101354
Pcdh20	0.0201271	0.0210414	0.0153011	0.0138748
Abca8b	0.00820975	0.00713267	0.022458	0.0208122
Plk5	0.00317797	0.0042796	0.00185094	0.00152284
Gal3st3	0.00264831	0.0010699	0.00172754	0.00253807
Syne1	0.0286017	0.038873	0.105874	0.10846
Celf5	0.0113877	0.0196148	0.0383761	0.0314721
Gria3	0.0386653	0.0556348	0.138697	0.132995
Grin2b	0.0836864	0.142297	0.2115	0.264805
C1qb	0.621822	1.04886	0.74926	1.01404
Sema3e	0.00635593	0.0103424	0.0359082	0.0348562
Gria2	0.155191	0.297076	0.430775	0.417428
Gm17201	0.00370763	0.0021398	0.0028381	0.00270728
Cd68	0.0550847	0.0980742	0.0487414	0.100677
Cpeb1	0.00900424	0.0128388	0.0636723	0.0575296
Mal2	0.0153602	0.0242511	0.00913129	0.0135364
Gm29055	0.00158898	0.00570613	0.00567621	0.0113367
Zfp507	0.00291314	0.00392297	0.00481244	0.00930626
Psg16	0.00158898	0.000713267	0.00209773	0.000676819
Lrch2	0.00370763	0.0032097	0.0156713	0.0152284
Chst9	0.0352225	0.0306705	0.0399803	0.0433164
Lrrn2	0.0158898	0.0303138	0.0265301	0.0269036

## Sheet: Microglia_div
Euclidean Distances
	WT_Vehicle	WT_CD	Tg_Vehicle	Tg_CD
WT_Vehicle	0	52.6725	80.5197	80.7638
WT_CD	52.6725	0	65.6496	66.7919
Tg_Vehicle	80.5197	65.6496	0	1.79297
Tg_CD	80.7638	66.7919	1.79297	0
	Microglia-div_144.Tg-Vehicle	Microglia-div_145.Tg-Vehicle	Microglia-div_167.WT-Vehicle	Microglia-div_185.Tg-Vehicle	Microglia-div_387.WT-CD	Microglia-div_392.WT-CD	Microglia-div_399.Tg-CD	Microglia-div_406.Tg-CD	Microglia-div_408.Tg-CD	Microglia-div_412.Tg-CD
Microglia-div_144.Tg-Vehicle	0	2.48153273668581	99.3132846715417	2.24531659526558	86.425507508647	110.308308162089	2.32603819648125	4.05501957348225	6.01434973474436	2.29300373240694
Microglia-div_145.Tg-Vehicle	2.48153273668581	0	98.7030310005136	1.22296015654924	85.8014911267071	112.380267610715	2.18059542336348	1.58776341458964	4.20289421691797	0.188625562676059
Microglia-div_167.WT-Vehicle	99.3132846715417	98.7030310005136	0	97.7560504328372	12.9065844373926	122.336008043829	97.148911693014	98.083749675075	101.464276624981	98.7529760977014
Microglia-div_185.Tg-Vehicle	2.24531659526558	1.22296015654924	97.7560504328372	0	84.8580323617108	111.339012795774	0.968464432254284	2.25036673598321	5.40900907585817	1.15998077793395
Microglia-div_387.WT-CD	86.425507508647	85.8014911267071	12.9065844373926	84.8580323617108	0	116.726220556561	84.2552582460665	85.1780988868773	88.5579236816254	85.8521739592076
Microglia-div_392.WT-CD	110.308308162089	112.380267610715	122.336008043829	111.339012795774	116.726220556561	0	110.431350126695	113.548851572027	116.322411451206	112.225432882623
Microglia-div_399.Tg-CD	2.32603819648125	2.18059542336348	97.148911693014	0.968464432254284	84.2552582460665	110.431350126695	0	3.11858878777074	6.37627697301545	2.09625871758697
Microglia-div_406.Tg-CD	4.05501957348225	1.58776341458964	98.083749675075	2.25036673598321	85.1780988868773	113.548851572027	3.11858878777074	0	3.7733606373974	1.7747143879474
Microglia-div_408.Tg-CD	6.01434973474436	4.20289421691797	101.464276624981	5.40900907585817	88.5579236816254	116.322411451206	6.37627697301545	3.7733606373974	0	4.31264534302169
Microglia-div_412.Tg-CD	2.29300373240694	0.188625562676059	98.7529760977014	1.15998077793395	85.8521739592076	112.225432882623	2.09625871758697	1.7747143879474	4.31264534302169	0
Top PC Contribution of Genes
	PC1	PC2	PC3	PC4	PC5	PC6	PC7	PC8	PC9	PC10
1	Arhgap22	Nrxn1	Ntm	Fhit	Gm47283	Arg1	Gm42418	Cxcl10	Arg1	Xkr4
2	Dcc	Dcc	Lrrtm4	Cd9	Mrc2	Lars2	Lars2	Cpa3	March3	Gm19938
3	Arhgap24	Pbx1	Ccl4	R3hcc1l	Ppargc1b	Gm42418	Gm26917	Olr1	Rtkn2	Gm1992
4	Pvt1	Nfib	Ints6l	Kcnd2	Eif2s3x	Apoe	Dusp27	Gm42418	Eda	Nsf
5	Evl	Setbp1	Plek	Camkmt	Mob3b	Mtss1	Prickle2	Minar1	Folr2	Pla2g4a
6	Myo1e	Mir100hg	Pan3	Fkbp5	Csmd3	Cst3	Tex11	Morrbid	Ptprm	Malat1
7	Plcb1	Adgrb3	Nnat	Mapk8	Psmc6	Ccl4	Cmss1	Ccdc36	Ang	Elavl1
8	Setbp1	Dennd1a	Ccnd3	Rhbdd1	Ldhb	C1qa	Gm19951	BC003965	Rgs7bp	Pan3
9	Arhgap31	Ccser1	Itga6	Mtor	Rint1	Lamc1	4931406C07Rik	Ndufb3	Fn1	Slf2
10	Nfib	Egfem1	Gm47283	Tafa1	Gtpbp4	Zdhhc2	Ppm1a	Pid1	Hpse	Pbx1
11	Phactr2	Nlgn1	Kdm6a	Camsap2	Kcnk6	Gm2245	Bcl10	Gpr183	2610035D17Rik	Capn3
12	Atp8a1	Fyb	Hs6st3	Ilrun	Zcrb1	Asic2	Rps6ka5	Bbs12	Ttc32	Tent2
13	Arhgap15	Aak1	Babam2	Eri1	Sdk1	Etv3	AY036118	Matk	Tex11	Gpr183
14	Osbpl9	Zeb2	Rims1	Orc2	Ctnna3	Spp1	Adam4	Cacnb2	Nedd9	Prpf38b
15	Mir100hg	Smyd3	Ccl3	Cenpi	Tmeff2	Sdk1	Fam171a1	1700006J14Rik	Il6st	Rbm47
16	Ssbp2	Trim2	Gmds	Stx18	Pdpr	Mthfr	Naaa	Tsc22d3	Tenm2	Osbpl11
17	Tbc1d16	Resf1	Tspan7	Trps1	Ifitm10	Dda1	Trps1	Tbc1d30	Ccnd3	Prkce
18	Auts2	Pou2f1	Pde1a	Fam20c	Mov10	Fn1	Eps8	Ppa2	Lbh	Gsk3b
19	Tpd52	Rasal2	Hmg20a	Axin1	Cacnb4	Cacna1e	Kdelr2	Gm36279	Ndufv3	Gm2245
20	March3	Elavl2	2610307P16Rik	Snhg11	Syne1	Dok6	Gm47731	Fgf13	Slc38a9	Tnks2
21	Lama2	Dgkb	Kcnq5	Tmem79	Cd36	Fbxw17	Alkbh2	Maea	Pakap	Phactr4
22	Epsti1	Ash1l	Basp1	Fam155a	Snrpd1	Spock1	Uqcr11	Rb1	Lmbrd1	Dcc
23	F11r	Pvt1	Erbin	Olfr111	Ehbp1l1	Abraxas1	Olfr56	Ccdc149	Gpr155	Ly86
24	Gm26740	Hltf	Zkscan3	Dcp2	Trpm3	Macrod1	Colec12	Gm22146	Plk1	Srsf6
25	Gas7	Map2	Cenph	Pkd2	Alg6	Syce2	Junb	Mrps33	Cog6	Prrc2c
26	Tbc1d1	Robo2	Supt3	Csmd3	Trmt1	Slc31a2	Pid1	Iigp1	Gm30881	Traf3
27	Rassf3	Phf20l1	Sox5	Tgfbr1	Vti1b	Cacnb2	Gm17036	Ctnna3	Colec12	Golga4
28	Med13	Kif1b	Zranb3	Galc	Irak4	Pde4d	Cobll1	Zc3h12c	Tspo	Csf1r
29	Plekha1	Hat1	Phyhipl	Pdgfb	Lgals3	Slc30a4	Tsc22d2	Apobec1	Fam78b	Itfg1
30	Adgrv1	Lama2	Tnfrsf21	Cnnm1	Samd4b	Magi2	Ogg1	Hs6st2	Gm7160	Trps1
31	Wdfy4	Grik2	Pik3r3	Stmn1	Gm36037	Ppargc1b	Syt1	Ccr5	Crebrf	Thoc2
32	Elavl2	Galnt17	Jarid2	Vps35	Pnp	Msrb2	Ube2e3	Ythdc2	2210016F16Rik	Rbmx
33	Ust	P4ha1	Srsf4	Phf21a	Mrps36	Slit3	Rras2	Hyal5	Ccdc90b	Pkn2
34	Tbc1d14	Negr1	Ptprn2	Galnt2	Hnrnpab	Ptgds	Agmo	Gm8113	Larp1b	Tln2
35	Sp100	Rbm6	Soga1	Clip2	Tesk2	Gcn1	Eif5	A430093F15Rik	Gm47207	Dnmt3a
36	Zbtb20	Syn2	Nectin3	Uhrf1bp1	Uggt2	Gdpd1	Zbtb26	Tfrc	Airn	Pacsin2
37	Lsamp	Tox3	Smarca5	Trip4	Bub3	Fgfr2	Tafa5	Gm4356	Pck2	Tmem131
38	Kdm7a	Cdkn1a	Gm47167	Ppp1r12c	Edil3	Gm35188	Timm10b	Cd82	Trappc1	Tjp1
39	Galnt7	Atp6v0b	Egfem1	Gria2	Ctnna2	Dipk1a	Nkain2	Arhgap15	Slc7a14	Incenp
40	Lcp2	Igf1r	Tsn	Abhd17b	Pde1b	1700025G04Rik	Ctsc	Zfp609	Plekhg5	Dgkd
41	Nlrp1b	BC004004	Stmn1	Spon1	Kif15	Snhg1	Efcab14	Gm49980	Mrps24	Luc7l2
42	Tbc1d8	Zfpm2	Herc2	Ubxn7	Zc3h8	Pwwp3a	Cab39l	Rcan1	Nudt1	Ncoa7
43	Etv6	Trps1	Larp7	St6gal1	Usp46	B3galt2	Myb	Aplp1	Fam199x	Atad5
44	Aff1	Usp15	Nrf1	Ube2j1	Aldoa	Gm12216	Gm4117	Cutc	Gyg	Nbas
45	Pou2f2	Srsf11	Tmem164	Ppp1r13b	Dnase2a	Ciita	Thap3	Rxra	Gm32849	Cd86
46	Etl4	Dennd2c	Cttnbp2nl	Usf2	Kif20b	Micall1	F630206G17Rik	Pakap.1	Bscl2	Slc25a36
47	Stx8	Brip1os	Mgat4a	Bex1	Alkbh8	5330438D12Rik	Bcs1l	Yod1	Ass1	Arid1b
48	Lgmn	Adgrv1	Mid1	Akap11	Miip	Scp2	Zcwpw2	Ctsh	Ube2c	Kmt2a
49	Myo5a	Ncoa1	Calm1	Zc3h15	Rufy2	P3h2	Nlgn1	Psma8	Mrpl38	Fgf13
50	Lacc1	Nufip2	Cers6	Rnf121	Smox	Atp5l	Zfp251	Slc7a1	Lamtor5	Cers5
Quality Control for top PC1 and PC2 genes (AverageExpression counts slot)
Gene	WT_Vehicle	WT_CD	Tg_Vehicle	Tg_CD
Arhgap22	0	0	1.86207	2.65174
Dcc	40	6.5	0.287356	0.263682
Arhgap24	0	1.25	4.11494	4.28358
Pvt1	0	1.75	4.03448	4.80597
Evl	0	0	1.62069	2.0995
Myo1e	0	1.25	3.74713	4.40299
Plcb1	21	1.5	0.137931	0.228856
Setbp1	22	3.75	0.114943	0.159204
Arhgap31	0	0	1.43678	1.68159
Nfib	22	4	0.126437	0.199005
Phactr2	0	0	1.50575	1.62687
Atp8a1	2	0.75	5.41379	4.76617
Arhgap15	0	0	2.36782	1.21393
Osbpl9	0	0	1.6092	1.08955
Mir100hg	16	2	0.045977	0.0547264
Ssbp2	0	0.5	2.52874	2.37811
Tbc1d16	0	0	1.11494	1.41791
Auts2	19	4.5	0.425287	0.38806
Tpd52	0	0	1.18391	1.28856
March3	0	0.25	1.2069	2.61194
Lama2	9	1.25	0	0.0149254
Epsti1	0	0	1.49425	1.16418
F11r	0	0	1.06897	1.27861
Gm26740	0	0.25	2.02299	1.76119
Gas7	0	0	0.942529	1.26368
Tbc1d1	0	0	1.34483	1.26368
Rassf3	0	0	1.03448	1.39303
Med13	0	0	1.09195	1.33333
Plekha1	0	0	1.12644	1.0597
Adgrv1	4	2.25	0	0.00995025
Wdfy4	0	0	1.35632	1.14428
Elavl2	15	0.75	0.0229885	0.0646766
Ust	0	0.5	2.09195	2.21891
Tbc1d14	0	0	1.17241	1.08458
Sp100	0	0	0.931034	1.20398
Zbtb20	79	17	5.37931	4.17413
Lsamp	0	0.25	1.51724	1.59701
Kdm7a	0	0	1.14943	1.0199
Galnt7	0	0	0.965517	1.1791
Lcp2	0	0.5	1.83908	1.89552
Nlrp1b	0	0.25	1.31034	1.95025
Tbc1d8	0	0	1	1.0796
Etv6	1	1.75	6.43678	6.34328
Aff1	0	0	1	1.0995
Pou2f2	0	0.5	2.01149	1.77114
Etl4	0	0	0.816092	1.27363
Stx8	0	0	0.873563	1.1791
Lgmn	3	0.75	4.31034	5.06965
Myo5a	0	0.5	1.73563	1.93035
Lacc1	0	0	0.988506	1.02985
Nrxn1	24	10.5	0.770115	0.766169
Pbx1	25	3	0.597701	0.522388
Adgrb3	9	2.5	0.701149	0.741294
Dennd1a	10	1.25	4.03448	3.55224
Ccser1	7	3.25	0.37931	0.343284
Egfem1	29	0.5	0.183908	0.258706
Nlgn1	5	3.5	0.609195	0.79602
Fyb	7	1.25	5.1954	4.71144
Aak1	0	1.75	1.16092	1.24876
Zeb2	20	4.5	16.7126	14.3781
Smyd3	3	2.75	2.96552	3.37313
Trim2	5	2.75	0.229885	0.422886
Resf1	0	1.5	0.62069	0.855721
Pou2f1	5	2	0.954023	0.960199
Rasal2	7	1.25	1.42529	1.22388
Dgkb	17	0.5	0.126437	0.144279
Ash1l	3	2.25	2.27586	2.60199
Hltf	0	1.5	1.95402	1.67662
Map2	6	1.75	0.137931	0.169154
Robo2	2	5	0.0804598	0.0597015
Phf20l1	5	1.25	1.29885	1.57214
Kif1b	4	2	0.701149	0.587065
Hat1	4	1.75	1.11494	1.10448
Grik2	7	1	0.425287	0.547264
Galnt17	4	2.5	0.103448	0.079602
P4ha1	0	1.25	0.977011	0.970149
Negr1	7	1	0.436782	0.427861
Rbm6	4	1.25	2.29885	2.12438
Syn2	4	2.25	0.0804598	0.0945274
Tox3	9	1	0.0574713	0.0149254
Cdkn1a	0	1	0.126437	0.0845771
Atp6v0b	4	1.5	0.62069	0.746269
Igf1r	4	1.25	1.28736	1.71144
BC004004	0	1	0.137931	0.124378
Zfpm2	6	1.25	0.0804598	0.159204
Trps1	8	0.75	0.494253	0.472637
Usp15	5	1	1.09195	1.12438
Srsf11	2	2.25	1.21839	1.41791
Dennd2c	0	1	0.183908	0.228856
Brip1os	5	1	0.885057	0.975124
Ncoa1	8	0.5	1.09195	0.995025
Nufip2	3	1.75	0.931034	0.895522

## Sheet: Other_immune
Euclidean Distances
	WT_Vehicle	WT_CD	Tg_Vehicle	Tg_CD
WT_Vehicle	0	60.7284	90.9558	92.4395
WT_CD	60.7284	0	74.229	74.888
Tg_Vehicle	90.9558	74.229	0	1.89761
Tg_CD	92.4395	74.888	1.89761	0
	Other-immune_144.Tg-Vehicle	Other-immune_145.Tg-Vehicle	Other-immune_166.WT-Vehicle	Other-immune_167.WT-Vehicle	Other-immune_176.WT-Vehicle	Other-immune_185.Tg-Vehicle	Other-immune_186.WT-Vehicle	Other-immune_379.WT-CD	Other-immune_387.WT-CD	Other-immune_392.WT-CD	Other-immune_397.WT-CD	Other-immune_399.Tg-CD	Other-immune_406.Tg-CD	Other-immune_408.Tg-CD	Other-immune_412.Tg-CD
Other-immune_144.Tg-Vehicle	0	3.83371980618485	129.293509690408	93.9670253895431	76.8435426830154	8.66309393635692	172.601628090509	199.316356889315	67.0376278396895	98.0393558088967	81.886047872696	2.04440315308001	4.60498464326837	3.59342258699718	2.29544528866275
Other-immune_145.Tg-Vehicle	3.83371980618485	0	125.816607303755	92.9440838055671	74.0808769364405	10.9474403319226	169.515423183292	199.95010245655	65.6460950256346	99.0191742651981	78.1323874625213	4.49094061191211	7.29356042465211	7.1631702275643	6.10395449456744
Other-immune_166.WT-Vehicle	129.293509690408	125.816607303755	0	97.7438229795127	61.3199236744364	129.943399426672	52.5773167022275	206.392297760767	91.9567560648467	146.85313206666	52.9023602176241	128.614382811054	129.757557348136	131.376701891783	131.173674207165
Other-immune_167.WT-Vehicle	93.9670253895431	92.9440838055671	97.7438229795127	0	47.8707153993754	87.8912663122541	113.345722204282	121.528808486023	28.2697425834287	50.386588457082	91.0841907066616	92.0656829343273	90.8243794782081	93.159636505722	94.2291917850091
Other-immune_176.WT-Vehicle	76.8435426830154	74.0808769364405	61.3199236744364	47.8707153993754	0	74.9276504312938	96.7517493983015	168.92950882482	31.7504743400432	90.4077443579967	43.2787537222644	75.5972578225685	75.8952617562319	77.9371543587918	78.2263908707984
Other-immune_185.Tg-Vehicle	8.66309393635692	10.9474403319226	129.943399426672	87.8912663122541	74.9276504312938	0	171.450562013881	191.094739587112	61.7966350497152	89.6276798802199	84.6128340153633	6.81450377106972	4.06657364020394	5.94900683287871	7.48356958722747
Other-immune_186.WT-Vehicle	172.601628090509	169.515423183292	52.5773167022275	113.345722204282	96.7517493983015	171.450562013881	0	195.556120616021	120.354874103988	163.00614496803	103.85444072941	171.548942592752	172.12640750533	174.056087083646	174.182429976161
Other-immune_379.WT-CD	199.316356889315	199.95010245655	206.392297760767	121.528808486023	168.92950882482	191.094739587112	195.556120616021	0	146.650981344297	101.939002330752	212.176387162324	197.277622775882	195.005444566868	197.043736507728	198.553808746046
Other-immune_387.WT-CD	67.0376278396895	65.6460950256346	91.9567560648467	28.2697425834287	31.7504743400432	61.7966350497152	120.354874103988	146.650981344297	0	59.544060583566	70.8306289166097	65.2317929419645	64.3144040284561	66.6424915790785	67.5551506569519
Other-immune_392.WT-CD	98.0393558088967	99.0191742651981	146.85313206666	50.386588457082	90.4077443579967	89.6276798802199	163.00614496803	101.939002330752	59.544060583566	0	130.207464284611	96.0206626409828	93.6121406580728	95.5602682070896	97.1110486501785
Other-immune_397.WT-CD	81.886047872696	78.1323874625213	52.9023602176241	91.0841907066616	43.2787537222644	84.6128340153633	103.85444072941	212.176387162324	70.8306289166097	130.207464284611	0	81.6717816837816	83.4144201372357	84.5860505602311	84.0158728903646
Other-immune_399.Tg-CD	2.04440315308001	4.49094061191211	128.614382811054	92.0656829343273	75.5972578225685	6.81450377106972	171.548942592752	197.277622775882	65.2317929419645	96.0206626409828	81.6717816837816	0	2.8749590022809	2.9298490089962	2.63543386810626
Other-immune_406.Tg-CD	4.60498464326837	7.29356042465211	129.757557348136	90.8243794782081	75.8952617562319	4.06657364020394	172.12640750533	195.005444566868	64.3144040284561	93.6121406580728	83.4144201372357	2.8749590022809	0	2.33703110942581	3.58705297300047
Other-immune_408.Tg-CD	3.59342258699718	7.1631702275643	131.376701891783	93.159636505722	77.9371543587918	5.94900683287871	174.056087083646	197.043736507728	66.6424915790785	95.5602682070896	84.5860505602311	2.9298490089962	2.33703110942581	0	1.63448511626245
Other-immune_412.Tg-CD	2.29544528866275	6.10395449456744	131.173674207165	94.2291917850091	78.2263908707984	7.48356958722747	174.182429976161	198.553808746046	67.5551506569519	97.1110486501785	84.0158728903646	2.63543386810626	3.58705297300047	1.63448511626245	0
Top PC Contribution of Genes
	PC1	PC2	PC3	PC4	PC5	PC6	PC7	PC8	PC9	PC10	PC11	PC12	PC13	PC14	PC15
1	Ebf1	Lingo2	Ebf1	Rora	Rorb	H2-Eb1	Sgms1	Plcb4	Ly86	Mertk	Ly86	Asic3	Gm32647	Gm32647	Xkr4
2	Ikzf2	Nlgn1	Gm2682	Pcdh9	Npas3	Rad51b	Plcb1	Lef1	Gm32647	Zfhx3	Gm47283	Frmd5	Thsd4	Gm19951	Gm1992
3	Pde7b	Skap1	Cd226	Il7r	Myo3a	Map3k14	Brinp3	Tbc1d9	Mertk	Ophn1	Gas7	Cep112	Klra4	Brinp3	Rp1
4	Clnk	Gm15987	Bank1	Ezh2	Kcnh8	H2-Ab1	Sntg1	Iglc2	Prim2	Ly86	Palld	Klrb1b	Ero1l	Lars2	Gm37381
5	Prkch	Mllt3	Skap1	Trpm3	Ptprq	H2-Aa	Arhgef12	Slco1a4	Chsy3	Tbxas1	Lama2	Fkbp5	Mreg	Prrg1	Sox17
6	AU020206	Tenm2	Cd74	Enox2	Pcsk5	Gm47283	Exoc6b	Adgrl4	Pbx1	Areg	Rps29	Gm32647	Gm47283	Gm35330	Rgs20
7	Stab2	Ssbp2	Gm36723	Serinc5	Otof	Creb5	Ntrk3	Rpl18	Creb3l2	Thsd4	Lair1	Itgb8	Gm16685	Gm42047	Gm19938
8	Neb	Dpp10	Rbfox2	Kcnq5	Ankfn1	S100a9	Synpr	Flt1	Ttr	Dock4	Rplp1	Lars2	Tnip3	Sema3a	Lypla1
9	Il2ra	Dcc	Tshz2	Cask	Prkd1	Mgl2	Agbl1	Mrc1	Tent5a	Adap2	Rps21	Tgfbr1	Tjp1	Ctla2a	Gm37323
10	Skap1	Gabrb1	Gab3	Gria4	Xirp2	Phip	Dach2	Sem1	Brinp3	Tmcc3	Rpl37	Adamts6	Gsdme	Nav1	Tcea1
11	Itk	Lrfn5	Dscam	Dennd4a	Dnajc5b	Alcam	Ttc39c	Gm31243	Nckap5	Slc8a1	Rps15a	Tox2	Pard3	Gclc	Mrpl15
12	Bcl11b	Tox	Cd200r1	Sntb1	Kcnab1	Srgap3	Pi4ka	Eln	Rps27	Rbm47	Gm32647	Ikzf2	Qser1	1700061F12Rik	Kcnip4
13	Plcl1	Dgkb	H2-Ab1	Ubr2	Magi3	Cd74	Ryr2	Stk3	Zfp1	Csf3r	Gm20275	Chsy3	Adam23	Cacnb3	Nrg3
14	1700113H08Rik	Sgcz	Camk4	Bank1	Slc17a8	Pcgf5	Gm47283	Chn1	Myo16	Lair1	Sugct	Zfp36l2	Wdfy4	Cdk8	Ash1l
15	Il1rl1	Skap2	Tjp1	Tor1aip1	Alk	Sgk3	Dock9	Ak5	Xxylt1	Stab2	Rps8	Magi1	Brinp3	Gm16541	Lpp
16	Arl5a	Hs6st3	Rasal2	Fstl5	Rps6ka2	Dock4	Macrod1	Mgp	Nt5c3	Lrmda	Wdfy4	Galnt18	Frmd5	Gm42418	Pip4k2a
17	Znrf1	Mgat4c	Ptpn22	Klra2	Tmc1	Tmtc2	Rnf44	Fn1	Asic3	Siglech	Dscam	Slfn1	Mdc1	Gm16685	Maml2
18	Gata3	Ebf1	Pde3b	Taf3	Cdh18	Gzma	Spef2	Slc24a2	Lair1	Kif15	Rplp0	Oas1a	Mid1	Galnt18	Nfkb1
19	Grap2	Lrrc4c	Bex2	Pgap1	Bmper	Pparg	Chka	Ldlrad3	Tnfrsf8	Slc1a2	Zfhx3	Sncaip	Rgs18	Dach2	Herc1
20	Il17rb	Lyz2	Nckap1	Glcci1	Plpp1	Cd52	Patj	Hnrnpd	Ly75	Fancm	Hpca	Gm19951	Plekhg3	9530059O14Rik	Mllt3
21	Pparg	Fam155a	A830018L16Rik	Retreg1	Dach1	Dapk1	Spop	Plxdc2	Rbbp8	Slco2b1	Ptpro	Cd5	Prr5l	Mreg	Kcnq5
22	Icos	Cttnbp2	Fkbp5	Lin7a	Prl	Nhlrc2	Chfr	Cldn5	Etfa	Ptpn13	Syt13	Samd9l	Gm12648	Bmper	Ptprd
23	Samsn1	Slc24a2	H2-Aa	Arhgap22	Loxhd1	Dach2	Cntnap2	Gm16152	Prdx5	Lhfpl2	Rps3	Bves	Lima1	Igfbp7	Aff3
24	Emb	Robo1	Gnal	Ythdf3	Ano4	Pid1	Bc1	Elavl3	Gm2245	Lars2	Stn1	Gadd45g	Slc18a2	Zfp704	Ssh2
25	Themis	Csmd1	Rpl9	Tmem59	Sema3a	Anp32a	Opcml	Lyz2	Mt1	Gm6213	Rpl17	D7Ertd443e	Tespa1	Pard3	Tnik
26	Peli1	F13a1	Klrk1	Wdr76	Rnf180	Bin2	Cdh9	Rab21	Magi1	Mns1	9630014M24Rik	Ifi213	Klhl8	Egr3	Fryl
27	Ttc39c	Kcnh7	Zfpm2	Fchsd2	Ripor3	Cd209a	Shtn1	Etv6	Sipa1l2	Csf1r	Vmn2r84	Ikzf3	Egr3	Ubald2	Frmd5
28	Dach2	F630028O10Rik	F13a1	Fgr	Ppp2r2b	Slfn4	Kcnip4	Mecom	Cck	Fkbp5	Meg3	Prune1	Tmcc3	Ssbp3	Exoc4
29	Ms4a4b	Csmd3	Slc22a17	Ckap5	Galnt13	Pfn1	Ehd4	Ptprm	Tbxas1	Itgam	Atp6ap2	Bcar3	Rnf128	Ttr	Ext1
30	Tox	Syn2	Hecw1	Atp1b1	Chrm3	Fhit	Smc6	Kcnrg	Ly6h	Ly6a	Rps24	Tmcc3	Kynu	Gm27017	Lsamp
31	Jak1	Cd74	Fam189a1	Runx2	Chst9	Gm16091	Ctsa	Crip1	Itprid2	Cfh	Mef2c	Pdcd1	Mdfic	Acyp2	Pnisr
32	St6galnac3	Nkain2	Cntn4	Gpm6a	Pdzrn3	Siglecg	U2surp	Sumo2	Rgs1	Tox2	Cpe	Ppp2r3a	Fmn1	Hs6st1	Itsn2
33	Rgs1	Gm2682	Padi2	Otud7a	Ush1c	Wdfy4	Ube4a	Cpne7	Il23r	Gm11290	Rpl37a	Tarbp1	Csad	4930444A19Rik	Cmip
34	Fndc3a	Gm26871	Hdac9	Rab8b	Smpx	Cck	Marf1	Chil3	Actb	E230029C05Rik	Gpc5	Rexo1	Tns3	Gm47167	Bach2
35	Cdk6	Mdga2	Cox8a	Xpo4	Nkain2	Clec16a	Epha6	Gm20754	Sirpa	Smurf2	Abi3bp	Foxp3	Fam151b	Nt5e	Ncoa1
36	Inpp4b	Nrg3	Spock1	Nrxn1	Eya4	Mir155hg	Rpl35	Naa20	Thumpd3	Pomgnt1	Edil3	Rhoh	Nav1	Mrc2	Nedd9
37	Cecr2	Pcdh9	Il2rb	Rhoh	March4	Ddhd1	Gm12296	Rps14	Pde4d	Atp8a2	Mag	Spry2	Mlycd	Gm49417	Gphn
38	Fyb	Gpr141	Ighd	Tmem245	Cdk14	Large1	Map4k1	Ndufa2	Fndc3b	Fcgr2b	Il1r2	Gm973	Tbc1d9	Cd69	Hivep2
39	Hlf	Ptprn	Wdfy4	Pde1c	Rims2	Rpl30	Schip1	Rpl17	Epha5	Gm5086	Zfp385b	Gm26621	Arsb	Slc38a5	Dnajc1
40	Ero1l	Cacna2d3	Pax5	Gm31243	Klhl29	Ifng	Rybp	Shisa6	Plxdc2	Egr3	Syt1	Racgap1	Gm29514	Ube3a	Fus
41	Adam19	H2-Aa	Apba2	Ubb	Ptprm	Lmo2	Gda	Tyrobp	Cd163l1	Il5	Lekr1	Pias3	Arg1	Sema5a	Arhgap26
42	Ubash3b	Kcnb2	Lrrtm3	Atxn2	Fam155a	Relb	Il1rap	Rnf138	Camsap1	Gm973	Rpl23	Npnt	Scin	Adam12	Hnrnpa2b1
43	H2-Q7	Mrc1	Ptprg	Cep120	Gm13599	Mbd2	Heatr6	Tspan5	Trmt13	Pcsk1	Rpsa	Gpm6b	Cenpx	Tnfaip3	Dock2
44	Tox2	Sgcd	C1ql3	Faf1	Mpp7	Cfl1	Grid2	Polk	Fth1	Hif3a	Rps27a	Gm30275	Gm43462	Lima1	Mbnl1
45	Astn2	Gpm6b	Rgs6	Pnpt1	Tmem117	Klri1	Prkn	Rnf150	H3f3b	Sytl3	Stx1b	Bcl7c	Cd9	Rpl12	Aopep
46	Id2	Ptprg	Tenm4	Ctnna3	Slc22a23	Retnlg	Phkb	Rnf25	Ccr9	Plp1	Cfh	Gm49180	Tcp11l1	Cyp4v3	Parp8
47	Il1r2	Igkc	Dock3	Apbb1ip	Frmpd4	Plac8	Insig2	Prrc2b	Oprm1	Enah	Tmcc3	Lclat1	Ap5m1	Ypel2	Stag1
48	Gimap8	Nav3	Mical2	Kdm3a	Ralyl	Heg1	Safb2	Slco1c1	Pclo	Maml3	Apod	Ston1	Il15	Ccdc58	Ppm1h
49	Coro2a	Nrcam	Rps24	Rnf150	Ppia	Tmcc3	Ncf1	Ppm1a	Dock4	Samd4	Aco1	Ing5	Sema4f	Zfp36l2	Clk1
50	Lrrc8c	Pip5k1b	Sorbs2	Atp7a	Gm35188	Ttr	9630028H03Rik	Gm27032	Rhoq	Hlf	Tmtc2	Gm6213	Vmn2r96	Hmgcll1	Etv6
Quality Control for top PC1 and PC2 genes (AverageExpression counts slot)
Gene	WT_Vehicle	WT_CD	Tg_Vehicle	Tg_CD
Ebf1	5.17647	1.80303	0	0.0107239
Ikzf2	0.0882353	0.106061	2.68944	4.54424
Pde7b	0.235294	0.318182	3.4472	5.30027
Clnk	0.0588235	0.0454545	1.57453	1.62735
Prkch	0.0588235	0.19697	2.40994	2.32172
AU020206	0.147059	0.121212	2.13354	2.3244
Stab2	0	0	0.903727	2.30027
Neb	0.0294118	0	2.05901	1.57909
Il2ra	0.0588235	0	1.19876	2.09115
Skap1	0.0294118	0.348485	6.48447	10.0134
Itk	0.0294118	0.0606061	1.25155	1.64611
Bcl11b	0.0294118	0.0909091	1.43789	2.05094
Plcl1	0.617647	0.181818	2.49379	4.0429
1700113H08Rik	0	0	1.13043	1.52279
Il1rl1	0.0588235	0.0151515	1.52484	2.84182
Arl5a	0.0588235	0.0151515	1.15217	1.49062
Znrf1	0.235294	0.212121	1.91925	2.86595
Gata3	0.176471	0	0.885093	1.8311
Grap2	0.264706	0.151515	1.69876	1.91153
Il17rb	0.0294118	0.030303	1.13975	1.23592
Pparg	0.0882353	0	0.931677	1.9571
Icos	0	0	0.726708	0.914209
Samsn1	0.411765	0.106061	1.07453	1.51743
Emb	0.235294	0.0909091	1.51863	1.38874
Themis	0	0.121212	0.981366	1.02949
Peli1	0.294118	0.19697	1.51242	2.01609
Ttc39c	0.117647	0.106061	1.25466	1.57641
Dach2	0.470588	0	1.48137	1.30027
Ms4a4b	0	0.121212	0.71118	0.849866
Tox	0.382353	0.287879	4.21118	5.68365
Jak1	0.235294	0.348485	1.4441	1.49866
St6galnac3	0.411765	0.242424	7.36957	11.4853
Rgs1	0.0588235	0.0151515	0.906832	1.06166
Fndc3a	0.676471	0.227273	1.78571	1.9437
Cdk6	0.235294	0.106061	1.20807	1.2815
Inpp4b	1.17647	0.969697	9.26398	12.0214
Cecr2	0.558824	0.151515	0.00621118	0.0107239
Fyb	0.382353	0.318182	1.20497	1.52011
Hlf	0.0294118	0.030303	0.534161	1.28686
Ero1l	0	0.0454545	0.506211	0.788204
Adam19	0.235294	0.0757576	1.68634	1.46649
Ubash3b	0.294118	0.166667	1.12422	1.73995
H2-Q7	0.0294118	0.151515	0.86646	1.09115
Tox2	0	0.0151515	0.798137	0.563003
Astn2	0.5	0.242424	0.0621118	0.0857909
Id2	0.0588235	0.136364	0.714286	1
Il1r2	0	0	0.720497	0.504021
Gimap8	0.0294118	0.030303	0.596273	0.61126
Coro2a	0.147059	0.106061	1.45342	1.68901
Lrrc8c	0.117647	0.136364	0.785714	0.906166
Lingo2	0.294118	0.742424	0.444099	0.455764
Nlgn1	0.176471	1.18182	0.736025	0.812332
Gm15987	0.529412	0.363636	0.0465839	0.0348525
Mllt3	0.617647	0.454545	2.76708	3.17158
Tenm2	0.529412	2.75758	0.835404	0.938338
Ssbp2	0.147059	0.257576	0.645963	0.772118
Dpp10	0.441176	0.606061	0.332298	0.345845
Dcc	0.117647	0.484848	0.257764	0.319035
Gabrb1	0.0294118	0.515152	0.180124	0.289544
Lrfn5	0.147059	0.515152	0.26087	0.289544
Dgkb	0.0588235	0.378788	0.111801	0.142091
Sgcz	0.205882	0.378788	0.208075	0.193029
Skap2	0.882353	0.348485	0.39441	0.230563
Hs6st3	0.176471	0.69697	0.108696	0.209115
Mgat4c	0	0.469697	0.152174	0.117962
Lrrc4c	0.352941	0.80303	0.385093	0.41555
Lyz2	0.294118	1.24242	0	0.00536193
Fam155a	0.911765	0.924242	0.496894	0.664879
Cttnbp2	0.117647	0.484848	0.177019	0.184987
Slc24a2	0.235294	0.469697	0.145963	0.396783
Robo1	0.117647	0.363636	0.13354	0.126005
Csmd1	0.411765	1.87879	0.701863	1.01609
F13a1	1.02941	0.212121	0.00931677	0.0160858
Kcnh7	0.0588235	0.348485	0.177019	0.152815
F630028O10Rik	0.470588	0.515152	0	0
Csmd3	0.205882	0.818182	0.378882	0.423592
Syn2	0.0882353	0.242424	0.0962733	0.136729
Cd74	0.794118	2.12121	0.0403727	0.0241287
Nkain2	1.58824	1.18182	0.524845	0.764075
Gm2682	0	0.69697	2.76087	2.09115
Gm26871	0	0.242424	0.127329	0.142091
Mdga2	0.264706	0.515152	0.431677	0.482574
Nrg3	0.823529	1.74242	0.950311	1.2118
Pcdh9	1.73529	1.72727	1.02174	1.67828
Gpr141	0.264706	0.287879	0.00621118	0.00268097
Ptprn	0.0294118	0.318182	0.0621118	0.080429
Cacna2d3	0.117647	0.242424	0.118012	0.142091
H2-Aa	0.470588	1.68182	0.0248447	0.00536193
Kcnb2	0.0882353	0.212121	0.0900621	0.136729
Mrc1	0.176471	0.257576	0.00621118	0.0080429
Sgcd	0	0.212121	0.118012	0.13941
Gpm6b	0.0294118	0.19697	0.568323	0.595174
Ptprg	0.147059	0.909091	0.121118	0.206434
Igkc	0.264706	0.166667	0	0
Nav3	0.176471	0.742424	0.673913	0.439678
Nrcam	0.0294118	0.30303	0.136646	0.150134
Pip5k1b	0.264706	0.287879	1.20807	1.94906

## Sheet: Oligo_OPC
Euclidean Distances
	WT_Vehicle	WT_CD	Tg_Vehicle	Tg_CD
WT_Vehicle	0	17.1395	65.0887	61.0696
WT_CD	17.1395	0	65.1429	58.2271
Tg_Vehicle	65.0887	65.1429	0	11.9368
Tg_CD	61.0696	58.2271	11.9368	0
	Oligo-OPC_144.Tg-Vehicle	Oligo-OPC_145.Tg-Vehicle	Oligo-OPC_166.WT-Vehicle	Oligo-OPC_167.WT-Vehicle	Oligo-OPC_176.WT-Vehicle	Oligo-OPC_185.Tg-Vehicle	Oligo-OPC_186.WT-Vehicle	Oligo-OPC_379.WT-CD	Oligo-OPC_387.WT-CD	Oligo-OPC_392.WT-CD	Oligo-OPC_397.WT-CD	Oligo-OPC_399.Tg-CD	Oligo-OPC_406.Tg-CD	Oligo-OPC_408.Tg-CD	Oligo-OPC_412.Tg-CD
Oligo-OPC_144.Tg-Vehicle	0	1.05605840352772	78.9688020938694	84.0836266028998	82.3858650187564	10.1532563226978	93.426198869533	78.1950425292133	84.697699490105	80.8318477458328	78.3724427679918	31.5831932391564	16.0221657485404	15.5828788801673	10.7075653571181
Oligo-OPC_145.Tg-Vehicle	1.05605840352772	0	77.9414650496705	83.065250581258	81.3609139989931	9.7268984249038	92.4529931991747	77.2030262655131	83.7196420756597	79.8252806861664	77.3619922689413	30.6610315023207	15.1574649442643	16.4766479136205	10.9561845570477
Oligo-OPC_166.WT-Vehicle	78.9688020938694	77.9414650496705	0	5.81970654750662	3.50311340008334	77.273871603682	55.0533068216119	9.10551725160378	13.6908473531678	6.13472054227134	4.81907617794116	49.2371743007774	64.2228578159285	90.4030870853418	79.2423211732808
Oligo-OPC_167.WT-Vehicle	84.0836266028998	83.065250581258	5.81970654750662	0	2.65365719401998	82.6936917775226	58.42993162679	8.84688764896658	9.98114570851293	4.57876057744249	6.10929032394201	53.8677762441976	69.0962565025341	95.1346470413379	83.9491845771735
Oligo-OPC_176.WT-Vehicle	82.3858650187564	81.3609139989931	3.50311340008334	2.65365719401998	0	80.7606736732902	56.1518598669191	9.47704453642914	12.1261734581028	5.4175036042293	5.74878603829395	52.4840135814696	67.562365756002	93.6988176610697	82.5273000000829
Oligo-OPC_185.Tg-Vehicle	10.1532563226978	9.7268984249038	77.273871603682	82.6936917775226	80.7606736732902	0	85.9853906847219	77.677648388434	84.5017173821816	79.862988537631	77.298042373654	33.5321027103869	20.0380703348181	24.8862677065271	20.6659081275487
Oligo-OPC_186.WT-Vehicle	93.426198869533	92.4529931991747	55.0533068216119	58.42993162679	56.1518598669191	85.9853906847219	0	63.9955436206599	68.277390264658	61.0668858789221	59.768964963309	77.7530263416961	85.6716385690879	108.785863339242	99.7520537557974
Oligo-OPC_379.WT-CD	78.1950425292133	77.2030262655131	9.10551725160378	8.84688764896658	9.47704453642914	77.677648388434	63.9955436206599	0	7.15470418984625	4.27602836619497	4.28714296173734	47.2276372036438	62.7696980070663	88.4282093226525	77.2403196668578
Oligo-OPC_387.WT-CD	84.697699490105	83.7196420756597	13.6908473531678	9.98114570851293	12.1261734581028	84.5017173821816	68.277390264658	7.15470418984625	0	7.59388017438539	9.76819133134796	53.4544710011676	69.0997409463935	94.455805530423	83.2943300909985
Oligo-OPC_392.WT-CD	80.8318477458328	79.8252806861664	6.13472054227134	4.57876057744249	5.4175036042293	79.862988537631	61.0668858789221	4.27602836619497	7.59388017438539	0	2.64943436891839	50.2260111769253	65.6214990520933	91.4993813724747	80.3064841696618
Oligo-OPC_397.WT-CD	78.3724427679918	77.3619922689413	4.81907617794116	6.10929032394201	5.74878603829395	77.298042373654	59.768964963309	4.28714296173734	9.76819133134796	2.64943436891839	0	47.9142177965774	63.2392618786312	89.1926216180212	78.0019293843235
Oligo-OPC_399.Tg-CD	31.5831932391564	30.6610315023207	49.2371743007774	53.8677762441976	52.4840135814696	33.5321027103869	77.7530263416961	47.2276372036438	53.4544710011676	50.2260111769253	47.9142177965774	0	15.6963539326017	41.2786572232108	30.0877294094114
Oligo-OPC_406.Tg-CD	16.0221657485404	15.1574649442643	64.2228578159285	69.0962565025341	67.562365756002	20.0380703348181	85.6716385690879	62.7696980070663	69.0997409463935	65.6214990520933	63.2392618786312	15.6963539326017	0	26.3345429032359	15.3952934888508
Oligo-OPC_408.Tg-CD	15.5828788801673	16.4766479136205	90.4030870853418	95.1346470413379	93.6988176610697	24.8862677065271	108.785863339242	88.4282093226525	94.455805530423	91.4993813724747	89.1926216180212	41.2786572232108	26.3345429032359	0	11.1930396637213
Oligo-OPC_412.Tg-CD	10.7075653571181	10.9561845570477	79.2423211732808	83.9491845771735	82.5273000000829	20.6659081275487	99.7520537557974	77.2403196668578	83.2943300909985	80.3064841696618	78.0019293843235	30.0877294094114	15.3952934888508	11.1930396637213	0
Top PC Contribution of Genes
	PC1	PC2	PC3	PC4	PC5	PC6	PC7	PC8	PC9	PC10	PC11	PC12	PC13	PC14	PC15
1	C4b	Ttr	Hif3a	Gm47283	Gm47283	Gm15737	Gm47283	Gm47283	Gm47283	mt-Co3	Stx19	Gm47283	Ttr	Gm19951	Xkr4
2	Zfp804b	Yeats4	Glis3	Zbtb16	Gm21860	Ak1	Gm21860	Hba-a2	Arhgef3	Gm47283	Gm47283	A830035A12Rik	Atp10a	Myo5b	Gm1992
3	Fstl4	Kntc1	Myo5b	Rab39	Pkp1	Gm29683	Gm21887	Hba-a1	Slc6a17	Dcaf12l2	Xlr4b	Ssc4d	mt-Atp6	Gm42418	Gm37381
4	Ermard	Sept2	Sv2c	AC150683.1	Ttr	Hs3st3b1	Ttr	Chrnb2	Gm20110	Nuf2	Ttr	Sult1a1	Il1rapl2	Hif3a	Rp1
5	Pvt1	Hus1	Tafa1	Riox1	AY036118	Bub1b	Gm15726	9530080O11Rik	Ifit3b	4930473D10Rik	2810404M03Rik	Cd44	Gm47018	Lars2	Sox17
6	Ddx60	Klhl9	Col19a1	Gm14547	Ndufa3	Lrriq1	Bcl11b	Egfl6	Alkal2	Fos	Pgm5	Hif3a	Sap18b	Bc1	Rgs20
7	Ptgds	Haus8	A330093E20Rik	Mertk	Cdh7	Gm4951	Egr3	Adgre5	Etaa1os	Gm43403	AC150683.1	Gm43570	Gm44148	Ttr	Mrpl15
8	4930509J09Rik	Id3	Zbtb16	Ttr	Iqcm	Cd101	Iqcm	Cers3	Neurod1	Dalir	Gm45188	Gm50304	Gm2762	Neat1	Gm19938
9	Ndst3	Bcas1os2	Hpgd	Pdgfrl	Dedd2	Igsf11	Adam2	Adamts12	Cenpf	Dkk2	Snhg9	Myo7b	E330020D12Rik	Cebpb	Lars2
10	Apoe	4930447A16Rik	Clca3a1	Zfp804b	Fads3	Col27a1	Gm15777	Zfp628	Slc32a1	Gm47391	Gm33906	Nxph2	Gm20208	Gm42047	St6gal1
11	Sdk2	B9d1	Gm3448	Abi3bp	Pcdhb2	Chrm3	Amigo1	Rab38	A330093E20Rik	Ppp1r3c	Gm12648	Gm36988	Anxa10	AY036118	Rapgef1
12	Myo5b	Gja1	Col20a1	Prrt4	Mybl2	Slc25a21	Olig1	Amer3	Tph2	mt-Nd2	Gm4241	Gm8739	Parpbp	Plcxd3	Tafa1
13	4930445B16Rik	Fjx1	Cd101	Piezo2	Ctss	Tyrobp	Glra3	Gm17251	P2ry13	Gm28172	Spc24	1700001K19Rik	Gm19951	Col11a2	Micu3
14	Gm20713	Hes1	Glra3	Gm32828	Gm10076	Gm973	Gm10855	Cptp	Gm21860	Gm27243	Moap1	Mapkapk3	Cdhr1	Eps8l1	Itsn2
15	Gm20642	Hbegf	Wnk4	Gm33195	Prss23	Mlc1	Prlr	Fam177a	Gm48952	Pkp1	Gm45406	Gm47771	Npy2r	Glis3	Lamc1
16	Ubb	Snhg9	Bmpr1b	Gm29683	Tmem258	Stpg4	Ccdc146	Ly75	Nr1d1	9530059O14Rik	Gm33148	Gm7598	Acvr1c	Gm20110	Emid1
17	8030451O07Rik	Fastkd3	Col13a1	Zfp36	Cetn4	Bola1	Htr1a	C230038L03Rik	Ankrd35	Gm14661	Pcdh18	Vmn2r2	Efna5	Usp18	Pde1a
18	Gm38505	Tspyl5	Gm29683	Rpl39	Skap2	Gm20471	Jag2	1700058P15Rik	Gm47958	Prdm8	AC149090.1	Ccdc116	Gjb6	Slco1a4	Bcas1
19	Nrg3os	Racgap1	Ptgfrn	Dqx1	Gm30524	Gm813	Inpp5d	Fv1	Mt1	Cd300c2	B230206L02Rik	4930486F22Rik	Gm10131	4930478M13Rik	Stard13
20	Cst3	Zgrf1	Rasgef1c	Gm20597	Tmem232	Neil3	Npy1r	Efhb	Mrps2	Neil1	Bc1	Bloc1s3	Cckbr	Mocos	Csmd2
21	Bmpr1b	Gm17089	Fkbp5	Gadd45b	Ovca2	Gm19951	Il4i1	Gm13381	Sdc1	Gm15591	2600014E21Rik	Gm11099	Gm36325	Atp10a	Gm15398
22	Gm21798	Prrt4	H19	Gm21860	8430429K09Rik	Trim65	Rbp1	Gm49768	Fer1l6	Egr1	Ror2	Wdr93	Tspan18	Gm41335	Myo16
23	Gt(ROSA)26Sor	Myo5b	Uhrf1	Gm42567	Gm11867	Gm32916	Vip	Gm32687	Trf	Ddr2	Pkp1	Zfp750	Fgf5	Fastkd5	Xist
24	Chst9	Gm26673	Cdh19	Gstm7	Id4	Dqx1	Il33	Trf	Pkd1l1	Gm28153	Gm31522	Them6	AY036118	Gm26917	Zfpm2
25	Mal	Pigyl	Ermard	Gm6277	Knl1	Gad2	2610028E06Rik	Lmo2	1700086P04Rik	mt-Cytb	Gm16347	4931429L15Rik	Gm17509	A330093E20Rik	Phka1
26	Glis3	Prss48	Htra1	5033417F24Rik	Lsm10	St3gal6	Nrsn2	Mybpc1	Gm29481	mt-Co1	Gm44718	Mafk	Dkk2	Gm17473	Akap6
27	Gm36146	Mrps18b	Fstl4	Gm49171	Gm2694	Pbk	Slc16a11	Myo5b	Irx2	Gm43024	Tubb6	Pkd1l1	Cd84	4930447N08Rik	Sox6
28	4930555F03Rik	Mtfp1	Mertk	Nos3	Lmntd1	Mei4	Olfr323	Gm43154	Gm28905	AC142100.1	Islr2	Ccdc71	Far2os1	1700094J05Rik	Csrnp3
29	Cck	Fgf1	Cftr	Gm17066	Slc39a12	Abi3bp	Inhba	Klb	Gm16212	Gm49171	Pcdhb8	AI197445	Gm16861	Grm7	Khdrbs2
30	Gm42047	Arntl	Lmcd1	Gm11290	Teddm2	Copz2	Gm38642	Clec11a	Cabcoco1	Efna5	Tph2	Wnt5a	Egr1	Htra1	Oxr1
31	9630028H03Rik	Arhgef3	Fcgr3	Sac3d1	Ahr	Mmp14	Penk	3110006O06Rik	Fen1	Gm15473	Hk1os	Tnfrsf26	Gm5535	Mrc1	Car10
32	Gm15584	Rabggta	Gm47283	Pebp4	Gm49974	Lgals3	Grin2b	Gm31282	Gm15496	Clca3a1	Ret	Gpat2	Gm26903	Zfp804b	Upp2
33	Macrod2os1	1700047A11Rik	Jade2	Shpk	Trf	Sdhaf1	Siah1b	Rbp1	Gm45187	Ifih1	Acta1	Gm12264	Gm35455	Olfr18	4932438A13Rik
34	Adamts9	Mpi	Erg	Sox9	Grb10	Gm11418	Rprml	Gm36584	5830444B04Rik	2610306M01Rik	Mccc1os	Elac1	Runx2os1	Gm28151	Gab1
35	Nlrc5	Exo1	Hells	Raly	Prdm8	Gm17750	Fam160a1	Eps8l3	Btg4	Gm44020	Duxbl1	Gm16121	Tbx6	4922502N22Rik	Rbfox2
36	Gm15398	Rps5	Neat1	Pate2	Tyw3	Gm36584	Myo5b	2410018L13Rik	Erich6	Tmem88	Map10	Ranbp3l	Rag2	Moxd1	Tmem108
37	2210408F21Rik	Dock2	Gm26673	Gm2a	Itm2a	Ctsh	Spocd1	Acsf3	AC160336.1	Gm34885	Gpr101	Gm9958	Gm15637	Gadl1	Arsb
38	Col20a1	Mcm6	Brip1	Hif3a	Sptssb	Stab1	Slc16a10	Gm16316	Gm12786	Mpv17l2	Oc90	8030451O07Rik	Gm36608	Cdh12	Klhl7
39	Sycp2	Itgbl1	Chst2	Gm13986	Tmem79	Sfta3-ps	Gm34933	Gm44837	Tmem40	Lrrc34	Liph	Golt1b	6330415G19Rik	Nr2f2	Tmem132d
40	6330576A10Rik	Ccn1	Lars2	Tmem176a	Serf1	Ppfibp2	A330040F15Rik	Cnmd	Fkbpl	Gm13707	Kpna2	AC150683.1	Cd55	Gm11867	Zranb2
41	4932443L11Rik	Chst9	Serpina3n	Trp53cor1	Clic5	Prkch	Smc1b	Gm45890	Gm26982	Gm44091	Gm45194	D830026I12Rik	Vwa3b	4933412O06Rik	Ptprt
42	Col19a1	Stil	Tmem132cos	Klhl1	Gm29491	Gm20536	Kcng2	2810408A11Rik	Ccnf	Txnl4a	Duxbl3	H2-M3	Spag4	Cmss1	Scg5
43	Sv2c	Gm12227	Fanci	Foxj1	Mtus1	Cdh23	1700011L22Rik	Gjb6	Mal	Hipk4	5430414B19Rik	Gm28863	Slc5a4b	B130024G19Rik	Tbl1xr1
44	Clca3a1	4930532G15Rik	Tes	Chst8	Raly	Gm33732	Sorl1	Gm3510	Hs3st5	Fcer1g	Kcnk9	Tmcc3os	Mroh8	Hmga2	Rev3l
45	Rpl13	Ticrr	Mybl1	Txnrd3	Dnaic1	Ebf1	Gm13404	Lsmem1	Aim2	Gm48094	Pla2g4b	Prr5l	Gm38039	Bmpr1b	Fcho2
46	G0s2	6530402F18Rik	Col5a3	Gmppb	Tspan33	St18	Tnfaip8l3	Slc25a45	A330032B11Rik	Peg10	Ppp1r1b	Lef1	Fzd4	Lvrn	Ptk2
47	Gm28750	Rsl1	Meg3	Fkbp5	Fgf10	Arg1	2900041M22Rik	Nrg4	Foxo6	0610040B10Rik	Gm37035	1700092M07Rik	Oprm1	9230112E08Rik	Wwox
48	Col16a1	Ifrd2	Rhoj	Krt1	Hmga1	Gm34354	Papln	Amelx	Adgre5	Zglp1	Synpo	Ccn6	Smoc2	Duxbl3	Tasor
49	Gm20275	Phlda3	Samd5	Gm34544	Mageb16	Gm21954	Lct	Gm49774	Gm47578	Gm47438	Ankle1	Tgm2	Gm29481	Psmb8	Cacng4
50	Gm32509	Gm28523	Shisal1	Adamts14	Gm28175	B230312C02Rik	Sphkap	9530097N15Rik	Taf7l	Gm30648	Ftl1	Gm45441	Gm12426	Baat	Med13
Quality Control for top PC1 and PC2 genes (AverageExpression counts slot)
Gene	WT_Vehicle	WT_CD	Tg_Vehicle	Tg_CD
C4b	0.00470035	0.00459482	1.11577	0.754649
Zfp804b	0.0358402	0.0446951	1.04052	1.06779
Fstl4	0.0540541	0.056391	1.56368	0.9994
Ermard	0.109871	0.150794	2.60275	1.41272
Pvt1	0.10282	0.167084	1.70405	1.67906
Ddx60	0.00998825	0.0208855	0.41534	0.456509
Ptgds	0.437133	0.494987	0.0448625	0.0605879
4930509J09Rik	0.868978	0.994987	0.15919	0.241752
Ndst3	0.0176263	0.0200501	0.510854	0.283743
Apoe	1.67685	2.77026	0.396527	0.590282
Sdk2	0.0423032	0.0714286	0.81042	0.613677
Myo5b	0.00352526	0.00543024	0.38712	0.0833833
4930445B16Rik	1.45711	1.51713	0.362518	0.392921
Gm20713	2.66745	2.41938	0.700434	0.775645
Gm20642	0.628085	0.762322	0.13097	0.197361
Ubb	0.582256	0.967419	0.132417	0.226755
8030451O07Rik	0.30611	0.30117	0.0441389	0.070186
Gm38505	4.40541	5.34002	1.12518	1.64127
Nrg3os	0.719741	0.850877	0.170043	0.290342
Cst3	0.771445	1.34712	0.188133	0.374925
Bmpr1b	0.00940071	0.0100251	0.242402	0.182364
Gm21798	0.213278	0.208438	0.0209841	0.0563887
Chst9	0.451234	0.362573	0.0767004	0.119376
Mal	0.10517	0.163325	0.0065123	0.019796
Glis3	0.0170388	0.0292398	0.536179	0.142172
Gm36146	0.431845	0.399332	0.0803184	0.122376
4930555F03Rik	0.124559	0.140351	0.00795948	0.0185963
Cck	0.191539	0.322473	0.0325615	0.0689862
Gm42047	0.0475911	0.0847953	0.509407	0.481104
9630028H03Rik	0.783196	0.830827	0.227207	0.280744
Gm15584	0.604583	0.691729	0.167149	0.215357
Macrod2os1	0.306698	0.283208	0.0738061	0.085183
Adamts9	0.145123	0.221387	1.16715	1.37073
Nlrc5	0.000587544	0.00292398	0.0890014	0.103779
Gm15398	1.1228	1.29449	0.305355	0.476905
2210408F21Rik	0.0628672	0.0802005	0.592619	0.521896
Col20a1	0.0182139	0.0238095	0.395803	0.153569
Sycp2	0.652174	0.81203	0.198263	0.254949
6330576A10Rik	0.924207	0.870927	0.280753	0.367127
4932443L11Rik	1.08226	1.05388	0.348046	0.381524
Col19a1	0.03349	0.0446951	0.421852	0.253149
Sv2c	0.00763807	0.0104428	0.259045	0.094781
Clca3a1	0.00117509	0.00167084	0.156295	0.0353929
Rpl13	0.840188	1.27318	0.214906	0.431914
G0s2	0.238543	0.288221	0.0542692	0.0779844
Gm28750	0.359577	0.364244	0.0969609	0.124175
Col16a1	0.123972	0.134503	1.04848	0.656869
Gm20275	0.626322	0.704678	0.191027	0.24895
Gm32509	2.46827	2.88429	0.970333	1.11218
Ttr	0.0352526	0.263158	0.00361795	0.0413917
Yeats4	0.0287897	0.0459482	0.0238784	0.0365927
Kntc1	0.00998825	0.0304929	0.0354559	0.0857828
Sept2	0.0164512	0.0380117	0.0209841	0.0359928
Hus1	0.0229142	0.0442774	0.0477569	0.0509898
Klhl9	0.0440658	0.0764411	0.0354559	0.0623875
Haus8	0.0229142	0.0338346	0.0296671	0.059988
Id3	0.0176263	0.0396825	0.0065123	0.00539892
Bcas1os2	0.695065	0.635338	0.389291	0.284343
4930447A16Rik	0.199765	0.155806	0.0759768	0.0713857
B9d1	0.331375	0.276107	0.166425	0.167367
Gja1	0.0052879	0.0304929	0.00506512	0.010198
Fjx1	0.0211516	0.0388471	0.0188133	0.0185963
Hes1	0.0611046	0.13868	0.02822	0.070186
Hbegf	0.019389	0.031746	0.0151954	0.0281944
Snhg9	0.079906	0.149541	0.0542692	0.0455909
Fastkd3	0.0141011	0.0254804	0.0137482	0.0305939
Tspyl5	0.020564	0.0263158	0.0108538	0.0233953
Racgap1	0.00998825	0.0221387	0.0180897	0.04979
Zgrf1	0.0329025	0.0756057	0.101302	0.225555
Gm17089	0.0240893	0.0179616	0.0180897	0.0119976
Prrt4	0.00470035	0.0204678	0.00361795	0.014997
Gm26673	0.0834313	0.0827068	0.428365	0.238152
Pigyl	0.0534665	0.0735171	0.0108538	0.0287942
Prss48	0.209753	0.160401	0.125904	0.0827834
Mrps18b	0.0258519	0.0225564	0.0151954	0.0203959
Mtfp1	0.0158637	0.0242272	0.00723589	0.014997
Fgf1	0.236193	0.202172	0.110709	0.110978
Arntl	0.110458	0.0622389	0.142547	0.113377
Arhgef3	0.655112	0.379699	1.68017	1.94001
Rabggta	0.0135135	0.0254804	0.0267728	0.0305939
1700047A11Rik	0.0158637	0.00918964	0.00578871	0.00659868
Mpi	0.0223267	0.0300752	0.0419682	0.0377924
Exo1	0.0052879	0.0133668	0.0101302	0.0413917
Rps5	0.112221	0.213868	0.0578871	0.0707858
Dock2	0.337838	0.295739	0.234443	0.182963
Mcm6	0.0252644	0.0622389	0.0586107	0.164367
Itgbl1	0.112808	0.0948204	0.0318379	0.0263947
Ccn1	0.019389	0.0225564	0.0137482	0.0203959
Stil	0.00998825	0.0125313	0.0101302	0.0395921
Gm12227	0.0752056	0.0647452	0.0376266	0.0275945
4930532G15Rik	0.00822562	0.0175439	0.00289436	0.0089982
Ticrr	0.00646298	0.0154553	0.00868307	0.040192
6530402F18Rik	0.0188014	0.0221387	0.0173661	0.0131974
Rsl1	0.0176263	0.0183793	0.0180897	0.0311938
Ifrd2	0.00940071	0.0196324	0.015919	0.0281944
Phlda3	0.0182139	0.0171261	0.0101302	0.0155969
Gm28523	0.0152761	0.0246449	0.0166425	0.0155969

## Sheet: Oligo_NFOL
Euclidean Distances
	WT_Vehicle	WT_CD	Tg_Vehicle	Tg_CD
WT_Vehicle	0	22.4425	68.7387	52.5586
WT_CD	22.4425	0	64.1167	52.8359
Tg_Vehicle	68.7387	64.1167	0	19.1804
Tg_CD	52.5586	52.8359	19.1804	0
	Oligo-NFOL_144.Tg-Vehicle	Oligo-NFOL_145.Tg-Vehicle	Oligo-NFOL_166.WT-Vehicle	Oligo-NFOL_167.WT-Vehicle	Oligo-NFOL_176.WT-Vehicle	Oligo-NFOL_185.Tg-Vehicle	Oligo-NFOL_186.WT-Vehicle	Oligo-NFOL_379.WT-CD	Oligo-NFOL_387.WT-CD	Oligo-NFOL_392.WT-CD	Oligo-NFOL_397.WT-CD	Oligo-NFOL_399.Tg-CD	Oligo-NFOL_406.Tg-CD	Oligo-NFOL_408.Tg-CD	Oligo-NFOL_412.Tg-CD
Oligo-NFOL_144.Tg-Vehicle	0	1.7049927296268	77.5580027360358	81.5473212388752	77.6959738278642	22.2746795089952	93.5011205599265	77.766856961797	76.9309748504394	75.7995592246283	76.9844194159695	40.3510510246862	24.9474202108021	3.91276804873623	33.6303495668592
Oligo-NFOL_145.Tg-Vehicle	1.7049927296268	0	78.62702834306	82.2557250513574	78.6621815961741	20.6019438345011	95.0259212848894	78.1797129362386	77.6556299620647	76.4917816795691	77.6189248501775	41.7800391074481	24.5678648450124	3.77018056154805	35.266717925617
Oligo-NFOL_166.WT-Vehicle	77.5580027360358	78.62702834306	0	20.2404999156727	5.87538901715854	90.0705143897665	39.960169706363	33.5335728794572	18.5187071204664	20.0584737371357	22.9561189990485	41.0966018011568	65.6899805180037	81.2257057940559	72.2751520239893
Oligo-NFOL_167.WT-Vehicle	81.5473212388752	82.2557250513574	20.2404999156727	0	14.3957543309826	89.333141355873	59.7641786015247	15.1921786022283	4.68360835014014	5.81453042539946	5.93619482881046	52.0990708042651	64.0369346285788	85.4357158645633	84.1710355938039
Oligo-NFOL_176.WT-Vehicle	77.6959738278642	78.6621815961741	5.87538901715854	14.3957543309826	0	88.8845336361073	45.7625087166351	27.7958275269322	12.7264510421464	14.353232610469	17.1805256801841	43.1616638862869	64.0676192940977	81.4543213101261	74.9302319010942
Oligo-NFOL_185.Tg-Vehicle	22.2746795089952	20.6019438345011	90.0705143897665	89.333141355873	88.8845336361073	0	111.988373174955	81.8871546974741	85.0579767520094	83.5490105603619	83.9615285160973	58.3761979514178	25.2964271980792	22.1597441131205	55.8319648915259
Oligo-NFOL_186.WT-Vehicle	93.5011205599265	95.0259212848894	39.960169706363	59.7641786015247	45.7625087166351	111.988373174955	0	73.4865305270994	58.4733029257933	60.0107849854615	62.9156120501506	53.6617681454592	91.6091644223732	96.2731054947132	72.8945040705943
Oligo-NFOL_379.WT-CD	77.766856961797	78.1797129362386	33.5335728794572	15.1921786022283	27.7958275269322	81.8871546974741	73.4865305270994	0	15.0837939873269	13.4760521144634	10.6292076341442	55.4726721126668	57.0081742448926	81.6703129473739	86.4907742315592
Oligo-NFOL_387.WT-CD	76.9309748504394	77.6556299620647	18.5187071204664	4.68360835014014	12.7264510421464	85.0579767520094	58.4733029257933	15.0837939873269	0	1.97262355633285	4.45662024324125	47.5903517031822	59.7732351076151	80.8150091756668	79.6326954757999
Oligo-NFOL_392.WT-CD	75.7995592246283	76.4917816795691	20.0584737371357	5.81453042539946	14.353232610469	83.5490105603619	60.0107849854615	13.4760521144634	1.97262355633285	0	3.04717063550501	47.317182781731	58.2545484679876	79.6925513796338	79.2842808696964
Oligo-NFOL_397.WT-CD	76.9844194159695	77.6189248501775	22.9561189990485	5.93619482881046	17.1805256801841	83.9615285160973	62.9156120501506	10.6292076341442	4.45662024324125	3.04717063550501	0	49.6716292255372	58.6770007949713	80.8889842776771	81.5302488283249
Oligo-NFOL_399.Tg-CD	40.3510510246862	41.7800391074481	41.0966018011568	52.0990708042651	43.1616638862869	58.3761979514178	53.6617681454592	55.4726721126668	47.5903517031822	47.317182781731	49.6716292255372	0	39.9665401451228	43.4683821602442	32.0965090021266
Oligo-NFOL_406.Tg-CD	24.9474202108021	24.5678648450124	65.6899805180037	64.0369346285788	64.0676192940977	25.2964271980792	91.6091644223732	57.0081742448926	59.7732351076151	58.2545484679876	58.6770007949713	39.9665401451228	0	28.3340553832221	51.2830131046364
Oligo-NFOL_408.Tg-CD	3.91276804873623	3.77018056154805	81.2257057940559	85.4357158645633	81.4543213101261	22.1597441131205	96.2731054947132	81.6703129473739	80.8150091756668	79.6925513796338	80.8889842776771	43.4683821602442	28.3340553832221	0	33.9075168468177
Oligo-NFOL_412.Tg-CD	33.6303495668592	35.266717925617	72.2751520239893	84.1710355938039	74.9302319010942	55.8319648915259	72.8945040705943	86.4907742315592	79.6326954757999	79.2842808696964	81.5302488283249	32.0965090021266	51.2830131046364	33.9075168468177	0
Top PC Contribution of Genes
	PC1	PC2	PC3	PC4	PC5	PC6	PC7	PC8	PC9	PC10	PC11	PC12	PC13	PC14	PC15
1	C4b	Clmn	Glis3	Prr5l	Zbtb16	Gm47283	Gm47283	Hbb-bs	Gm47283	Gm34728	Gm47283	Lgals9	Kcnh7	Rgs6	Sox17
2	Sdk2	Rnf220	Unc13c	Gm47283	Il13ra1	Zfp300	Ctsc	Hba-a1	Apod	Robo2	Dqx1	Lars2	B230323A14Rik	Ttr	Rp1
3	Tafa1	Fam214a	Rhoj	Car2	AC150683.1	Casp8	Gm14322	Zg16	Ror1	Ddx60	Frmpd2	Tmc1	4930539J05Rik	D130079A08Rik	Gm37381
4	Col11a1	Man1a	Gm26673	Lin7a	Cdc42ep2	Slc14a2	Tgfbi	Hba-a2	Slc25a15	Oasl2	Reln	Gm42418	Utp23	Sncaip	Gm19938
5	Hpgd	Agbl1	Robo2	mt-Co1	Sgsm3	Colec12	Aebp1	Lnx2	Ebf1	1700047A11Rik	Nol6	B130024G19Rik	Rtl4	Spint2	Xkr4
6	Neat1	Ypel2	Gm32531	Slc28a2	Ddah1	Gm21860	Gm47071	Ttr	2810049E08Rik	Mtus2	Jhy	Rtl4	Peg3	Sema3c	Gm1992
7	Fstl4	Pak7	Col13a1	Mast4	Spock1	Gm40604	Fam53b	Rgs6	Gprin3	Tafa1	Tmem17	Mettl24	Slc38a3	Dqx1	Tcea1
8	Grm7	Pdzrn3	Piezo2	Synpr	Gm17491	Stpg2	Arhgap6	Nptx1	Npm2	A330093E20Rik	Clca4a	2310010J17Rik	Ebf1	Reln	Zfp536
9	Gm35188	Gm13963	9630002D21Rik	D7Ertd443e	Wdr78	1700111E14Rik	Ripor2	Palld	Pappa	Plscr3	Tmem232	Ecm2	Ccdc162	Cntnap5a	Creb5
10	Lhfpl3	Ptprd	2610028E06Rik	Gm47712	Gm7967	Grm7	Rnaset2b	Dbf4	Bc1	Gm17494	Tmem268	Casr	Plcxd1	Mctp1	Gm16041
11	Ermard	Mobp	Cdh19	9330111N05Rik	Slc8b1	Piezo2	Lyrm9	Gm47283	Ngf	Gm26760	Rab36	Kirrel	Plch2	Duox1	Atp6v1h
12	Clca3a1	Slc9a7	Opalin	Hnrnpa0	Gm44866	Hpgd	Dab2ip	Tm6sf1	C330002G04Rik	Colec12	Dgat2	Zfp428	Cntnap2	Rbfox1	Sik3
13	Piezo2	Gm12828	Slc28a2	Lrguk	Kat8	Gm47712	Mon1b	Gm40578	Atp5d	Agbl1	Cavin2	Disc1	Cpne6	Zfp599	Pcdh17
14	Ddx60	Pros1	Trpc3	Anxa4	Ism2	Slc25a20	Armc2	Pcdhb21	Tnfrsf19	Gad1	Tspan33	2900097C17Rik	Tmc6	Gdap1l1	Neo1
15	Col16a1	Daam2	Pknox2	Camk2b	Efcab6	Camk2b	Gm10076	Ptcd2	Rbm20	Gldc	Iqck	Gm3448	Gm48957	Paics	Mycbp2
16	Glis3	Glis3	Pros1	Mipep	Gm21887	BC024063	Il17ra	Ccdc85a	Zfp354a	Mrm2	Fam129a	Sox3	Ttr	Slc30a3	Ano4
17	Col20a1	Synpr	Ajap1	Agmo	Wdr18	Ifit2	Cthrc1	Amdhd2	Slc7a8	Lingo1	Hmgb3	Ptrh2	Rpusd4	Sh2b3	Fam155a
18	Tafa2	Aspa	Rgs20	Ebf1	BC005624	Polq	Trpm2	Wdyhv1	Bbc3	A930024E05Rik	Irf2bp1	2310016G11Rik	Tmem231	Ggt5	Magi2
19	Vwc2	Plekhg3	Gm10538	Gm40604	Cactin	Gm15473	Plekhh3	Mctp1	Oasl2	Heg1	Hbb-bs	Dbx2	Gm6710	Gm973	Map4k4
20	Slc28a2	Epcam	Gadd45g	Natd1	Xrcc3	Znhit1	AU020206	Rbfox1	Adamts2	Gm28501	Gm32296	Kif17	Ddx51	Nhp2	Adgrb3
21	Trpc4	Ninj2	Corin	Mcm7	Adrm1	Bcl7c	Gm26512	Gm10649	Tafa4	Ica1l	Gm15726	Gm12709	Kctd6	Gm42047	4930402H24Rik
22	9130019P16Rik	Dipk1b	Clca3a1	Msl3	Mrpl58	Ndufb4	Ybey	Gng2	Gm35835	Trpc4	Bcl2	Mylk	Epb41l4a	Plk5	Cdh20
23	Nrxn3	Ttr	Dusp10	4930544I03Rik	Gm31728	Nckap5los	A930007I19Rik	Gm15265	Stoml1	Col5a3	D230022J07Rik	Gm48708	Gm50071	Gm9903	Sox6
24	Trpc3	4930555F03Rik	Ndst4	Sema4c	Gm20274	Susd5	2610027K06Rik	Ksr2	Trpc3	Ankrd9	Gm17056	Per1	Gm9958	BC051142	Plp1
25	Col13a1	Creb5	Runx1	Ndufb11	Tmem132c	Plcxd3	Apobec4	Dennd2c	Rit2	Itga7	Gm45609	1700093J21Rik	Gm43707	Anxa10	Maml2
26	9130015G15Rik	Sytl2	2810432F15Rik	Irgm1	4930547E14Rik	Frmd3	Tuba1b	Vwa5a	Gucy1a2	Naa10	Zfp763	Tec	Pou6f2	Slc5a4b	Tulp4
27	Fmn1	Pip5k1b	A930003O13Rik	Trf	Lrrc51	mt-Nd1	Coro1a	Igfbpl1	Trpc4	D10Wsu102e	Mpp4	AY036118	4933433G15Rik	Itga10	Nav2
28	Slc14a1	Gm17435	Lacc1	Prxl2a	Gm44662	Tomm40l	Xaf1	Ccdc97	Tma16	Tmsb15b2	Zfp960	4930420G21Rik	Clec2l	Spag16	Ablim2
29	Flt3l	Pak1	Slc7a14	Gm17638	D630003M21Rik	Traip	Stx19	Dcx	Fat4	Zhx2	Impg1	Chl1	Gm14827	1700010I14Rik	Nckap5
30	Dcc	Arap2	Gfpt2	Hs6st2	Cbr1	Cyb5r3	Ifi207	Zcchc4	Wdr54	Gm31172	9430060I03Rik	Tmem231	Gm41077	Nudt9	St18
31	4930444A19Rik	Zfp536	Col11a1	A330015K06Rik	Tmem132cos	Gm15943	P3h2	Crlf1	Atp5j	Atxn7l1os1	Ky	1500009L16Rik	Mocs1	Gm44767	Npas3
32	Gt(ROSA)26Sor	Coro2b	E330020D12Rik	Ptprf	Rec114	Prss27	BC030343	Ly6g6d	Ddit4	5330439K02Rik	Jrkl	Gm19951	Arl6	E130317F20Rik	Peli1
33	Aldh1l2	Dusp10	Fstl4	Rnf213	Ccdc22	Snap47	Gm8113	Gm26871	Brinp2	6030498E09Rik	Chst2	Arhgap29	Siae	Gm2582	Pcdh7
34	9630028H03Rik	Gm5087	Zfp385b	2810006K23Rik	Slc16a10	Cetn2	C1qtnf4	Adamts18	Efcab1	Ddx51	Gm16196	Efhd1	6430550D23Rik	Lmo7	Mpzl1
35	Gm32509	Daam1	Prr5l	Myh6	Rcn3	Rpusd3	Itgb1bp1	Gm15893	Noct	Glis3	Repin1	Poli	Dyrk2	4930554G24Rik	Psd3
36	Gm13883	Eid2b	Neat1	Gm48371	Nat9	Gmnn	Efnb2	Gm7854	Pou3f1	Slc35f3	Ptprb	Galnt5	Gm15996	Epas1	Kif1b
37	Gm16226	Bbs12	Rgl1	Akt1s1	Phldb2	Gng11	Pde2a	Dnaaf4	Parp12	Lonp1	Bbc3	Prr15	Gm32061	1700041G16Rik	Erbb4
38	Mal	Dlc1	Litaf	Bcl7c	Cables1	Ablim3	H2-K1	Camkk1	Morc4	Rnf213	Plekhg5	Zkscan7	Gm31508	Stk17b	Tmcc1
39	Robo2	Cemip2	Lrrc19	Sall3	Bloc1s5	Gk5	Gm14443	Slc41a2	Siglech	Ttc9	Rhpn2	Pla2g4b	Prrg3	Cdk5r2	Ank3
40	Ptgds	Mast3	Galnt5	Tshr	Rgl3	Cbx8	Angptl7	C1qtnf6	Ppara	Mgat2	B230209E15Rik	Gm33680	Reln	Snhg11	Rbm39
41	Gm20275	Odc1	Tmem100	Pecam1	Tk2	Mis18bp1	0610009B22Rik	Mfsd10	St8sia3os	Pheta1	Gm13625	Creb3	Gm26910	Gm32916	Tnik
42	Sycp2	Dgkb	Gm34299	Adrm1	Nrp1	Gm34907	Gm15489	Gm16982	Med31	H19	Hlf	Gm15418	Rpl36a	Trp53i11	Ago3
43	Pvt1	9030025P20Rik	Chst9	Tbc1d4	Cldn10	Gng2	Cd274	Brca2	Gcsh	Rimkla	Mrpl55	Gm26839	Praf2	Spred2	Dpysl2
44	Dock7	Plekhh1	Zfhx2	Glis3	Gm10076	Gm5087	Gm35867	Aldh1l2	Pcx	Myl6	Sv2b	Gins3	Gm12301	Ephb3	Fam13c
45	Gm36975	Prom1	Fpgs	Btbd11	Emd	Pcdhgc5	Ppp1r26	Mir17hg	BC025920	Ypel5	Ttr	Gm45323	Il20rb	4930544I03Rik	Rapgef1
46	Stat3	Dtd2	Slc14a2	Aurkaip1	Tshr	Gm28940	Slc46a3	Slc35b4	Kcns3	Tmc4	Junos	Ptpn13	Eps8l1	Dcc	Zdhhc14
47	Gm16364.1	Stxbp6	Rapgef3	Ar	Spcs3	Cdh12	Rbks	Ccdc9b	Syt6	Rrp9	Celsr1	Ltbp1	Pcsk5	Pla2g4e	Grik2
48	Scel	Jcad	Slc39a3	Cdk5r1	Gm42788	Gstt2	Slc6a17	Hus1	BC055324	Gm49961	Rasgrp2	Gm17058	Clca4a	Pcdhga3	Tnr
49	A930003O13Rik	Wdr83os	Dysf	Bcap29	Scn2b	Psme2	Nbn	Nme4	2610203C22Rik	Lpxn	Oplah	Necab1	Plk2	Gm20544	Ptpro
50	Cst3	Tusc2	Pdzrn3	Ndst3	Mertk	Gucy2f	Has3	Col4a2	Rtl8b	Zfp712	Gm28175	Gm15577	Ckmt2	Arntl2	Frmd5
Quality Control for top PC1 and PC2 genes (AverageExpression counts slot)
Gene	WT_Vehicle	WT_CD	Tg_Vehicle	Tg_CD
C4b	0.0026178	0.00520833	2.39785	1.27729
Sdk2	0.0052356	0.0190972	2.87814	0.967552
Tafa1	0.0366492	0.102431	4.58423	1.0531
Col11a1	0.198953	0.284722	9.07527	3.38348
Hpgd	0.0078534	0.00520833	1.15412	0.545723
Neat1	0.337696	0.380208	9.35484	3.35398
Fstl4	0.013089	0.00694444	0.774194	0.486726
Grm7	2.36649	2.40972	36.7706	12.6814
Gm35188	4.5733	5.53993	0.724014	1.12684
Lhfpl3	3.55236	5.1059	52.2581	32.3304
Ermard	0.180628	0.300347	3.43728	2.69617
Clca3a1	0.0052356	0.015625	0.799283	0.19174
Piezo2	0.193717	0.0954861	2.89247	1
Ddx60	0.013089	0.00694444	0.577061	0.522124
Col16a1	0.0732984	0.119792	1.82437	0.985251
Glis3	0.0287958	0.0347222	2.39785	0.174041
Col20a1	0.159686	0.300347	3.05018	1.53097
Tafa2	0.502618	0.644097	6.39427	4.14749
Vwc2	0.10733	0.135417	2.64158	0.640118
Slc28a2	0.0052356	0.00520833	0.634409	0.271386
Trpc4	0.0078534	0.0173611	0.792115	0.138643
9130019P16Rik	3.55759	3.72222	0.81362	0.861357
Nrxn3	0.581152	0.848958	6.04301	5.89086
Trpc3	0.013089	0.0416667	1.1362	0.20649
Col13a1	0	0	0.426523	0.106195
9130015G15Rik	0.434555	0.395833	0.0179211	0.115044
Fmn1	0.120419	0.237847	1.68459	1.68142
Slc14a1	0	0.00347222	0.383513	0.123894
Flt3l	0.0026178	0.0173611	0.469534	0.147493
Dcc	1.00785	1.54514	9.88172	6.22419
4930444A19Rik	1.81937	2.13542	0.498208	0.454277
Aldh1l2	0.026178	0.0416667	0.569892	0.466077
9630028H03Rik	1.4267	1.63194	0.362007	0.495575
Gm32509	1.90838	2.27604	0.458781	0.781711
Gm13883	0.780105	0.673611	0.11828	0.135693
Gm16226	0.253927	0.213542	0.0286738	0.0442478
Mal	0.280105	0.189236	0.0107527	0.0589971
Robo2	0.170157	0.239583	3.27957	0.498525
Ptgds	0.91623	0.859375	0.229391	0.156342
Gm20275	0.876963	0.975694	0.193548	0.327434
Sycp2	0.528796	0.611111	0.107527	0.165192
Pvt1	0.10733	0.222222	1.50896	0.772861
Dock7	0.0287958	0.0451389	0.713262	0.303835
Gm36975	1.26963	0.970486	0.229391	0.39823
Stat3	0.123037	0.149306	1.1362	0.988201
Gm16364.1	0.599476	0.769097	0.103943	0.221239
Scel	0.125654	0.223958	1.92473	0.79351
A930003O13Rik	0.013089	0.00868056	0.437276	0.156342
Cst3	0.575916	1.09896	0.150538	0.250737
Clmn	0.471204	0.173611	0.150538	0.348083
Rnf220	4.82461	3.43403	2.4552	6.26844
Fam214a	2.20681	1.61806	1.44086	2.49853
Man1a	3.02356	1.58333	2.5233	2.79351
Agbl1	0.026178	0.0347222	0.121864	0.0471976
Ypel2	1.29058	0.739583	0.946237	1.57227
Pak7	4.47382	2.81771	2.49462	3.34808
Pdzrn3	0.882199	0.953125	0.767025	1.75516
Gm13963	0.0732984	0.137153	0.146953	0.0943953
Ptprd	10.2382	8.34896	7.1147	12.4926
Mobp	4.45026	3.22743	2.83154	4.0944
Slc9a7	0.0863874	0.130208	0.182796	0.292035
Gm12828	0.256545	0.137153	0.0537634	0.079646
Pros1	0.0235602	0.0295139	0.530466	0.138643
Daam2	0.26178	0.192708	0.172043	0.327434
Synpr	0.95288	0.501736	2.55914	1.18289
Aspa	0.193717	0.0434028	0.0430108	0.115044
Plekhg3	0.465969	0.413194	0.232975	0.492625
Epcam	0.0287958	0.0607639	0.0716846	0.0471976
Ninj2	0.672775	0.423611	0.569892	0.908555
Dipk1b	0.039267	0.0711806	0.0322581	0.0501475
Ttr	0.0549738	0.355903	0.00716846	0.0412979
4930555F03Rik	0.0052356	0.0607639	0.0107527	0.020649
Creb5	2.56283	2.04861	2.87455	4.05605
Sytl2	1.30628	1.02604	1.22222	1.63127
Pip5k1b	1.16754	0.951389	0.874552	1.43363
Gm17435	0.026178	0.0607639	0.0286738	0.0442478
Pak1	1.7644	1.02083	1.32975	1.50737
Arap2	0.751309	0.5625	0.831541	1.059
Zfp536	5.06545	3.42188	7.16129	6.52507
Coro2b	0.410995	0.315972	0.376344	0.640118
Dusp10	0.316754	0.21875	0.562724	0.380531
Gm5087	0.133508	0.0885417	0.146953	0.106195
Daam1	1.4267	1.31597	1.69534	2.62537
Eid2b	0.0235602	0.0520833	0.0179211	0.0265487
Bbs12	0.013089	0.0225694	0.0286738	0.0353982
Dlc1	0.0497382	0.109375	0.430108	0.351032
Cemip2	1.46335	1.875	0.724014	1.86136
Mast3	0.827225	0.487847	0.275986	0.439528
Odc1	0.0235602	0.0572917	0.0645161	0.0560472
Dgkb	0.193717	0.342014	0.222222	0.345133
9030025P20Rik	0.065445	0.123264	0.498208	0.336283
Plekhh1	0.295812	0.1875	0.132616	0.241888
Prom1	1.31937	1.11285	1.1362	1.62832
Dtd2	0.052356	0.078125	0.046595	0.0589971
Stxbp6	0.575916	0.420139	0.437276	0.713864
Jcad	0.198953	0.125	0.114695	0.176991
Wdr83os	0.0366492	0.0503472	0.0179211	0.0147493
Tusc2	0.0157068	0.0329861	0.0215054	0.0117994

## Sheet: Oligo_mat1
Euclidean Distances
	WT_Vehicle	WT_CD	Tg_Vehicle	Tg_CD
WT_Vehicle	0	8.22512	103.211	84.8696
WT_CD	8.22512	0	105.818	84.1515
Tg_Vehicle	103.211	105.818	0	43.3156
Tg_CD	84.8696	84.1515	43.3156	0
	Oligo-mat1_144.Tg-Vehicle	Oligo-mat1_145.Tg-Vehicle	Oligo-mat1_166.WT-Vehicle	Oligo-mat1_167.WT-Vehicle	Oligo-mat1_176.WT-Vehicle	Oligo-mat1_185.Tg-Vehicle	Oligo-mat1_186.WT-Vehicle	Oligo-mat1_379.WT-CD	Oligo-mat1_387.WT-CD	Oligo-mat1_392.WT-CD	Oligo-mat1_397.WT-CD	Oligo-mat1_399.Tg-CD	Oligo-mat1_406.Tg-CD	Oligo-mat1_408.Tg-CD	Oligo-mat1_412.Tg-CD
Oligo-mat1_144.Tg-Vehicle	0	4.98405983337113	122.184133268515	126.072950265437	128.892160410215	36.512141775699	126.909192765923	126.367910784988	131.270570554538	126.740434060086	130.038749435985	63.6389940450163	48.1330445243403	42.7691019021373	39.5686848733162
Oligo-mat1_145.Tg-Vehicle	4.98405983337113	0	119.18767924561	123.095717462922	125.514350037237	40.7160726220741	123.820840478381	122.899699633312	127.720157542984	123.786593596004	126.423883905349	59.2854863666407	43.1683699668775	38.9018053861643	34.7583163450157
Oligo-mat1_166.WT-Vehicle	122.184133268515	119.18767924561	0	3.94343129866535	13.9562788042721	129.557786012587	5.48615798770086	15.7731691955783	20.4573018798884	4.76200724606505	22.0131872530734	69.1453799006246	96.2898510726704	128.787845876004	112.285435480773
Oligo-mat1_167.WT-Vehicle	126.072950265437	123.095717462922	3.94343129866535	0	13.4024666610084	133.112200905295	3.59686407770901	16.1148388207941	19.9819009104214	0.996749221989919	21.9229542094008	73.0022997116051	100.152370098938	132.676630803465	116.180636930789
Oligo-mat1_176.WT-Vehicle	128.892160410215	125.514350037237	13.9562788042721	13.4024666610084	0	139.322587294925	9.8146092524856	4.05897291661789	6.59435354385944	14.0504181983034	8.58924049791386	71.4494037998009	98.3346404656963	131.103692185461	114.841598531071
Oligo-mat1_185.Tg-Vehicle	36.512141775699	40.7160726220741	129.557786012587	133.112200905295	139.322587294925	0	134.868081969874	137.711042109272	143.187040920824	133.551779639915	142.597108670333	86.745618936421	79.8063292863952	79.2636890401878	74.8874982975567
Oligo-mat1_186.WT-Vehicle	126.909192765923	123.820840478381	5.48615798770086	3.59686407770901	9.8146092524856	134.868081969874	0	12.6802465958503	16.3874923331583	4.25351930154384	18.3590126534078	72.5614270430414	99.7064393952276	132.339366601128	115.887196303209
Oligo-mat1_379.WT-CD	126.367910784988	122.899699633312	15.7731691955783	16.1148388207941	4.05897291661789	137.711042109272	12.6802465958503	0	5.68731673082255	16.8983797720587	6.39538827653771	68.1399736411245	94.9098959278992	127.67668202438	111.473272990136
Oligo-mat1_387.WT-CD	131.270570554538	127.720157542984	20.4573018798884	19.9819009104214	6.59435354385944	143.187040920824	16.3874923331583	5.68731673082255	0	20.6024466661678	2.70984640945682	72.1381543527362	98.6435381266507	131.369309836863	115.29387675863
Oligo-mat1_392.WT-CD	126.740434060086	123.786593596004	4.76200724606505	0.996749221989919	14.0504181983034	133.551779639915	4.25351930154384	16.8983797720587	20.6024466661678	0	22.6091944049894	73.8915357019117	101.038871134179	133.546562614368	117.045659771955
Oligo-mat1_397.WT-CD	130.038749435985	126.423883905349	22.0131872530734	21.9229542094008	8.58924049791386	142.597108670333	18.3590126534078	6.39538827653771	2.70984640945682	22.6091944049894	0	70.3736927324717	96.7308843627325	129.423413546013	113.411463161243
Oligo-mat1_399.Tg-CD	63.6389940450163	59.2854863666407	69.1453799006246	73.0022997116051	71.4494037998009	86.745618936421	72.5614270430414	68.1399736411245	72.1381543527362	73.8915357019117	70.3736927324717	0	27.1537569327189	59.8037678488818	43.4256517674194
Oligo-mat1_406.Tg-CD	48.1330445243403	43.1683699668775	96.2898510726704	100.152370098938	98.3346404656963	79.8063292863952	99.7064393952276	94.9098959278992	98.6435381266507	101.038871134179	96.7308843627325	27.1537569327189	0	32.7696784804956	16.7478406681341
Oligo-mat1_408.Tg-CD	42.7691019021373	38.9018053861643	128.787845876004	132.676630803465	131.103692185461	79.2636890401878	132.339366601128	127.67668202438	131.369309836863	133.546562614368	129.423413546013	59.8037678488818	32.7696784804956	0	16.5454566015379
Oligo-mat1_412.Tg-CD	39.5686848733162	34.7583163450157	112.285435480773	116.180636930789	114.841598531071	74.8874982975567	115.887196303209	111.473272990136	115.29387675863	117.045659771955	113.411463161243	43.4256517674194	16.7478406681341	16.5454566015379	0
Top PC Contribution of Genes
	PC1	PC2	PC3	PC4	PC5	PC6	PC7	PC8	PC9	PC10	PC11	PC12	PC13	PC14	PC15
1	C4b	Pdzrn4	Gm47283	Sgk1	Ttr	Gm13963	Gm47283	Gm47283	Gm47283	Capn11	Gm20110	Ttr	Gm47283	Ttr	Xkr4
2	Kcnma1	Cdkn1a	Mrgpra1	Fkbp5	Ebf1	Ttr	2310002F09Rik	Ttr	Slc15a2	Gm10076	Gm47578	Gm32122	Sgpp2	Gm28322	Rp1
3	Bcl3	Adamts2	Ttr	Gli2	Plin4	Gm10076	1700113H08Rik	Eps8l1	Prom1	Bc1	Gm47283	Cbr3	Gm37986	Sgk1	Gm19938
4	Rhoj	Rnf125	Gm21860	Zbtb16	Gm47283	Gm22146	Casp8	Gxylt2	Gm13849	Ptk7	Gm35101	Tspan18	Mrgpra9	Gm22146	Lypla1
5	Pdzrn4	Mrgpra2b	Meg3	Zfand4	Apoe	Pcsk2os1	Plin4	Gm15726	Lrp5	Kif14	1700029H14Rik	Gm49694	4930445E18Rik	Traf3ip3	Gm37381
6	Fam155a	Gli2	Matk	Gm11867	Klk6	Slc27a2	Strc	Ptcra	Flt1	4930563M21Rik	Fzd2	F2r	Gm17753	Eno1b	Tcea1
7	Serpina3n	Cdh18	Snhg11	Snhg9	Mfge8	Pir	Hif3a	Ar	Pkp1	Kl	Hist1h1e	Stkld1	Sv2c	Fkbp5	Malat1
8	Flnc	Zfand4	Cpne7	Ciart	Vav2	Cdh18	Gpr75	Bc1	Zbtb16	Gm19951	Ctrl	Gm13561	Gm12068	Zbtb16	Sox17
9	Rgs20	Mrgpra9	Phyhd1	Hif3a	Hif3a	Hif3a	Rnf125	Ggta1	F5	Gm48933	Gm49548	Vil1	A230020J21Rik	Gm11867	Spidr
10	Runx1	Gm28068	Gm10076	Deptor	Phyhd1	Tlr2	Gm20110	Gm2115	Gli2	AC171003.1	Gm13601	Fgf9	Ms4a6b	Upb1	Ptprm
11	Tnxb	2610307P16Rik	Apod	Plin4	Gm32531	Fkbp5	C4b	1700056E22Rik	Gm10390	Gm13883	Slc15a2	Gm29683	4930556G22Rik	Cdr2	Simc1
12	Hmgcll1	Serpina3m	Ptgds	E230001N04Rik	Apod	Eps8l1	Mgp	Gm29050	Fam181b	Gm16701.1	Zfp69	Gm13421	Muc13	Gm44832	Dhx9
13	Vav3	Sh2b2	Rnf112	Gm22146	Pcdhga11	Duxbl3	Axl	A530053G22Rik	Slc13a1	Cfap57	Gm50373	Gm44073	Vav2	5830444B04Rik	Nap1l5
14	Tnfrsf1b	Gm22146	Slc29a1	Bc1	Gm10801	Prom1	Tspan4	A430093F15Rik	Lhfp	5730414N17Rik	Grhl3	Eps8l1	Gm15520	Gm13710	Otud5
15	Col13a1	Mrgpra6	Ly6h	Cdkn1a	Per2	Capg	Lars2	Gm15494	9230112J17Rik	Mrc2	1700016D06Rik	Xlr3b	Gm17146	Sox5os4	Ssu72
16	Fmn1	Ggta1	AC163347.1	Adamts2	Ppp1cc	Catip	Gm32509	Spc24	Sept9	2810442N19Rik	Capn12	Ggt5	Rtl5	Cdkn3	Ccdc186
17	7630403G23Rik	1700042O10Rik	Btk	Itgad	Gm39383	Tubb6	Zfp804b	Rslcan18	Gm13052	Smco1	9330118I20Rik	Efna4	Smim9	4933405D12Rik	Zfp329
18	Nav3	Tnfsf11	Mrgpra2b	Olfr889	Col1a2	Lpcat4	Itga7	Dmrta1	Samd9l	mt-Co2	Gpat2	Gm47283	Zbtb3	9630002D21Rik	Wsb1
19	2210408F21Rik	Gm44850	Nckap5	Mgp	Pdzrn4	Zfand4	S1pr1	Map3k6	Ccdc96	Avp	Gm10643	Lpar4	Pamr1	Gm41409	Ell
20	Strip2	Fkbp5	Slc4a3	Ptgds	Fabp5	Gm2824	Gm10801	Chrna4	Tec	Gm14137	Pgghg	Cd1d1	Adgrg4	Ddx60	Zfp512
21	Cdh18	Clca3a1	F5	Bcat1	Adgrl4	C4b	Gm14091	Ephb3	Gm11273	Adam28	Fam217a	Gm15494	4930546C10Rik	Zg16	Ttc19
22	Myof	Apod	Gm44866	Glis3	Gm10636	Fbxw15	Gm49027	Gm17066	Gm30906	Gm11250	Spns3	Nox4	Gm44646	Pth2r	Ubap1
23	Pros1	Rasgrf1	Scn1a	Gm12227	Cfap299	Slco5a1	Pnma1	Gm12320	Gng4	Htr1f	Tmprss15	Gm19951	Hrh1	Smpd5	Lrig3
24	Adam11	Hif3a	Cspg5	Mt2	Cfap44	H2-Eb1	Lancl3	Dcaf12l1	Ppic	Gm15774	Plpp4	Gm48633	Pik3cd	Gm16059	Sbno2
25	Grik3	Plin4	Ccdc152	Mt1	Rbp1	Lars2	AU022754	A830009L08Rik	Gm47664	Spata31d1a	Grin3b	B230311B06Rik	mt-Co1	A230059L01Rik	Lrch1
26	Gm33255	Map3k6	Itpka	Gm45411	Gm26917	Hmgcll1	Acat3	Mmp14	Tmem151b	mt-Co3	Ckap2l	Oog4	Olfr1420	4833438C02Rik	Iqcb1
27	Kit	Padi2	Lfng	A330072L02Rik	L3mbtl4	5033406O09Rik	Gm43154	Gm38405	Rasgef1c	Rtp3	Tnfsf13os	1700101I11Rik	Slc15a2	Gm43298	Tbc1d16
28	Plcxd3	Ttr	Neb	Chst9	Robo3	Gdpd4	Elf4	Cks1brt	Nr1d1	Mrgpra6	Gm12128	Isg15	Gm15169	E230001N04Rik	Lrrc58
29	Dscam	Kcnip1	Lgi1	Arl4d	Cst3	Mcub	2210406O10Rik	Serpina3n	Gm49894	Gm45425	Mybpc1	Gm37446	Gm46658	Col6a1	Arf4
30	Farp1	Phyhd1	Gm12239	1700060J05Rik	2610307P16Rik	Gm37459	Gm15726	Gm21887	Pde6g	Pwwp3b	Tktl2	Ccl6	Gm47204	Gm29773	Arl3
31	Abcc4	Ddc	Sst	Arrdc2	Zbtb16	Tmem184a	Gm13619	Gm32036	Col27a1	Gm26827	Gm10865	Arr3	Ptprcap	Gm20234	Lars2
32	Steap3	Mob3b	Gm16252	Slc6a7	Pcolce2	Gm15091	Gm19951	Mchr1	Bbox1	Gm48617	Gm10143	Nts	4930539E08Rik	Gm31218	Unc5b
33	Shc3	Mrgpra1	Gm16105	Gm50250	Gm2629	Alas2	D130079A08Rik	Gm28153	Xlr4a	Gm4219	Ocstamp	Ms4a1	Mmp14	Gm16596	Rnf146
34	Slc13a1	Gm16271	Zbtb16	Eps8l1	Mrgpra1	Gm47431	Gm10862	Fam149a	Hspb2	Gm16268	Tagln2	Slco1a4	Cd5	6530413G14Rik	Phtf1
35	Elf4	Tspan4	Slfn5	Nfkbia	Slc15a2	Endou	Phyhd1	Pdgfd	Gm42788	Gm36487	Gm44643	Olfr267	2310039L15Rik	Tomt	Atg2b
36	Afap1l2	1700113H08Rik	Tmem179	1700113H08Rik	Arrdc2	4930419G24Rik	Dglucy	Gm2245	4931407E12Rik	Tmprss12	C86187	Gm15169	Rp1	Gm29797	Gtf2a1
37	Gm28376	Kcnc3	Cdiptos	Gm50368	Hmgcs1	Slfn2	AY036118	A330032B11Rik	Nfatc2	Gm10801	4930443O20Rik	Gm42418	Mrgpra6	Sh3d21	Adam15
38	Slc39a14	Chl1	Ptprz1	Map7d2	Fam83d	Dscam	Midn	Gm38973	4930555F03Rik	Agbl4	Gm14643	Slc24a4	9630041A04Rik	Hist1h1b	Rims2
39	Galnt17	Arl4d	Miat	Gm17387	Kbtbd12	Lyz2	2610307P16Rik	Xlr3b	Zc3h12a	Naa10	Wfdc18	Gm29010	C1qtnf3	Bc1	Asap2
40	Kcnip1	Nckap5	Fibcd1	Gm34455	Abra	Tmem273	Gm29264	Fam20a	Ptcra	Zbtb16	Gm16140	Esco2	Fam110a	4930428N03Rik	A330015K06Rik
41	Anxa2	Arrdc2	C2cd4b	Gm11290	Gm42939	Sv2c	Sdsl	Gm34821	A330093E20Rik	1700065D16Rik	Gm49169	Col6a2	Tnfrsf10b	4933436I20Rik	Iqch
42	Itga8	Gm12092	Sirpa	Gm30835	1110015O18Rik	Vcam1	Hbb-bs	9530026P05Rik	Iqub	6330409D20Rik	F630028O10Rik	Gm11542	Gm50375	Gm3455	Slc24a3
43	Socs3	Armc5	Slc39a12	Trpm3	Gm43258	4930515G01Rik	Cdk8	Cchcr1	Fam24a	Tesmin	Tac1	Gm44265	Gbx1	Mybph	Gtdc1
44	Rnf125	Epb41l4a	Unc13a	Ccn2	Gm44866	4930533B01Rik	Gm21860	Gm43732	2310067P03Rik	Gm13166	Gm32004	Klhl34	Ttc21a	Gm37584	Ank3
45	Parp3	Rnf220	Gm49539	2410021H03Rik	Gm13209	Gmnn	Cpne5	Rbp4	Strc	Syndig1l	Ms4a6b	Stom	Gm47507	Gm4675	Plpp3
46	Snx10	Fbxw15	Tm4sf20	Kit	A930001A20Rik	Rhoj	Adam18	Gm13842	Pkhd1l1	4933427D06Rik	Gm28153	Obsl1	Rbm3os	Col11a1	Polr3e
47	Arrb1	Gldn	Gm47664	AY036118	Klhl3	Klf5	Gm43824	Gm14051	Tac1	4930547M16Rik	Bnc2	Kirrel2	Gm10575	4921516A02Rik	BC052040
48	Ogdhl	Bfsp2	Nrep	A930041C12Rik	Gstm5	2410021H03Rik	Rab7b	Cpeb3	Vmn2r7	Fastkd5	Agbl4	Gm15929	Gm49016	Abcc2	Fgf12
49	Xylt1	S100a10	Mgat5b	Sh2b2	Gm21887	St8sia5	Tex11	Gm47849	Gm45155	Gad2	Mchr1	Muc3a	4930516B21Rik	Gm45589	Man1a
50	Vat1l	Fam107a	Gm37850	Ryr2	Gapdh	Gm48006	Gm14508	Penk	A430090L17Rik	Nfkbid	A130077B15Rik	Pcgf2	Serpina3n	Gm12781	Tnks
Quality Control for top PC1 and PC2 genes (AverageExpression counts slot)
Gene	WT_Vehicle	WT_CD	Tg_Vehicle	Tg_CD
C4b	0.00768726	0.0120467	2.95069	2.44888
Kcnma1	0.0897159	0.111463	10.0404	3.72808
Bcl3	0.000468735	0.000608421	0.425396	0.214117
Rhoj	0.142402	0.129229	10.7593	3.83091
Pdzrn4	0.00993719	0.0126551	1.86868	0.176956
Fam155a	0.073029	0.0855439	4.75268	1.69957
Serpina3n	0.00421862	0.00596252	0.542923	0.193866
Flnc	0.00149995	0.000851789	0.247828	0.125049
Rgs20	0.00496859	0.00705768	0.507154	0.199371
Runx1	0.000562482	0.000973473	0.203628	0.0975226
Tnxb	0.00121871	0.00158189	0.241185	0.117971
Hmgcll1	0.0338427	0.053541	1.53015	0.85234
Vav3	0.00684354	0.00438063	0.354113	0.24302
Tnfrsf1b	0.000187494	0.000486736	0.142565	0.0749115
Col13a1	9.37471e-05	0.000365052	0.119571	0.0739284
Fmn1	0.136121	0.181918	4.55059	2.7153
7630403G23Rik	0.0183744	0.0337065	0.879152	0.523791
Nav3	0.113903	0.137503	3.34032	2.43079
2210408F21Rik	0.0134996	0.016184	0.461421	0.482698
Strip2	0.00112496	0.00255537	0.280276	0.0719622
Cdh18	0.0134996	0.0153322	1.01916	0.163783
Myof	0.00749977	0.0107082	0.48697	0.196028
Pros1	0.0129371	0.0182526	0.605519	0.316162
Adam11	0.00881222	0.0139937	0.586101	0.189147
Grik3	0.00590607	0.0100998	0.376341	0.178726
Gm33255	0.170995	0.199562	0.00996423	0.0249705
Kit	0.0288741	0.051229	1.3582	0.48722
Plcxd3	0.00834349	0.00620589	0.368166	0.15061
Dscam	0.0802475	0.116087	1.84236	1.89304
Farp1	0.0175307	0.0249452	0.549566	0.412702
Abcc4	0.00112496	0.00279873	0.130812	0.115808
Steap3	0.000843724	0.00133853	0.141543	0.0603618
Shc3	0.00178119	0.00474568	0.192131	0.108337
Slc13a1	0.576919	0.352397	0.0541645	0.0794337
Elf4	0.000562482	0.000608421	0.140266	0.0418797
Afap1l2	0.00103122	0.00121684	0.14231	0.0589855
Gm28376	1.16106	1.53237	0.162749	0.333661
Slc39a14	0.0201556	0.0298126	0.840061	0.2558
Galnt17	0.0673104	0.0783646	1.88886	0.657491
Kcnip1	0.0047811	0.0053541	0.337762	0.0658671
Anxa2	0.00224993	0.00486736	0.155595	0.110893
Itga8	0.00468735	0.0076661	0.185999	0.168502
Socs3	0.000187494	0.000486736	0.0881451	0.0412898
Rnf125	0.00243742	0.00352884	0.319877	0.0344082
Parp3	0.00562482	0.00827452	0.193664	0.179906
Snx10	0.0116246	0.0227549	0.421819	0.22847
Arrb1	0.00328115	0.00571915	0.237353	0.0725521
Ogdhl	0.0116246	0.0100998	0.40138	0.1221
Xylt1	0.015937	0.0244585	0.429739	0.303185
Vat1l	0.00299991	0.00559747	0.188554	0.0876917
Cdkn1a	0.00243742	0.00206863	0.133878	0.0131734
Adamts2	0.135465	0.252129	0.0370465	0.388321
Mrgpra2b	0.00759351	0.00170358	0.0237609	0.00157295
Gli2	0.0434049	0.0251886	0.227133	0.0440425
Zfand4	0.138089	0.0891945	1.64461	0.442194
Mrgpra9	0.0131246	0.00596252	0.0370465	0.00550531
Gm28068	0.00131246	0.000851789	0.0247828	0.000983091
2610307P16Rik	0.000843724	0.000973473	0.143587	0.0147464
Serpina3m	0	0	0.0572305	0.00412898
Sh2b2	0.0179057	0.016184	0.198263	0.0477782
Gm22146	0.0409675	0.0260404	0.0493102	0.0208415
Mrgpra6	0.0138746	0.00584084	0.0390904	0.00747149
Ggta1	0.000562482	0.000486736	0.10603	0.0125836
1700042O10Rik	0.0614981	0.0979557	0.101686	0.0379473
Tnfsf11	0	0	0.0240164	0.000786473
Gm44850	0.0286866	0.0177659	0.0288707	0.00668502
Fkbp5	0.286679	0.189097	1.38733	0.561541
Clca3a1	0.00328115	0.00206863	0.0365355	0.00452222
Apod	0.878691	1.4192	9.14921	1.94514
Rasgrf1	0.0391863	0.0610854	0.224834	0.0717656
Hif3a	0.097497	0.0382088	0.704139	0.27094
Plin4	0.0970282	0.0355318	0.874297	0.305545
Map3k6	0.000562482	0.000851789	0.0605519	0.00511207
Padi2	0.181119	0.25578	0.0431783	0.229257
Ttr	0.0295303	0.253225	0.00255493	0.0580024
Phyhd1	0.0659042	0.0271356	0.775677	0.237122
Ddc	0.0728415	0.108907	0.509709	0.177153
Mob3b	0.301678	0.476637	0.144354	0.508848
Mrgpra1	0.0145308	0.00486736	0.0283597	0.00609516
Gm16271	0.000374988	0.000243368	0.0145631	0.000983091
Tspan4	0.00149995	0.00316379	0.153807	0.0310657
1700113H08Rik	9.37471e-05	0.000608421	0.055442	0.00530869
Kcnc3	0.0181869	0.0197128	0.0464997	0.0165159
Chl1	0.0296241	0.0452665	0.60092	0.182265
Arl4d	0.0117184	0.0133853	0.0332141	0.00707825
Nckap5	0.119434	0.305305	0.179612	0.637436
Arrdc2	0.169588	0.158676	0.457333	0.24302
Gm12092	0.0179994	0.0242151	0.17118	0.383995
Armc5	0.025218	0.0292042	0.167603	0.0517106
Epb41l4a	0.0510922	0.109151	0.0178845	0.0988989
Rnf220	4.45917	6.51874	3.04267	9.82717
Fbxw15	0.184869	0.138111	0.198007	0.120527
Gldn	0.000187494	0.000365052	0.0449668	0.00452222
Bfsp2	0.0844661	0.107447	0.0840572	0.269957
S100a10	0.00403112	0.00681431	0.0490547	0.0100275
Fam107a	0.00768726	0.00912631	0.0413899	0.00983091

## Sheet: Oligo_mat2
Euclidean Distances
	WT_Vehicle	WT_CD	Tg_Vehicle	Tg_CD
WT_Vehicle	0	1.85182	64.901	49.572
WT_CD	1.85182	0	65.5833	49.583
Tg_Vehicle	64.901	65.5833	0	28.9223
Tg_CD	49.572	49.583	28.9223	0
	Oligo-mat2_144.Tg-Vehicle	Oligo-mat2_145.Tg-Vehicle	Oligo-mat2_166.WT-Vehicle	Oligo-mat2_167.WT-Vehicle	Oligo-mat2_176.WT-Vehicle	Oligo-mat2_185.Tg-Vehicle	Oligo-mat2_186.WT-Vehicle	Oligo-mat2_379.WT-CD	Oligo-mat2_387.WT-CD	Oligo-mat2_392.WT-CD	Oligo-mat2_397.WT-CD	Oligo-mat2_399.Tg-CD	Oligo-mat2_406.Tg-CD	Oligo-mat2_408.Tg-CD	Oligo-mat2_412.Tg-CD
Oligo-mat2_144.Tg-Vehicle	0	4.78574656354406	72.6360489144945	75.6702629132457	75.1020423865466	54.9619231554451	74.8970885669753	73.8036437795323	75.3245530023535	75.919130271398	75.3339483624208	34.7235970006322	24.1537000307071	19.521875949146	14.3900046851195
Oligo-mat2_145.Tg-Vehicle	4.78574656354406	0	75.5470560696839	78.4992497244643	77.8275530116523	58.6468902590032	77.6526922796618	76.4174436281256	77.9746093420071	78.8545504001667	77.9626871566843	36.665992545931	24.8338210015386	15.8891981407606	13.0085279767344
Oligo-mat2_166.WT-Vehicle	72.6360489144945	75.5470560696839	0	3.40352252737252	4.32036002611737	94.9998991325626	3.73410898650209	5.76525544781281	5.66063426396314	3.33221244932649	6.02148117121362	40.2876453725107	54.1294051178161	75.2714182094646	67.1314495038213
Oligo-mat2_167.WT-Vehicle	75.6702629132457	78.4992497244643	3.40352252737252	0	2.13034416074017	98.37425921906	1.6588096058844	4.60441495159549	3.53179979055949	2.17252547269937	3.93938748086119	42.9166585932182	56.7135690898136	77.8119349414722	69.8284257394217
Oligo-mat2_176.WT-Vehicle	75.1020423865466	77.8275530116523	4.32036002611737	2.13034416074017	0	99.0348525055982	0.61572127991171	2.52533290470162	1.47031154926256	4.28486501615645	1.87635795738512	41.9634009689551	55.6997491591206	76.7437048068464	68.8999284529701
Oligo-mat2_185.Tg-Vehicle	54.9619231554451	58.6468902590032	94.9998991325626	98.37425921906	99.0348525055982	0	98.5437876136824	99.1361332910539	100.01497463449	97.3744774777935	100.244528977694	74.7247122916177	72.5382135712327	74.4196486573229	68.469595817122
Oligo-mat2_186.WT-Vehicle	74.8970885669753	77.6526922796618	3.73410898650209	1.6588096058844	0.61572127991171	98.5437876136824	0	2.94874122116501	2.07728065842137	3.75855776799964	2.47966115750373	41.870810179536	55.6291991467507	76.6931037144959	68.8030236619873
Oligo-mat2_379.WT-CD	73.8036437795323	76.4174436281256	5.76525544781281	4.60441495159549	2.52533290470162	99.1361332910539	2.94874122116501	0	1.68637037316851	6.6894750929575	1.56413324523422	40.3047318278369	53.9584646149484	74.9323095801	67.2320873731636
Oligo-mat2_387.WT-CD	75.3245530023535	77.9746093420071	5.66063426396314	3.53179979055949	1.47031154926256	100.01497463449	2.07728065842137	1.68637037316851	0	5.70403595057099	0.409241017481649	41.9263010307495	55.6006365779578	76.5893770168583	68.8590031463401
Oligo-mat2_392.WT-CD	75.919130271398	78.8545504001667	3.33221244932649	2.17252547269937	4.28486501615645	97.3744774777935	3.75855776799964	6.6894750929575	5.70403595057099	0	6.11182994621769	43.6146750770482	57.4534044109764	78.5916895227431	70.4633107972232
Oligo-mat2_397.WT-CD	75.3339483624208	77.9626871566843	6.02148117121362	3.93938748086119	1.87635795738512	100.244528977694	2.47966115750373	1.56413324523422	0.409241017481649	6.11182994621769	0	41.8674896465537	55.5225482544553	76.4943485384183	68.7955977661399
Oligo-mat2_399.Tg-CD	34.7235970006322	36.665992545931	40.2876453725107	42.9166585932182	41.9634009689551	74.7247122916177	41.870810179536	40.3047318278369	41.9263010307495	43.6146750770482	41.8674896465537	0	13.8578857773251	35.0189453266607	26.9374959139453
Oligo-mat2_406.Tg-CD	24.1537000307071	24.8338210015386	54.1294051178161	56.7135690898136	55.6997491591206	72.5382135712327	55.6291991467507	53.9584646149484	55.6006365779578	57.4534044109764	55.5225482544553	13.8578857773251	0	21.1613875639689	13.4556782122952
Oligo-mat2_408.Tg-CD	19.521875949146	15.8891981407606	75.2714182094646	77.8119349414722	76.7437048068464	74.4196486573229	76.6931037144959	74.9323095801	76.5893770168583	78.5916895227431	76.4943485384183	35.0189453266607	21.1613875639689	0	9.60197511648715
Oligo-mat2_412.Tg-CD	14.3900046851195	13.0085279767344	67.1314495038213	69.8284257394217	68.8999284529701	68.469595817122	68.8030236619873	67.2320873731636	68.8590031463401	70.4633107972232	68.7955977661399	26.9374959139453	13.4556782122952	9.60197511648715	0
Top PC Contribution of Genes
	PC1	PC2	PC3	PC4	PC5	PC6	PC7	PC8	PC9	PC10	PC11	PC12	PC13	PC14	PC15
1	C4b	Pdzrn4	Pdzrn4	Sgk1	Gm47283	Ttr	Gm47283	9630013A20Rik	Ttr	Gm47283	Zbtb16	Gm47283	Gm47283	Ttr	Xkr4
2	Rhoj	Cdh18	Cdh18	Nrg1	Cdh18	Lingo2	Zbtb16	Zbtb16	Zbtb16	Ptgds	Fam155a	Gm32036	Gm47578	Gm11867	Gm37381
3	Kcnma1	1700042O10Rik	Ptgds	9630013A20Rik	Ppan	Gm47283	Sgk1	Hif3a	Fam155a	Bloc1s1	Fkbp5	Slc13a1	Gm20110	Hspa1b	Gm19938
4	Fam155a	Rasgrf1	Adamts2	Hif3a	Gm48696	Slc13a1	Lars2	Sgk1	Snhg9	Cd63	Rhoj	Krt222	9630013A20Rik	Gm49953	Rp1
5	Neat1	9630013A20Rik	Ldlr	Fkbp5	Itga4	Apoe	Nr1d2	Prom1	Meg3	Mal	Tmem179	Nr1d2	Gm32531	Dqx1	Malat1
6	Slc13a1	Ddc	Kcnip1	Cdh18	Gm12239	Gm44866	Gm42418	Map7d2	Scarb1	Cpeb3	AC149090.1	mt-Co3	mt-Co3	Emilin1	Gm1992
7	Nav3	Fgd3	Epha4	Zfand4	Cd84	Gm50163	Bc1	Abr	Kcnq5	Rnf17	Hif3a	Rgs2	Gm17753	4930419G24Rik	Tcea1
8	Pdzrn4	Scrg1	Gm14634	Scrg1	Kcnip1	Gm42745	AY036118	Fkbp5	Mgp	Scd2	Crym	Scnn1a	Adam2	Gm34961	Kansl1l
9	Fmn1	Cdh22	Glce	Eya4	Primpol	Timp4	AC150683.1	Lingo2	Mir124a-1hg	Hykk	Tceal6	Slc15a2	Vmn2r29	Hes6	Fxr1
10	Cdh18	Zfand4	Tsen34	Plin4	BC106179	Cst3	Gm12227	Gm34299	Gm19951	Mcts2	Rtkn2	Ptprr	B3galt6	Dhdh	Gm26936
11	Dgki	Sh2b2	Gm48678	Grik1	Gm34933	2810403D21Rik	Slain1os	Adipor2	Stat1	Cnp	Nagpa	Cpeb3	Zbtb9	Gm46348	Tjp2
12	Hif3a	Clca3a1	Mtss1	mt-Co1	Ly86	Gm27244	Grik3	Pip5k1b	Gm10754	Pcdh11x	Zfand4	Cfap53	Jpt2	Zg16	Tmem132b
13	Gm28376	4930419G24Rik	Gm42756	Serpini1	Lrmda	Gm15966	Gm26936	Rcan2	Casr	Gm15494	Stpg2	Rap1gapos	4930544I03Rik	Cep41	Cacnb4
14	Tnxb	Cacna2d4	Nt5e	Pdzrn4	Cep295nl	Bche	Snhg9	Nrg1	Grk3	Cd81	Map7d2	Pakap.1	Sgk1	Cdc25a	Fth1
15	Nrg1	Nox4	Gli2	Ptgds	Nxn	6330411D24Rik	Ttr	Stxbp5l	Camk1d	C1ql3	Lrrd1	1700087I21Rik	Pomc	Gm37459	9530059O14Rik
16	Zbtb16	Fkbp5	Tspan9	Zbtb16	Cdh22	Ptcra	Htr2b	Slc44a5	Gm44866	Pla2g7	1700042O10Rik	Pdzrn3	Gm4969	Lrmda	Slc38a2
17	9130019P16Rik	Lars2	Fbxl7	Gm26834	C1qc	Gm816	Rpl36al	Fam155a	Rfx5	Dhdh	Fzd8	4930509J09Rik	Capn11	Anxa10	Cul1
18	Adam11	Bcat1	Pde10a	Gm41335	Ldha	Gm26917	Gm32036	Pcdh17	Lzts1	Meg3	Slc6a1	Zfp804a	9630041A04Rik	Chsy1	Plekhg1
19	Dscam	Gm28068	Gstp1	Polr3e	Npb	Tuba1a	Gm12828	Nebl	Slc13a1	Fam102b	Gm17359	Dok3	Mgp	Cachd1	Rab31
20	Kit	Gm37459	Cdr2	Dusp1	Pdzrn4	Hsph1	Eps8l1	Per3	Csmd1	Degs1	Plscr3	Cfap126	Nos1	Gm11250	Rab10
21	Bcl3	Apod	Piezo2	Bcat1	Olfr889	Cd81	Gm26673	Gm48228	Gm42829	Grin2b	Iqgap2	Gm47664	Pole	Wfdc18	Map7
22	Spock1	Dpp10	Spryd7	Phyhd1	Per2	Lsm11	Gm21887	Atp1b1	Nptx1	Ppif	Nhs	Tfap2e	Dusp6	Sgk1	Tmem163
23	Tma16	Gm44850	Crtac1	Armc5	Syngap1	Kcnip2	Nfkbia	Plin4	Cry1	Chst4	Paqr4	Hspa1a	1700066B19Rik	Tecta	Rffl
24	Lhfpl3	Gm26834	Gm28068	Rinl	Piezo2	Tmc1	Meg3	Pla2g3	Gabrb2	Smim15	Fyb2	Slit1	Tmem167b	Meg3	Plp1
25	Apba2	Hif3a	Flad1	Cpxm2	Naaa	Dscam	Gm29361	Jade2	Per3	Cryab	B130046B21Rik	Gm13052	Gm30082	Pex5l	Unc5c
26	Sorcs3	Psph	Mpzl1	Trpm3	Srrd	Eps8l1	Abhd17a	Rhoj	Gm50145	Sorl1	Ddc	Kctd12	Cnih3	0610040F04Rik	Myo18a
27	Piezo2	Matn2	Phyhd1	Plagl2	Xlr3b	Lhfp	4933428G20Rik	Rnf217	Gask1b	Gm44793	Gm22146	Fmn1	Cox7a2l	Cd274	Ccdc88a
28	Cst3	Kcnip1	Gm32633	A430010J10Rik	Zfp105	Gpc5	Maml2	Ttr	Ddx58	Mid1	Polr3e	Gm43154	Pzp	AY036118	Kif13a
29	Galnt5	Arrdc2	Plppr1	Vegfa	Vamp9	Scarb1	Cdk8	Zdhhc20	Lyar	Fam49a	Tnks1bp1	Gm29585	Gm45323	Cdk8	St6gal1
30	Xrcc6	Gm12324	Appbp2os	Tssc4	Nptx1	Gm29994	Gm13905	C1qtnf4	Gm37679	Zfp219	Pla2g3	Clu	Reln	AC106834.1	Enpp2
31	Grm7	Slc44a5	Col23a1	Mgp	Fgd1	Shisal1	Gm48370	2310039H08Rik	5033421B08Rik	Sez6l	Shroom4	Tbx15	Clca3a1	Gm29325	Mgat5
32	Sox5	Gm22146	2510009E07Rik	Rcsd1	Gm48653	Sema4c	Mylpf	Meg3	Gm20110	Tspan13	4933439K11Rik	Gm38505	Gm26881	Upk3bl	Adipor2
33	Slc44a5	Plcl2	Lypd6	Gstp1	Arg1	Rims2	4932443L11Rik	Tnik	Nrg3	A330072L02Rik	Rcan2	Cdkn1a	Gm26803	Gm11290	Sorcs1
34	Astn2	Aldh1l2	Rnf180	Map7d2	9330111N05Rik	Gm47664	Gm44850	Prlr	Gm42418	F5	Arrdc2	Nrg1	Slc19a2	Gm49708	Clock
35	Gm26936	Rnf125	Zfp35	Neto1	Lag3	Fsip1	Klhl42	Slc6a1	March11	B4galnt4	Pcdh11x	Pitpnm1	Ftl1-ps1	Eda2r	Ctnnd2
36	4932443L11Rik	Chl1	Kctd16	Sycp3	Pes1	Cpsf4l	Mob3b	Gm15938	Dock7	AA986860	Sgk1	Cdkn1c	Ager	Pagr1a	Abcc5
37	Hmgcll1	Adamts2	Fbxw15	Crtac1	Pcdhb10	Bloc1s1	Per3	Tram2	Plppr4	Gm10419	Bcan	A330076H08Rik	Sbk3	Thap1	Atf7ip
38	Pex5l	Shtn1	Tfb1m	Cdkn1a	Gm48163	4930589P08Rik	A630001O12Rik	Arhgef10l	Gm2115	Gm21860	Tex15	Mettl5os	Gm10790	Trim14	Ube2g1
39	Cdh13	Gm48512	4930445B16Rik	Taf5	Drd2	Fam81b	Acaa1a	Hdgfl2	Gm34035	C1ql2	Fam135b	Crip2	Kcnk2	Gm42418	Nkain1
40	Bcat1	Gli2	1110008P14Rik	Cdk6	Slc16a6	Slc5a4b	9630013A20Rik	C1ql2	Jcad	Tma16	Foxp2	Dglucy	Fam78b	Rnaset2a	Chd2
41	Dync1i1	Bmf	Plin4	Swap70	Adra1a	Neat1	Tma16	Tnni1	Gm26911	2210406O10Rik	Nek6	Gm30906	Nek8	Sfta2	Rbm5
42	Ubb	Borcs7	Gm35438.1	Slit2	Angpt1	Gm13062	Gm17160	Mroh3	Rbm15b	Gprin1	Gm49768	Ptchd4	Hbb-bt	Gm47431	Luc7l2
43	Kcnh5	Rnpep	Mt1	Sema4f	Zfp36	Sgcz	Gm15689	Dgka	Gm42620	Ece2	A3galt2	Dqx1	Gaa	Pdzrn3	Ank2
44	Gm20275	Ptgds	Gm47283	1700113H08Rik	Trappc1	Dgkh	Fgfr3	Prr11	Tmem130	Fads3	Mmachc	4732487G21Rik	Ssc4d	Gm19951	Dixdc1
45	Pfkfb4	Gdnf	Hif3a	Spon1	Armc5	Rbp1	Gm37850	Psmd10	Chrm2	Gm2415	Maged1	Ctdspl	Gm12811	Thsd4	Gpatch8
46	Far1os	Kcnc3	Slitrk3	Adgrl2	Shroom3	Syn3	Tmem141	Gm21663	Gm49974	Ifngr2	Pih1d1	E2f1	4732491K20Rik	Gm28652	Zmynd8
47	Fbn2	Nol7	Tns3	Carmil1	Tnfrsf19	Gm21663	Sms	Pcdhga5	Gm17218	Hsp90ab1	Trem2	Gm48914	Prr36	Gstp1	Dlg2
48	4930511M06Rik	Cck	Esr1	Tstd3	Vwa1	Lars2	Gba	Eps8l1	Gm4876	Capn2	Rgs20	Gm37592	Gm9821	Gm12802	Ubr3
49	Pcdh15	1700113H08Rik	Pcdh11x	AC160336.1	Aqp11	Cfap299	Gm44866	Ctsl	Gm16537	Rpa2	Gda	Smoc1	Rsph3a	Cdr2	Mdm4
50	Lingo2	Csmd2os	Eif4e3	Pcdh11x	Gm17058	Astn2	Xrcc6	Bop1	Stpg2	Ceacam1	Sulf2	Pald1	Zkscan4	Spc25	Cdh10
Quality Control for top PC1 and PC2 genes (AverageExpression counts slot)
Gene	WT_Vehicle	WT_CD	Tg_Vehicle	Tg_CD
C4b	0.00820463	0.00702703	2.55298	1.56587
Rhoj	0.151544	0.104324	9.31457	2.71707
Kcnma1	0.127896	0.215676	10.0132	3.08533
Fam155a	0.63417	1.52919	37.8079	11.1362
Neat1	0.428571	0.433514	14.6755	6.44611
Slc13a1	1.78378	1.10919	0.0629139	0.170659
Nav3	0.0743243	0.0902703	2.77152	1.2021
Pdzrn4	0.0265444	0.0318919	3.90066	0.127246
Fmn1	0.0574324	0.0810811	1.62914	1.10629
Cdh18	0.0680502	0.0378378	3.77483	0.200599
Dgki	0.397683	0.449189	6.00662	3.9521
Hif3a	0.0757722	0.0237838	1.8543	0.36976
Gm28376	0.916023	1.19405	0.102649	0.257485
Tnxb	0.00144788	0.00486486	0.562914	0.221557
Nrg1	0.0883205	0.144324	2.50331	1.2485
Zbtb16	0.56805	0.354054	4.3245	2.35778
9130019P16Rik	1.19595	1.20865	0.205298	0.284431
Adam11	0.0130309	0.0189189	1	0.236527
Dscam	0.245174	0.454054	3.80795	3.13772
Kit	0.280888	0.581622	5.64238	2.36677
Bcl3	0	0.00162162	0.380795	0.157186
Spock1	0.416023	0.586486	5.91722	2.75
Tma16	0.147201	0.284324	2.14901	1.68713
Lhfpl3	0.166988	0.281081	2.21854	2.03144
Apba2	0.0173745	0.0345946	0.887417	0.266467
Sorcs3	0.0641892	0.0724324	1.1457	0.703593
Piezo2	0.0434363	0.0481081	0.523179	0.998503
Cst3	0.434846	0.997297	0.135762	0.212575
Galnt5	0.928571	1.26541	0.238411	0.432635
Xrcc6	2.69546	2.74865	0.774834	0.88024
Grm7	1.65058	2.58811	21.1424	9.39521
Sox5	0.0159266	0.0264865	0.665563	0.270958
Slc44a5	0.0337838	0.0556757	1.2649	0.252994
Astn2	0.147201	0.328108	1.68212	2.40719
Gm26936	1.63417	1.82595	0.476821	0.600299
4932443L11Rik	0.89527	0.827027	0.195364	0.267964
Hmgcll1	0.234556	0.356216	3.16556	1.57784
Pex5l	2.77268	4.06649	26.8642	16.7904
Cdh13	0.302606	0.417297	4	1.4985
Bcat1	0.0444015	0.0491892	1.16887	0.227545
Dync1i1	0.0361969	0.0594595	0.784768	0.571856
Ubb	0.593629	1.1627	0.195364	0.363772
Kcnh5	0.0130309	0.00972973	0.470199	0.191617
Gm20275	0.762066	1.02054	0.201987	0.332335
Pfkfb4	0.0468147	0.0908108	0.84106	0.579341
Far1os	0.478282	0.555676	0.102649	0.148204
Fbn2	0.75	0.851892	0.10596	0.419162
4930511M06Rik	1.0999	1.25514	0.380795	0.366766
Pcdh15	0.293919	0.583243	3.33113	2.29491
Lingo2	0.428089	1.32541	5.23841	4.32635
1700042O10Rik	0.118243	0.108108	0.205298	0.0419162
Rasgrf1	0.0405405	0.0572973	0.360927	0.0808383
9630013A20Rik	0.349903	0.885946	1.99338	0.745509
Ddc	0.121139	0.144865	0.754967	0.233533
Fgd3	0.146236	0.216757	0.0662252	0.255988
Scrg1	0.0767375	0.0778378	0.63245	0.137725
Cdh22	0.000482625	0.00324324	0.109272	0.00149701
Zfand4	0.166023	0.140541	2.30795	0.497006
Sh2b2	0.0106178	0.0113514	0.201987	0.0344311
Clca3a1	0.00289575	0.00486486	0.112583	0.00898204
4930419G24Rik	1.23504	1.53243	2.46026	1.28144
Cacna2d4	0.335425	0.52973	0.129139	0.326347
Nox4	0.00289575	0.00324324	0.0364238	0
Fkbp5	0.365347	0.261622	1.96026	0.639222
Lars2	0.221525	0.517838	1.06954	1.71707
Gm28068	0.00241313	0.000540541	0.0927152	0
Gm37459	0.769305	0.805405	1.00331	0.633234
Apod	0.556467	0.906486	1.0298	0.576347
Dpp10	0.0371622	0.0637838	0.831126	0.269461
Gm44850	0.08639	0.0545946	0.0860927	0.0284431
Gm26834	0.011583	0.032973	0.145695	0.0449102
Psph	0.125965	0.177297	0.102649	0.16018
Matn2	0.0516409	0.0562162	0.254967	0.0479042
Kcnip1	0.00241313	0.00810811	0.490066	0.0239521
Arrdc2	0.155405	0.156216	0.609272	0.217066
Gm12324	0.125	0.152973	0.0463576	0.176647
Gm22146	0.0448842	0.0389189	0.0993377	0.0269461
Plcl2	0.0125483	0.0140541	0.221854	0.0598802
Aldh1l2	0.0101351	0.0113514	0.195364	0.257485
Rnf125	0	0.000540541	0.149007	0.0164671
Chl1	0.0241313	0.0389189	0.271523	0.0943114
Adamts2	0.369691	0.583784	0.231788	1.04491
Shtn1	1.89768	2.54324	0.569536	2.28743
Gm48512	0.640444	0.957297	0.625828	0.416168
Gli2	0.015444	0.00486486	0.135762	0.00748503
Bmf	0.042471	0.0832432	0.0496689	0.0988024
Borcs7	0.0555019	0.0940541	0.0827815	0.112275
Rnpep	0.164093	0.203784	0.68543	0.321856
Ptgds	6.24614	5.66973	5.16887	2.29341
Gdnf	0.000965251	0	0.0198675	0
Kcnc3	0.0333012	0.0340541	0.122517	0.0284431
Nol7	0.120174	0.167027	0.0529801	0.14521
Cck	0.187259	0.299459	0.0397351	0.0464072
1700113H08Rik	0	0.000540541	0.0827815	0.0134731
Csmd2os	0.10666	0.1	0.089404	0.0688623

## Sheet: Astrocyte
Euclidean Distances
	WT_Vehicle	WT_CD	Tg_Vehicle	Tg_CD
WT_Vehicle	0	2.75455	99.5513	90.6882
WT_CD	2.75455	0	102.042	93.2056
Tg_Vehicle	99.5513	102.042	0	34.2933
Tg_CD	90.6882	93.2056	34.2933	0
	Astrocyte_144.Tg-Vehicle	Astrocyte_145.Tg-Vehicle	Astrocyte_166.WT-Vehicle	Astrocyte_167.WT-Vehicle	Astrocyte_176.WT-Vehicle	Astrocyte_185.Tg-Vehicle	Astrocyte_186.WT-Vehicle	Astrocyte_379.WT-CD	Astrocyte_387.WT-CD	Astrocyte_392.WT-CD	Astrocyte_397.WT-CD	Astrocyte_399.Tg-CD	Astrocyte_406.Tg-CD	Astrocyte_408.Tg-CD	Astrocyte_412.Tg-CD
Astrocyte_144.Tg-Vehicle	0	6.38805505310025	120.618187752807	124.966177254646	123.112847642347	30.7023553709787	114.951305982171	123.296940171388	126.502323801328	121.314066499866	124.956507466666	28.6080476698124	23.5125748024443	6.2477655776427	102.443311077888
Astrocyte_145.Tg-Vehicle	6.38805505310025	0	116.589041613107	120.842939716971	119.078031156173	36.425429512191	110.88140487839	119.239091239695	122.450158953503	117.269461207606	120.918486370016	23.7230171611184	18.1186541525791	6.02248999324959	97.3206118021615
Astrocyte_166.WT-Vehicle	120.618187752807	116.589041613107	0	4.88253364214702	2.49612706489174	130.203137067956	5.76807782558226	2.75434300738427	5.90097501267929	0.782089982835858	4.34018825114011	93.1033044449948	99.1647822672248	122.552046774987	151.737738945963
Astrocyte_167.WT-Vehicle	124.966177254646	120.842939716971	4.88253364214702	0	2.84388392663499	134.941427539278	10.0722485385843	2.30775100063429	2.38270029048718	4.10046042722297	2.1312920062175	97.2860907165096	103.310385828484	126.788027475686	153.486239399047
Astrocyte_176.WT-Vehicle	123.112847642347	119.078031156173	2.49612706489174	2.84388392663499	0	132.651096314065	8.22297241491465	0.590365858894314	3.40879766077621	1.81965237278412	1.84412811284595	95.5851167751612	101.642615986941	125.03964838344	153.534869581083
Astrocyte_185.Tg-Vehicle	30.7023553709787	36.425429512191	130.203137067956	134.941427539278	132.651096314065	0	124.949616721354	132.957456440208	136.035641621037	130.962541784359	134.456704482057	50.1147964866501	47.7993231258949	36.3371345081327	132.984520928268
Astrocyte_186.WT-Vehicle	114.951305982171	110.88140487839	5.76807782558226	10.0722485385843	8.22297241491465	124.949616721354	0	8.35841137370232	11.5702456903983	6.40454010164279	10.052168058752	87.3718118518395	93.4243553715875	116.838390162901	146.866933999674
Astrocyte_379.WT-CD	123.296940171388	119.239091239695	2.75434300738427	2.30775100063429	0.590365858894314	132.957456440208	8.35841137370232	0	3.21198999398349	2.00279789938532	1.74018487911695	95.7289036612767	101.778329345657	125.19666687594	153.299088711531
Astrocyte_387.WT-CD	126.502323801328	122.450158953503	5.90097501267929	2.38270029048718	3.40879766077621	136.035641621037	11.5702456903983	3.21198999398349	0	5.18889269108764	1.57920250764224	98.9408484764157	104.98971906893	128.40820075495	155.842200983801
Astrocyte_392.WT-CD	121.314066499866	117.269461207606	0.782089982835858	4.10046042722297	1.81965237278412	130.962541784359	6.40454010164279	2.00279789938532	5.18889269108764	0	3.65005314449277	93.7712030256777	99.8268490904356	123.229701899511	152.013014325992
Astrocyte_397.WT-CD	124.956507466666	120.918486370016	4.34018825114011	2.1312920062175	1.84412811284595	134.456704482057	10.052168058752	1.74018487911695	1.57920250764224	3.65005314449277	0	97.4211708810258	103.476109436634	126.879247853187	154.889113671978
Astrocyte_399.Tg-CD	28.6080476698124	23.7230171611184	93.1033044449948	97.2860907165096	95.5851167751612	50.1147964866501	87.3718118518395	95.7289036612767	98.9408484764157	93.7712030256777	97.4211708810258	0	6.21065982279237	29.5701617824399	97.1799782624732
Astrocyte_406.Tg-CD	23.5125748024443	18.1186541525791	99.1647822672248	103.310385828484	101.642615986941	47.7993231258949	93.4243553715875	101.778329345657	104.98971906893	99.8268490904356	103.476109436634	6.21065982279237	0	23.7819778695349	94.350536329219
Astrocyte_408.Tg-CD	6.2477655776427	6.02248999324959	122.552046774987	126.788027475686	125.03964838344	36.3371345081327	116.838390162901	125.19666687594	128.40820075495	123.229701899511	126.879247853187	29.5701617824399	23.7819778695349	0	96.6494549179867
Astrocyte_412.Tg-CD	102.443311077888	97.3206118021615	151.737738945963	153.486239399047	153.534869581083	132.984520928268	146.866933999674	153.299088711531	155.842200983801	152.013014325992	154.889113671978	97.1799782624732	94.350536329219	96.6494549179867	0
Top PC Contribution of Genes
	PC1	PC2	PC3	PC4	PC5	PC6	PC7	PC8	PC9	PC10	PC11	PC12	PC13	PC14	PC15
1	Gm20713	Ifi44	Ttr	Acss3	Sfta3-ps	Gm29478	Htr2c	Sfta3-ps	Gm47283	Fkbp5	Gm47283	Meg3	Gm11867	Ttr	Xkr4
2	Gm28750	Dap3	Vps18	Il33	Cdh20	Sfta3-ps	Gm32926	Hpse2	Gm21860	Slc52a2	Gm21860	Fkbp5	Xlr3b	mt-Co3	Rp1
3	Gm12239	Isy1	Gm29683	Gm29266	Fhod3	Otx2os1	Agbl1	Etnppl	Syngr3	Gmnc	Igfbp4	Ttr	Ttr	mt-Co2	Gm37381
4	Grin2c	Zfp804b	Col5a2	C130073E24Rik	C230072F16Rik	Ttr	Mis18bp1	Prtg	Dph1	Gm20650	Cox7b2	Snhg9	5033403H07Rik	Xlr3b	Gm1992
5	Fam163a	Trpm3	Mcrs1	Lmx1a	Hpse2	Hpse2	Gm20110	Mapk3	Fsd1	Gm41556	Gm16351	Zbtb16	Bc1	Gm47283	Sox17
6	2610307P16Rik	Nox4	Gipc1	Zfp35	Sv2c	Htr2c	Gm10767	Ptger4	Syt5	BC016579	Acvr1c	Ednra	Cfap299	mt-Co1	Gm19938
7	Trpm3	Cxcl5	Slc2a12	Pik3cd	Pou3f1	Gm15398	Otx2os1	Itga9	Cdc45	Avil	Snorc	Mmachc	Gm13481	Npy	Rgs20
8	9630028H03Rik	A230056P14Rik	Lrch4	Ndrg1	Tnfsf12	Gm47283	Nr1h2	Iffo2	Sf3b4	Gm10432	Anapc15	Fam47e	Dnah6	Gm10635	Kcnd2
9	Adgrg6	Gm26885	Msto1	Gm30025	Cenpk	Spag17	Ak8	Gm22146	Gm26903	Kcnip1	Agap2	Snhg11	C230072F16Rik	mt-Nd4	Ube2e2
10	Ddx60	Plek	Mterf1b	Tfcp2l1	Gm9869	Car10	Mrpl28	Aim2	Gm43560	Gm15972	AC150683.1	Tmem176a	Prss27	Gm14061	Pafah1b1
11	4930505G20Rik	Maoa	Msx1	Gm2164	Kifc5b	Gm28981	Fhad1os2	Dnali1	Alkal2	Nrros	Crispld2	Tgif1	Hydin	Mgp	Gpc5
12	Cst3	Lrriq3	Lgr6	Nrros	Vip	Vat1l	Sec14l5	Hmgcs2	Glis1	Spata2l	Gm15726	Apoe	Gm29585	Gm48249	Nsd1
13	Gm28905	Lrrc40	Dner	Gm22146	Fabp5	Prtg	Gm3294	Etfb	Lipo3	2610035F20Rik	Plppr5	Cst3	Rtp3	Ccdc146	Atp6v1h
14	Sycp2	Iigp1	Rarres2	Clec2d	Ltk	Tmem212	Cebpzos	Gm15587	Sh3bgrl2	Depdc7	Kcnk13	Gm47781	Lrrc36	mt-Cytb	AY036118
15	Kirrel3	Adgb	Exosc3	Marc2	Dnah6	Col8a1	Gm29478	Exog	Fbn1	Lrrc74b	Dbp	Slc13a1	Gm12051	E330018M18Rik	Mir100hg
16	Vav3	Fgf13	Rhno1	Irgm1	Slco1b2	Rbm47	Otx2	Tril	A430105J06Rik	Zbtb16	6030498E09Rik	Gm22146	Hist1h2ap	Ide	Sema6d
17	Cdh20	Map4k2	Serp1	Sh2b2	Inhba	Oca2	Ccdc151	Cp	BC037039	1700123O20Rik	Fibcd1	Gm48094	Drc7	Sst	Mbnl2
18	Otc	Eomes	C2cd2l	Etnppl	Lcn2	Kl	Gm14403	Pla2g3	Gm29266	Efhc2	Icam5	4931429P17Rik	Gm45670	Trank1	Tmtc2
19	Slc7a10	Zfp251	Coq7	Gm17276	Rpusd3	Ddn	Kl	Dcx	D6Ertd474e	Dscaml1	Fbxo5	Alad	Ankfn1	Gm10076	Prkn
20	C3	AW112010	Gnai1	Grik1	Atp10a	Smim20	Bc1	Jph4	Gm26918	Gm41335	Avp	Serpinf1	Cavin1	Hist2h2aa1	Rbm39
21	Tril	Pak7	Rad54b	Tgfb3	Leprotl1	Zfyve21	Slc44a3	Zfp768	Rasgrp2	Gm47578	Tyro3	Tmem51os1	Bub1b	Snhg9	Acsl3
22	Adgrv1	Myo1d	Entpd5	Glipr2	BC048559	Unc5cl	Crtac1	Uchl1os	Mettl27	Tekt4	Dock5	Ldb3	Olfr1369-ps1	Gm34590	Magi2
23	Gpc5	Dennd3	Ror2	Rsad2	Pzp	Dock5	4833427G06Rik	9130023H24Rik	Pik3c2b	Angptl3	Chrnb1	Hist2h4	Ccdc153	Pnoc	Lrrc4c
24	Pappa	Gpr180	Ruvbl1	Pdlim3	Anks6	Mrps22	1700010K24Rik	Ttc21a	Amigo2	Meak7	Tub	Kcnq5	A630023P12Rik	Hbb-bs	Lncpint
25	Gstm5	Ccdc13	Kctd8	Lgals9	Acss3	Trpm3	Ttr	Sema3c	Klhl26	Lyar	Pitx1	Dhrs7	Ccdc192	Pllp	Bmpr1b
26	Gbp6	Olfr56	Vim	Il6ra	Eno3	Nphp4	Mpst	Ptger1	Syde2	Crybg1	L3mbtl4	Gm31282	1700034H15Rik	Slc4a9	Arhgef26
27	A230009B12Rik	Gm3739	Ccdc150	Mettl5os	Dnah11	Nhsl2	Bub1b	2610001J05Rik	Gm35339	Bahd1	Gm15690	2310058D17Rik	Rab3d	Gm15414	Prkd1
28	Hsd11b1	Ndst3	Tcaim	Agpat1	Pigf	Pcgf2	Lsmem1	Myt1	Borcs8	AI182371	Inpp5j	Gm15864	Ak9	Gm21860	Ptk2
29	Htra1	Col24a1	Lmx1a	Gatd3a	4930447C04Rik	Aldh1a1	Colec12	Gm29684	Tigar	Srxn1	Slit1	Gm4651	Srpx	Ddit4	Sgip1
30	Cp	A430010J10Rik	Timm21	Trmt44	Gm16201	4921511C10Rik	Gabrg2	Gm11110	Gm50217	Birc3	Gm17021	Pabpc5	Lsm2	Plp1	Arap2
31	Gm49171	Atp10a	Zfp81	Gm15518	Gm15943	Rtn4rl1	Six3os1	Cideb	0610040F04Rik	Unc5d	Gm45822	Gm48342	Tmem212	Rph3al	Gpatch8
32	Slc38a1	Thsd4	Galns	Rexo5	Snip1	Gm41541	Pex11g	Tmem266	Crispld2	4933406J10Rik	Lrguk	Notum	Cdrt4os1	Hes1	Ntrk2
33	Bcan	Hspb11	Gm47920	Rps5	Apeh	Gm30655	Tgif2	Kctd9	Pon3	C330013E15Rik	Dctpp1	Taf5l	Ttll6	Xlr4a	Grik2
34	Nlrc5	Dcc	Trhde	Gm15398	Mrpl46	Hpca	Gm35438.1	Gm45502	Tub	Egfl7	Vipr2	Iqcm	Dnah11	Capn11	Gm42418
35	Gm16168	Atic	2900060N12Rik	Rcan2	Gm44577	Map3k5	A530065N20Rik	Spata16	Eef1aknmt	Zfp433	Gm45321	Spata48	Prima1	Gm12059	Pde8b
36	C730002L08Rik	Spock3	Sfta3-ps	Rspo2	Isg15	Mageb18	Gm42659	D630008O14Rik	Mrpl44	Igfbpl1	Gm14286	Gstt3	Gm15535	Qrfprl	Foxn3
37	4930545L23Rik	Gm42902	Myorg	Trim30a	Gm36899	Mrpl27	Daw1	Heph	Fam71d	Gm50034	Gm35339	Vsir	Gm43948	Stap1	Pnisr
38	Oasl2	Tmbim1	Htr2c	Fmnl1	Thsd1	Esrrg	Stxbp2	Boll	2010320M18Rik	Adgrf2	Strip2	Igfbp6	Cxcl5	Gm31045	Cdk19
39	Pvt1	Pdzph1	Tmem101	Sp8	Gm47956	Clic6	Trpm3	Cdc42ep3	Kctd9	Nip7	Gm16573	Hist2h3c2	Vmn2r78	Gm49518	Mcc
40	Kank1	Gm14211	Hpse2	Gm45184	Dnah12	Cyp2j8	4930445B16Rik	Gm13274	Chrd	Gm28050	Gm45464	Bace2	Gm40323	Gm11716	Fam172a
41	Gm13872	Chst9	Tnfaip6	Gm45509	Prob1	Pcolce2	Fanca	Gm20383	Gm20149	Slc24a4	Alad	A330076C08Rik	Gm3455	F730035M05Rik	Prkca
42	Gm15520	Gm31508	Ky	Ppif	Psenen	A430105J06Rik	Gm47460	Fam151a	Tspo	Zfp688	L3hypdh	Disp2	Exo1	Gm14664	Tspan7
43	March1	Fbxo41	Maf1	Gins4	March4	Ccdc73	Tgfbr3l	Rhou	Fmnl1	Traip	Rfk	Agtrap	E330013P04Rik	AI849053	Gpc6
44	Etnppl	Mndal	Stpg2	Prdm9	Rec8	Tmem117	Gm37459	Hpcal4	Rgs11	Kcnb2	Svep1	Ptprn	Cyth4	A430078I02Rik	Rora
45	Lpar1	Ell2	Zc3hc1	Umps	Rplp2	H2-T22	Wdr49	Fignl1	Grm2	Slc37a3	2510046G10Rik	Apob	Pdzd7	Chst9	Enah
46	F3	Irf7	Tmem238	Decr1	Tnfaip2	Dchs2	Sgo2a	Chrm2	B230312C02Rik	Zfp661	Rnf125	Matk	Gm29093	mt-Nd2	Atp1a2
47	Gm20658	Aim2	Fkbp10	Klhl42	A330033J07Rik	Vamp3	4930479D17Rik	6530437J22Rik	Ccdc14	Zfp558	Gm26511	C1ql3	Ccdc158	Ngf	Gm37587
48	Pcdh15	Gm21860	Spata33	Tmem127	Adcy5	Gm42791	Elf4	Neurl1a	Gm17057	2900045O20Rik	Clvs2	Miat	Gria4	Gm44196	Mycbp2
49	Cd38	Sema3d	Pycard	Eid2	Nupr1	Lmntd1	Tefm	Fancf	Arhgap4	4933423P22Rik	Slc32a1	Tmem159	Lars2	Gm30085	Ndrg2
50	Gm43154	Fhad1	Ndnf	Mal	Lpar6	Ddx54	Itgb4	Gm26766	Tex22	Mtg1	Btbd6	Gm12146	Gm45533	Gm43660	Map4k4
Quality Control for top PC1 and PC2 genes (AverageExpression counts slot)
Gene	WT_Vehicle	WT_CD	Tg_Vehicle	Tg_CD
Gm20713	5.06027	5.54556	0.0905923	0.26158
Gm28750	0.502554	0.377847	0.00696864	0.0027248
Gm12239	0.235955	0.582005	0.00348432	0.00544959
Grin2c	0.633299	0.979214	0.0348432	0.027248
Fam163a	0.3524	0.474374	0.0139373	0.0245232
2610307P16Rik	0.0674157	0.0649203	4.04181	1.92916
Trpm3	5.98876	8.76424	0.836237	2.24796
9630028H03Rik	0.920327	1.03303	0.0766551	0.0817439
Adgrg6	0.0194076	0.0113895	1.10801	0.784741
Ddx60	0.0173647	0.0224943	0.811847	1.297
4930505G20Rik	0.276813	0.364749	0.010453	0.0190736
Cst3	8.65373	13.2178	1.26481	1.97003
Gm28905	0.00715015	0.0105353	0.620209	0.59673
Sycp2	0.416752	0.656036	0.0383275	0.0517711
Kirrel3	3.58733	4.97153	0.61324	0.705722
Vav3	0.522983	0.82574	0.0557491	0.0735695
Cdh20	1.57916	2.19818	0.355401	0.389646
Otc	0.223698	0.240888	0.0139373	0.0163488
Slc7a10	0.607763	0.884112	0.0766551	0.100817
C3	0	0	0.30662	0.215259
Tril	0.223698	0.381549	0.0278746	0.0490463
Adgrv1	0.616956	0.447893	10.9895	9.00817
Gpc5	26.5904	37.5501	4.65505	8.64305
Pappa	0.020429	0.0199317	1.39373	0.359673
Gstm5	0.385087	0.727221	0.0487805	0.0762943
Gbp6	0.0061287	0.00683371	0.414634	0.362398
A230009B12Rik	0.315628	0.368736	0.0278746	0.0245232
Hsd11b1	0.25332	0.395501	0.0174216	0.0245232
Htra1	1.56691	2.15632	0.28223	0.3297
Cp	0.011236	0.0167995	1.02787	0.326975
Gm49171	0.143003	0.219248	0.010453	0.00544959
Slc38a1	0.12666	0.119875	2.51568	2.22616
Bcan	1.5904	2.32289	0.327526	0.446866
Nlrc5	0	0.00711845	0.222997	0.294278
Gm16168	0.758938	1.10991	0.125436	0.158038
C730002L08Rik	0.308478	0.355638	0.0348432	0.0245232
4930545L23Rik	0.226762	0.317198	0.0174216	0.0299728
Oasl2	0.00306435	0.00484055	0.261324	0.367847
Pvt1	0.0265577	0.0583713	0.937282	0.99455
Kank1	0.717058	0.961276	0.125436	0.163488
Gm13872	0.362615	0.379841	0.0487805	0.0708447
Gm15520	0.294178	0.371868	0.0278746	0.0408719
March1	0.111338	0.126139	2.20557	2.15259
Etnppl	0.343207	0.411731	0.0627178	0.0163488
Lpar1	0.0623085	0.0589408	1.43902	1.24523
F3	0.928498	1.3619	0.202091	0.152589
Gm20658	0	0.00170843	0.292683	0.177112
Pcdh15	0.0745659	0.0637813	3.20906	0.716621
Cd38	0.174668	0.278474	0.0209059	0.027248
Gm43154	0.0234934	0.0244875	0.735192	0.53951
Ifi44	0	0.000284738	0.010453	0.0899183
Dap3	0.0980592	0.151196	0.184669	0.19891
Isy1	0.0572012	0.0919704	0.149826	0.152589
Zfp804b	0.0163432	0.0256264	0.10453	0.207084
Nox4	0	0.00341686	0.114983	0.0354223
Cxcl5	0.00102145	0.00284738	0.0452962	0.0790191
A230056P14Rik	0.0480082	0.059795	0.139373	0.0790191
Gm26885	0.0183861	0.0170843	0.125436	0.0762943
Plek	0.0306435	0.0321754	0.125436	0.0681199
Maoa	0.0990807	0.134966	0.111498	0.0899183
Lrriq3	0.0122574	0.0224943	0.118467	0.0599455
Lrrc40	0.0377937	0.0560934	0.118467	0.114441
Iigp1	0.00102145	0.0022779	0.0801394	0.147139
Adgb	0.0102145	0.0133827	0.121951	0.0762943
Fgf13	0.438202	0.688781	1.14634	1.11989
Map4k2	0.052094	0.071754	0.10453	0.0790191
Eomes	0	0.00113895	0.00348432	0.0490463
Zfp251	0.0510725	0.0680524	0.121951	0.152589
AW112010	0	0.000284738	0.00696864	0.0245232
Pak7	0.0265577	0.0190774	0.0627178	0.111717
Myo1d	0.00715015	0.0082574	0.101045	0.0844687
Dennd3	0.00306435	0.00711845	0.0766551	0.0762943
Gpr180	0.0469867	0.0637813	0.10453	0.0708447
Ccdc13	0.0337079	0.0623576	0.097561	0.0790191
Olfr56	0	0	0	0.0245232
Gm3739	0	0.000569476	0	0.013624
Ndst3	0.0163432	0.0182232	0.0836237	0.0708447
Col24a1	0	0.00142369	0	0.0163488
A430010J10Rik	0.00306435	0.00484055	0.0696864	0.0463215
Atp10a	0.00306435	0.00256264	0.0766551	0.133515
Thsd4	0.00510725	0.00996583	0.118467	0.0517711
Hspb11	0.0510725	0.0746014	0.097561	0.0790191
Dcc	0.698672	0.975228	0.891986	2.11172
Atic	0.0326864	0.0441344	0.087108	0.0953678
Spock3	0.0173647	0.0270501	0.0836237	0.0490463
Gm42902	0.0040858	0.00882688	0.108014	0.0544959
Tmbim1	0.0847804	0.122722	0.0801394	0.0681199
Pdzph1	0.0398366	0.0859909	0.00348432	0.0245232
Gm14211	0.196118	0.220957	0.0731707	0.108992
Chst9	0.0715015	0.146355	0.0801394	0.0490463
Gm31508	0.020429	0.0193622	0.0731707	0.0708447
Fbxo41	0.0418795	0.0538155	0.0801394	0.111717
Mndal	0.0020429	0.00199317	0.00348432	0.0163488
Ell2	0.0347293	0.0486902	0.114983	0.0544959
Irf7	0.00102145	0.00199317	0.0243902	0.0463215
Aim2	0.00510725	0.00768793	0.0348432	0.128065
Gm21860	0.0143003	0.0802961	0.0557491	0.0572207
Sema3d	0.0020429	0.0082574	0.0731707	0.0463215
Fhad1	0.0102145	0.0116743	0.10453	0.0681199

## Sheet: Glutamat_DG1
Euclidean Distances
	WT_Vehicle	WT_CD	Tg_Vehicle	Tg_CD
WT_Vehicle	0	18.5053	85.5761	82.9807
WT_CD	18.5053	0	85.9868	80.6713
Tg_Vehicle	85.5761	85.9868	0	12.9642
Tg_CD	82.9807	80.6713	12.9642	0
	Glutamat-DG1_144.Tg-Vehicle	Glutamat-DG1_145.Tg-Vehicle	Glutamat-DG1_166.WT-Vehicle	Glutamat-DG1_167.WT-Vehicle	Glutamat-DG1_176.WT-Vehicle	Glutamat-DG1_185.Tg-Vehicle	Glutamat-DG1_186.WT-Vehicle	Glutamat-DG1_379.WT-CD	Glutamat-DG1_387.WT-CD	Glutamat-DG1_392.WT-CD	Glutamat-DG1_397.WT-CD	Glutamat-DG1_399.Tg-CD	Glutamat-DG1_406.Tg-CD	Glutamat-DG1_408.Tg-CD	Glutamat-DG1_412.Tg-CD
Glutamat-DG1_144.Tg-Vehicle	0	7.43574453962293	108.859302583681	111.564659630741	112.549408852287	25.4432425002033	113.443259906075	102.284704761338	117.639538033166	108.154538607672	109.571310427855	41.2529041771149	17.203692641737	22.9859701223338	4.25225157748665
Glutamat-DG1_145.Tg-Vehicle	7.43574453962293	0	101.481019673522	104.132040717863	105.125198630799	25.046255074194	106.805170844061	94.8913089784179	110.328115084851	100.762143536164	102.136112324872	33.8840679353539	9.90893269581104	29.2406202637227	8.62567786892434
Glutamat-DG1_166.WT-Vehicle	108.859302583681	101.481019673522	0	10.4980230328079	8.20831225191974	103.693865801305	37.0488946235687	24.3772792992261	34.6573313313083	1.85635773405354	11.8526865580889	69.5101458297677	92.3793638265659	129.180141361646	109.518495522538
Glutamat-DG1_167.WT-Vehicle	111.564659630741	104.132040717863	10.4980230328079	0	3.05648596216936	108.666218131976	47.4281968494319	16.769118965212	24.2497539111039	9.04126490879054	2.68784813555613	71.0391726017694	94.6725667935098	130.890639637495	111.833717451295
Glutamat-DG1_176.WT-Vehicle	112.549408852287	105.125198630799	8.20831225191974	3.05648596216936	0	108.968310827322	44.7523209005133	19.681073316869	27.017354643604	7.08940656602952	5.54577861232619	72.2891295489633	95.7546266751858	132.161227577856	112.927070286552
Glutamat-DG1_185.Tg-Vehicle	25.4432425002033	25.046255074194	103.693865801305	108.666218131976	108.968310827322	0	100.049640883929	102.9674698609	119.782146455899	103.410151289079	107.141256084379	46.7314461536278	29.9485183476764	45.3611036678497	29.6338348702417
Glutamat-DG1_186.WT-Vehicle	113.443259906075	106.805170844061	37.0488946235687	47.4281968494319	44.7523209005133	100.049640883929	0	60.0936622520515	71.6732215443451	38.735623653506	48.8950902329697	81.9248438846258	99.7169345118052	136.043024893611	115.426621789485
Glutamat-DG1_379.WT-CD	102.284704761338	94.8913089784179	24.3772792992261	16.769118965212	19.681073316869	102.9674698609	60.0936622520515	0	17.3901753573134	22.5211331467374	14.1406716403397	61.0439704030194	85.1015437538663	120.042380851612	102.005196207712
Glutamat-DG1_387.WT-CD	117.639538033166	110.328115084851	34.6573313313083	24.2497539111039	27.017354643604	119.782146455899	71.6732215443451	17.3901753573134	0	33.0419757280491	22.8922156391572	76.4850145267846	100.44483727544	134.214250025228	117.033265754546
Glutamat-DG1_392.WT-CD	108.154538607672	100.762143536164	1.85635773405354	9.04126490879054	7.08940656602952	103.410151289079	38.735623653506	22.5211331467374	33.0419757280491	0	10.1712560223824	68.5744681256072	91.5929737534498	128.320337443385	108.747893491048
Glutamat-DG1_397.WT-CD	109.571310427855	102.136112324872	11.8526865580889	2.68784813555613	5.54577861232619	107.141256084379	48.8950902329697	14.1406716403397	22.8922156391572	10.1712560223824	0	68.9028561270026	92.6250067013007	128.71918771956	109.772681194207
Glutamat-DG1_399.Tg-CD	41.2529041771149	33.8840679353539	69.5101458297677	71.0391726017694	72.2891295489633	46.7314461536278	81.9248438846258	61.0439704030194	76.4850145267846	68.5744681256072	68.9028561270026	0	24.0590308548454	59.87226021464	41.0244901225171
Glutamat-DG1_406.Tg-CD	17.203692641737	9.90893269581104	92.3793638265659	94.6725667935098	95.7546266751858	29.9485183476764	99.7169345118052	85.1015437538663	100.44483727544	91.5929737534498	92.6250067013007	24.0590308548454	0	37.0773989405532	17.1733036989393
Glutamat-DG1_408.Tg-CD	22.9859701223338	29.2406202637227	129.180141361646	130.890639637495	132.161227577856	45.3611036678497	136.043024893611	120.042380851612	134.214250025228	128.320337443385	128.71918771956	59.87226021464	37.0773989405532	0	20.6167149176007
Glutamat-DG1_412.Tg-CD	4.25225157748665	8.62567786892434	109.518495522538	111.833717451295	112.927070286552	29.6338348702417	115.426621789485	102.005196207712	117.033265754546	108.747893491048	109.772681194207	41.0244901225171	17.1733036989393	20.6167149176007	0
Top PC Contribution of Genes
	PC1	PC2	PC3	PC4	PC5	PC6	PC7	PC8	PC9	PC10	PC11	PC12	PC13	PC14	PC15
1	Ptgds	Ttr	Cpne7	Gm47283	Gm47283	Gm47283	Gm47283	Gm47283	Ttr	Ttr	Gm47283	Gm47283	Xlr4a	Gm47283	Xkr4
2	Angpt1	Gm48091	Gm32828	Gm36325	Xlr4b	Bc1	Gm10076	Gm21887	Gm15726	Gm11250	Xlr4a	Gm20110	Rnf213	Ttr	Gm19938
3	Ddx60	Gm42418	Cntn6	Snhg9	mt-Co1	Gm15726	Ttr	Gm19951	Gm47283	Anxa10	Gm32828	Mid1	Gm21887	Gm32828	Gm37381
4	Vat1l	Gm47134	Reln	Bc1	Gfap	Gm19951	Lars2	Gm15726	Gm20110	Gm10076	Xlr3b	Slc15a2	Zfp993	4930404H11Rik	Gm1992
5	Tek	Gins2	Gm29683	Gm21887	Mt1	Ebf1	8030451O07Rik	Lars2	Reln	Gstp1	Plp1	Hormad2	Ddx60	Tshz2	Mrpl15
6	Mal	Gm17218	B130024G19Rik	Gm13075	Clmp	Mid1	Rmrp	Capn11	Mid1	Xlr4a	Cryab	Gm47578	H2-DMb1	Xlr3a	Kcnip4
7	Cntnap5c	Gm10538	Gm8369	Trim30a	mt-Co3	Xlr3b	Ednra	Cmss1	Gm28884	Gm21887	Pdlim2	Gm15726	Gm47283	Havcr2	Sox17
8	Me1	Marcksl1	Trhr	Gm10076	Plp1	Ankrd31	AC149090.1	Ttr	Gm47578	Gm20110	Cdh19	Gm21887	Gm17105	Tmem140	Lrp1b
9	Ifit1	Cntn6	Scn7a	Xlr4a	Gm10076	Apod	Rps29	5033421B08Rik	Mia	Gm49853	Runx2os3	Xpnpep2	Vps25	Ctla2a	Kcnd2
10	Ubb	Resp18	5830418P13Rik	Rab26os	Gm42864	Acan	Gm16159	Gm17473	Gm32828	4930417O13Rik	Stk31	Tlr7	Col6a4	Actg2	Cadm2
11	A230004M16Rik	Gm12227	Sgcz	Gm32828	Efhb	Bace2	Gng13	Gm11867	Apoe	Bc1	Gm15726	Oca2	Egln3	Adamts19	Auts2
12	Gm12027	Tuba1b	Mgat4c	Gm12027	Hs3st2	Gm12027	Rnf213	Gm16299	Lancl3	Dnali1	Dpep2.1	Ccn2	Acsbg2	Col6a1	Ndufs7
13	Fth1	Chchd2	Chst8	1700047M11Rik	Gm47018	Adgrl4	Hist1h2ap	Stat5b	Cks1brt	Gm17066	Txlnb	Gm49539	Gm28040	Gm19951	Rpl22l1
14	Gm15584	C1ql2	Chrm3	Htr1f	Ttr	Gm36264	AY036118	E330012B07Rik	Xlr4a	Rps27rt	2010320O07Rik	G530011O06Rik	Gm44258	Mipepos	Rcan1
15	Chchd10	Hspa2	Gm48893	Nrbp2	Stra6	Ttr	Ankrd44	mt-Co1	4932435O22Rik	Xlr3b	Acy3	4930448E22Rik	Gm13206	Asb2	Skiv2l
16	Nell1	1700109K24Rik	Col19a1	Cpne7	2610307P16Rik	Spata21	Lgr5	Gm13536	Vill	Dusp27	Cldn11	AC149090.1	Grhl3	Gm46224	Atp5md
17	2210408F21Rik	Prss52	Nr2f2	Gsg1l	Hcrtr2	Gsg1l	Gm28784	Stk31	mt-Nd4	Gm48853	Mal	Hba-a1	Ankrd53	Gja1	Uchl4
18	Gm15680	Ubb	Xlr4b	Pnmal2	Adamts6	Mt1	Gm44040	Usp18	mt-Co3	Gm17300	Wt1os	C030010L15Rik	Gm5608	Dusp5	2700097O09Rik
19	Gm35188	Gm11750	Nhs	Pdgfra	Serpina3n	Gm26760	Rpl38	S100a6	Gm48127	Dcaf12l2	Slco1a4	Phf11d	5830418P13Rik	Cryga	Trps1
20	AC171003.1	Slc15a2	Gm35721	Gm43951	Ifi207	Gm47352	Gm11867	4930417H01Rik	4930544F09Rik	Gm48004	Gm44570	Wnt9a	4930505M18Rik	Mafb	Pcnx2
21	Gm41505	9630015K15Rik	Cntn4	Shc3	4930556G01Rik	Gm45494	Plk5	Gfap	Olfr288	Gm16299	AI182371	Gm48732	Egfros	Cd4	Ctbp2
22	9630013A20Rik	Rtl8a	Galr1	G630018N14Rik	Skap1	Gpc3	Gm31019	Cpeb3	Cntn6	Cldn15	Sst	Gldnos	9230104M06Rik	Gm49289	A730081D07Rik
23	Muc15	Gm11867	Pgr15l	Gm16333	Nmbr	Syndig1	Gm15577	Mt2	2010320O07Rik	Gm12027	Trf	Cntnap5c	Gm43388	Gm17374	Ift172
24	4930547E14Rik	Ppp2r2cos	Gm15413	BC051077	Etv1	Reln	Gm13070	Gm42418	Ogfod3	Gpr37l1	Spata18	Aifm2	Gm17088	Plpp3	Zbtb8os
25	Olfm2	Aldoa	Fgf10	Pcdhga3	Gm16145	4930412M03Rik	Gm15674	Esco2	Gm20744	Gm17473	Trp53cor1	Pcdhac1	Gm7706	Flt1	Dus3l
26	Gm20319	C330002G04Rik	Ldb2	Pnmal1	Rps29	Exoc3l4	Anxa3	AY036118	Mgat4c	Batf	Gm31814	Ptgs2os2	D430020J02Rik	Gm42707	Gm12709
27	Cst3	Ndn	4930447C04Rik	G530011O06Rik	Ifi209	Oasl1	Cdc20b	mt-Atp6	Gm11986	Tshz2	Serpinb6b	Odf3	9330158H04Rik	4833427G06Rik	Bves
28	Gm49127	Mif	Nxph2	Mir133a-1hg	Mt2	Stat3	Gpr156	Hist1h3f	AW551984	Angpt1	Gm27232	Xlr3b	Zmynd15	Cd74	4932443L11Rik
29	1700111E14Rik	Rpl3	Spock1	AC160336.1	Fam107a	Smoc1	Snhg9	mt-Nd1	Gm44992	2010007H06Rik	Mag	Ighm	Gm26971	Tnk1	Fam53a
30	Gm28376	4930587E11Rik	Ltbp3	Ccn3	Vim	Ide	Pappa	Mt1	9630013K17Rik	Gm45304	Enpp2	A930023M06Rik	Eif2ak2	Aldoc	Dner
31	Adam12	Gm15083	Tnfaip8l3	Gm15261	Mup6	Vat1l	Gm4022	Vim	Rnf17	4933408N05Rik	Ldlr	Gm34533	Gm14124	mt-Co3	Klhdc3
32	Sorbs2os	Spock1	Gm47283	Fnbp1l	Pappa	Gm11250	Csrp2	Apln	4930578E11Rik	Rpl9-ps6	Gm15856	Depdc1a	Gm15934	Vamp5	Zbtb43
33	4930532I03Rik	Cox5b	Plagl1	Ccdc33	Ldlr	Gm12185	Eva1c	Dsc2	Fap	Gm26760	Alkal1	Ddx3y	Msx1	Gm43150	Cox19
34	Gm44686	Chchd10	Gm49890	Gm21860	Tc2n	AY036118	Gpr75	Slc38a5	Gm16833	4930455H04Rik	Slc15a2	Cdh20	Mfge8	Gm7361	Sema3e
35	Gm26954	Angptl1	Gm45721	Hba-a2	Gm11250	Fgfbp3	Calhm5	Abcb1a	Gm50269	Hcls1	Gm36814	Cnn2	Gm29707	Magix	Ddx31
36	Gm11250	Pip5k1bos	9530026P05Rik	Unc93b1	Angpt1	Gm43305	Rnf225	Gm35154	Gm47428	Spdl1	Gm10610	Ticrr	Gm15527	Gm37885	Cct6a
37	Gm20275	Gm15651	Bmp6	Rflnb	Gm26917	Col11a1	Hyal1	Gm12932	Mlf1	Vim	Mog	Gm12996	Dnaic2	Scgn	Acap3
38	4933411O13Rik	Gm15461	Sst	Ankrd31	Lcn2	Gm35430	Gm48877	Prodh2	Sdsl	C77080	Gm17115	4930524O08Rik	Xlr3a	Rom1	Zbtb25
39	Gm21954	Lars2	Kcnc2	Rsrp1	Cyp2j12	Slco1a4	Aqp12	Tshz2	Frrs1	Pla2g10os	B230323A14Rik	Gm30097	Eva1a	Gm31447	Dbpht2
40	Snhg3	Tuba1a	Nup62cl	Gm45435	Gapdh	AC149090.1	4930412C18Rik	Egfros	Magel2	Gm8113	Ifi203	Gm49906	Gm47794	Gm43507	Ndufa9
41	4930590L20Rik	Gm16725	Hcn1	Ism2	Cenpm	Alb	Snhg6	Gm6169	Tmem141	Gm30159	Vmn2r97	Gja5	Il27	Gm32624	Vps36
42	Timp3	Atp5g1	Pcdhb13	Snrpf	4930588K23Rik	9630002D21Rik	Vinac1	Gm3411	Gm13536	Cd163	Rassf4	A730043L09Rik	Kir3dl2	Mt2	Phykpl
43	Rarb	Cycs	Col5a2	Rhobtb1	Ubc	Gm9530	Gm31087	Gm13715	Bace2	Gm29562	Styk1	Gm13783	Capn11	Gm14146	Bub3
44	4930567K20Rik	Gm15601	Npr3	Gpr17	Banf2	Gm50405	Gm34297	Ighm	Ccdc153	Itih5	Tnfsf13b	Fcgr2b	Cyp4v3	Plscr1	Rfx1
45	Eif2ak2	Ndufb11	Gm44643	Gm11361	1700058P15Rik	A930028N01Rik	Cmss1	Tlr4	Cdh4	Elfn1	Gm29686	Hfe	Col18a1	Gm20476	Ndufv1
46	Gm20642	Cdk5r2	Myc	Gm11418	Fstl5	Gm43824	Gm21954	Gm49756	Gm5127	Cyp2c66	Gm26760	Gal3st2c	Gm48657	Mia	Gm26901
47	Sst	Gm16159	4930467D21Rik	Cdiptos	Sel1l2	Scn7a	Echdc3	Ly6g5b	Gm28140	Hist1h2ap	Tspan2	Sh2d4a	Cit	Gm47578	Stradb
48	P2ry12	Anxa11os	Loxhd1	Gm17190	Gm49216	Oxgr1	Rnf17	Syndig1	4930404A12Rik	A530084C06Rik	Dmp1	Lef1	Ofcc1	Bcl2a1d	Mapk3
49	Gm12709	C130050O18Rik	Gm44091	Gm11867	Mycbpap	Ets1	Atp5k	mt-Co2	Clec4a1	Sox6	Opalin	Inhbc	Tlr4	Eif3j2	Sfxn2
50	Kcnip1	Elob	Gm42997	Sftpc	Aldoc	Pou6f2	Gm45641	Gpr37l1	Slfn2	Prss54	Clec12b	Etl4	Myo3b	Gm40383	Galk2
Quality Control for top PC1 and PC2 genes (AverageExpression counts slot)
Gene	WT_Vehicle	WT_CD	Tg_Vehicle	Tg_CD
Ptgds	0.405828	0.499298	0.0513342	0.0685121
Angpt1	0.0775297	0.125721	1.7076	1.16055
Ddx60	0.00147039	0.000935891	0.109	0.0871972
Vat1l	0.0152386	0.026049	0.303256	0.384775
Tek	0.224836	0.207768	0.0266848	0.0366782
Mal	0.133538	0.153018	0.00972411	0.0230681
Cntnap5c	0.0870205	0.0882858	0.870873	0.79331
Me1	0.01711	0.026049	0.284939	0.275663
Ifit1	0.00280711	0.00296366	0.0927182	0.0800461
Ubb	1.19877	2.19685	0.317051	0.686275
A230004M16Rik	1.25732	1.37701	0.367028	0.38316
Gm12027	0.13434	0.288723	0.0282678	0.077278
Fth1	1.47066	2.40321	0.475803	0.703114
Gm15584	0.105334	0.0985806	0.0178652	0.0184544
Chchd10	0.169763	0.351739	0.0495251	0.0832757
Nell1	0.0228579	0.0386835	0.234509	0.306113
2210408F21Rik	0.252506	0.293714	2.07327	1.98431
Gm15680	0.832509	0.800499	0.258254	0.295502
Gm35188	1.39005	1.69459	0.428991	0.56286
AC171003.1	0.357974	0.373733	0.110583	0.112341
Gm41505	1.34367	1.20902	0.372004	0.439908
9630013A20Rik	0.285657	0.315863	0.0773406	0.0918108
Muc15	0.33819	0.297769	0.10199	0.101961
4930547E14Rik	0.550194	0.546873	0.150384	0.201384
Olfm2	0.0737869	0.0992045	0.693578	0.65075
Gm20319	1.44513	1.53502	0.472411	0.519262
Cst3	0.507419	1.09421	0.188829	0.280507
Gm49127	0.556877	0.519732	0.15355	0.182699
1700111E14Rik	1.71047	1.76244	0.565355	0.632065
Gm28376	8.06149	10.0771	2.62053	3.48581
Adam12	0.066836	0.11683	0.654455	0.682122
Sorbs2os	1.85096	1.83996	0.622117	0.689043
4930532I03Rik	1.30424	1.27234	0.431931	0.451903
Gm44686	0.270418	0.310404	0.0834464	0.108189
Gm26954	0.272958	0.272188	0.0775667	0.0918108
Gm11250	0.122444	0.182967	0.0384441	0.0465975
Gm20275	1.70004	1.91515	0.554726	0.713725
4933411O13Rik	0.405026	0.384495	0.11194	0.121338
Gm21954	0.24863	0.244268	0.0723654	0.0906574
Snhg3	0.155193	0.229449	0.0359566	0.0551326
4930590L20Rik	0.492581	0.558727	0.142017	0.19331
Timp3	0.560086	0.610981	0.141113	0.197693
Rarb	0.103863	0.148183	0.746947	0.920185
4930567K20Rik	0.801898	1.02355	0.267978	0.367013
Eif2ak2	0.00708461	0.0101388	0.102442	0.110727
Gm20642	4.22524	5.34113	1.62438	2.08028
Sst	0.0767277	0.149275	0.0223881	0.0399077
P2ry12	0.877022	1.04757	0.294663	0.409458
Gm12709	0.557145	0.827016	0.188829	0.245444
Kcnip1	0.0458495	0.0726876	0.479195	0.342791
Ttr	0.0398342	0.34082	0.00361827	0.0666667
Gm48091	0.936506	0.648417	0.309588	0.273126
Gm42418	13.3157	27.3067	39.5016	74.8125
Gm47134	0.111482	0.0701919	0.0438716	0.0290657
Gins2	0.176046	0.114179	0.0807327	0.0629758
Gm17218	0.0322149	0.0155982	0.0117594	0.00738178
Gm10538	0.0395669	0.0224614	0.0241972	0.0168397
Marcksl1	0.0482556	0.0929652	0.0576662	0.083737
Cntn6	0.0482556	0.0918733	0.159656	0.144406
Resp18	0.0638952	0.128217	0.041384	0.0627451
Gm12227	0.194894	0.151614	0.0791497	0.0705882
Tuba1b	0.149178	0.297302	0.10493	0.185006
Chchd2	0.407566	0.729995	0.129353	0.255133
C1ql2	0.190884	0.342848	0.129353	0.205767
Hspa2	0.0802032	0.140072	0.042967	0.0668973
1700109K24Rik	0.691752	0.609889	0.393939	0.321569
Prss52	0.050528	0.0237092	0.0167345	0.0122261
Gm11750	0.0461168	0.0358758	0.0260063	0.0177624
Slc15a2	0.233525	0.201841	0.371777	0.35594
9630015K15Rik	0.0939714	0.0672282	0.0336952	0.0279123
Rtl8a	0.0536025	0.094837	0.0411578	0.0604383
Gm11867	0.0366261	0.104352	0.0583446	0.0763552
Ppp2r2cos	0.0521321	0.0366557	0.0257802	0.0214533
Aldoa	0.639754	1.26065	0.438037	0.551557
C330002G04Rik	0.231654	0.187022	0.137042	0.107266
Ndn	0.074589	0.136016	0.0438716	0.0685121
Mif	0.193022	0.34238	0.0612845	0.107497
Rpl3	0.452079	0.872719	0.251244	0.403691
4930587E11Rik	0.357974	0.330058	0.183175	0.165859
Gm15083	0.215078	0.180471	0.0836725	0.0678201
Spock1	0.0820746	0.158634	0.654455	0.724106
Cox5b	0.28432	0.503354	0.0949796	0.14902
Angptl1	0.210132	0.163937	0.106287	0.0955017
Pip5k1bos	0.226975	0.193262	0.126187	0.0985006
Gm15651	0.0295415	0.0196537	0.0246495	0.0133795
Gm15461	0.122711	0.0928092	0.0694256	0.0602076
Lars2	0.358642	0.691312	1.91045	3.66228
Tuba1a	0.399412	0.766963	0.207598	0.420992
Gm16725	0.0654993	0.0481984	0.0359566	0.0267589
Atp5g1	0.348215	0.625799	0.106965	0.188235
Cycs	0.126454	0.247075	0.0454545	0.0883506
Gm15601	0.0435771	0.034628	0.0217096	0.0140715
Ndufb11	0.156396	0.268601	0.0418363	0.0786621
Cdk5r2	0.0466515	0.0846982	0.0578924	0.0724337
Gm16159	0.03422	0.0271409	0.025554	0.0161476
Anxa11os	0.118834	0.105132	0.0535957	0.032526
C130050O18Rik	0.0303435	0.0235533	0.0208051	0.0161476
Elob	0.266542	0.493683	0.0970149	0.168166

[truncated: 20 more sheets: Glutamat_DG2, Glutamat_1, Glutamat_2, Glutamat_3, Glutamat_4, Inh_Sst_Pvalb, Inh_Vip, Inh_Lamp5, Inh_other, Neuron_other_1, Neuron_other_2, Dopamin_1, Dopamin_2, Dopamin_3, Dopamin_4, Dopamin_5, Neuroblast, Cajal_Retzius, Vessel, Unknown]
