# Supplementary material for: Correction of dysregulated lipid metabolism normalizes gene expression in oligodendrocytes and prolongs lifespan in female poly-GA C9orf72 mice
Source: Nat Commun. 2025 Apr 11;16:3442. doi: 10.1038/s41467-025-58634-4 (PMC11992041; doi:10.1038/s41467-025-58634-4)
Supplement: Supplementary file 6 — Supplementary Data 4 [file 41467_2025_58634_MOESM6_ESM.xlsx]

## Sheet: GA-ctrl vs GFP-ctrl
	baseMean	log2FoldChange	lfcSE	stat	pvalue	padj	ensemblName	sig
A1BG	96.5232	-0.0325499	0.17438	-0.186661	0.851927	0.951169	A1BG	0
A1BG-AS1	51.5745	0.235646	0.252203	0.93435	0.350124	0.670086	A1BG-AS1	0
A1CF	0	NA	NA	NA	NA	NA	A1CF	0
A2M	33.9729	-0.051408	0.297841	-0.172602	0.862964	0.955834	A2M	0
A2M-AS1	35.8076	-0.242986	0.306114	-0.793775	0.427326	0.730306	A2M-AS1	0
A2ML1	0.510848	-2.72531	2.55704	-1.06581	0.28651	NA	A2ML1	0
A2ML1-AS1	2.91246	-1.37579	1.02753	-1.33892	0.180597	NA	A2ML1-AS1	0
A2MP1	0.135091	0.725162	3.81694	0.189985	0.849321	NA	A2MP1	0
A3GALT2	0.801838	-2.38416	1.93024	-1.23516	0.216771	NA	A3GALT2	0
A4GALT	8.28928	1.04054	0.613846	1.69511	0.0900543	NA	A4GALT	0
A4GNT	0.445886	-1.22493	2.55729	-0.478994	0.631943	NA	A4GNT	0
AA06	0	NA	NA	NA	NA	NA	AA06	0
AAAS	620.861	-0.0542009	0.0908285	-0.596739	0.550682	0.808035	AAAS	0
AAAS_1	548.527	-0.020523	0.148722	-0.137995	0.890244	0.964837	AAAS_1	0
AACS	929.157	0.169243	0.0875155	1.93386	0.0531301	0.268956	AACS	0
AACSP1	5.88904	1.5419	0.865361	1.7818	0.0747815	NA	AACSP1	0
AADAC	0	NA	NA	NA	NA	NA	AADAC	0
AADACL2	0	NA	NA	NA	NA	NA	AADACL2	0
AADACL2-AS1	0	NA	NA	NA	NA	NA	AADACL2-AS1	0
AADACL2-AS1_1	0	NA	NA	NA	NA	NA	AADACL2-AS1_1	0
AADACL2_1	0	NA	NA	NA	NA	NA	AADACL2_1	0
AADACL3	0	NA	NA	NA	NA	NA	AADACL3	0
AADACL4	0	NA	NA	NA	NA	NA	AADACL4	0
AADACP1	0	NA	NA	NA	NA	NA	AADACP1	0
AADAT	468.724	-0.109994	0.09403	-1.16978	0.242091	0.569414	AADAT	0
AAGAB	1309.51	0.158743	0.077966	2.03605	0.0417456	0.235601	AAGAB	0
AAK1	2476.96	-0.0925284	0.0641891	-1.4415	0.149444	0.452946	AAK1	0
AAMDC	119.537	-0.0184745	0.176145	-0.104882	0.916469	0.974564	AAMDC	0
AAMP	1877.87	0.0745585	0.0631139	1.18133	0.237471	0.563499	AAMP	0
AANAT	4.30129	-0.0587929	0.810636	-0.0725269	0.942183	NA	AANAT	0
AAR2	938	0.0848025	0.0726711	1.16694	0.243236	0.569795	AAR2	0
AARD	8.65355	0.52095	0.597878	0.871333	0.383573	NA	AARD	0
AARS1	2761.91	-0.0443243	0.0571109	-0.776109	0.437684	0.735812	AARS1	0
AARS2	587.024	0.0896084	0.0914937	0.979395	0.327385	0.649666	AARS2	0
AARSD1	0.56486	-1.72233	2.17959	-0.790208	0.429407	NA	AARSD1	0
AASDH	220.478	-0.108488	0.127969	-0.84777	0.396566	0.708293	AASDH	0
AASDHPPT	4240.85	-0.17461	0.0540332	-3.23153	0.00123128	0.0290129	AASDHPPT	-1
AASS	220.013	-0.258338	0.153192	-1.68637	0.0917245	0.356748	AASS	0
AATBC	1.13022	0.426571	1.65089	0.258389	0.796107	NA	AATBC	0
AATF	565.145	0.0650449	0.130104	0.499947	0.617112	0.844009	AATF	0
AATF_1	614.43	0.237042	0.095126	2.49187	0.0127071	0.119549	AATF_1	0
AATK	379.664	-0.026949	0.110503	-0.243876	0.807327	0.932048	AATK	0
ABALON	41.1343	0.116288	0.282714	0.411326	0.680834	0.876171	ABALON	0
ABAT	4948.49	-0.0573031	0.0635145	-0.902204	0.366948	0.684498	ABAT	0
ABCA1	53.8504	-0.0164932	0.242902	-0.0679006	0.945865	0.983662	ABCA1	0
ABCA10	23.202	-0.206482	0.356825	-0.578664	0.562816	0.814891	ABCA10	0
ABCA11P	81.8118	-0.317476	0.196111	-1.61886	0.105477	0.383095	ABCA11P	0
ABCA12	11.8117	-0.689693	0.558251	-1.23545	0.216662	0.541734	ABCA12	0
ABCA13	2.35452	-0.634981	1.12029	-0.566799	0.570851	NA	ABCA13	0
ABCA15P	0	NA	NA	NA	NA	NA	ABCA15P	0
ABCA15P_1	0	NA	NA	NA	NA	NA	ABCA15P_1	0
ABCA17P	9.93085	-0.353697	0.563276	-0.627929	0.53005	NA	ABCA17P	0
ABCA2	2200.61	-0.0753573	0.0638355	-1.18049	0.237805	0.5639	ABCA2	0
ABCA3	4426.26	0.200281	0.0923269	2.16926	0.0300631	0.19537	ABCA3	0
ABCA4	0.527157	1.02218	2.68419	0.380814	0.703342	NA	ABCA4	0
ABCA5	301.961	0.055221	0.113941	0.484648	0.627926	0.850089	ABCA5	0
ABCA6	2.51288	-0.18759	1.09219	-0.171757	0.863629	NA	ABCA6	0
ABCA7	340.162	-0.384891	0.145968	-2.63682	0.00836863	0.0936195	ABCA7	0
ABCA8	0.136061	0.725162	3.81694	0.189985	0.849321	NA	ABCA8	0
ABCA9	4.71032	0.447416	0.798449	0.560357	0.575236	NA	ABCA9	0
ABCA9-AS1	0.170576	0.725162	3.81694	0.189985	0.849321	NA	ABCA9-AS1	0
ABCB1	5.1725	0.459576	0.768387	0.598106	0.549769	NA	ABCB1	0
ABCB10	445.775	-0.0267878	0.0984236	-0.272168	0.785493	0.923616	ABCB10	0
ABCB11	1.09912	0.265345	1.65242	0.16058	0.872424	NA	ABCB11	0
ABCB11_1	0.557617	1.01362	2.27193	0.446151	0.655488	NA	ABCB11_1	0
ABCB4	2.4609	-1.07795	1.08868	-0.990147	0.322102	NA	ABCB4	0
ABCB5	0	NA	NA	NA	NA	NA	ABCB5	0
ABCB6	302.449	-0.158231	0.138606	-1.14159	0.253625	0.581089	ABCB6	0
ABCB7	180.577	-0.308001	0.130602	-2.35831	0.0183581	0.148665	ABCB7	0
ABCB8	480.87	-0.0922016	0.090654	-1.01707	0.30912	0.633098	ABCB8	0
ABCB9	353.937	0.0341843	0.11999	0.284893	0.775726	0.919193	ABCB9	0
ABCC1	744.694	0.000584869	0.107749	0.00542806	0.995669	0.998702	ABCC1	0
ABCC10	703.921	-0.351768	0.104637	-3.3618	0.000774375	0.0211008	ABCC10	-1
ABCC11	21.6712	-0.445576	0.382259	-1.16564	0.243761	0.570423	ABCC11	0
ABCC12	0.825992	-0.470893	1.84551	-0.255156	0.798602	NA	ABCC12	0
ABCC13	0	NA	NA	NA	NA	NA	ABCC13	0
ABCC1_1	925.519	0.0296095	0.0839494	0.352707	0.724308	0.895317	ABCC1_1	0
ABCC2	14.301	-0.484833	0.528936	-0.916619	0.359342	0.677621	ABCC2	0
ABCC3	0.552121	0.99598	2.42767	0.410261	0.681614	NA	ABCC3	0
ABCC4	156.552	0.811191	0.16677	4.86413	1.14963e-06	0.000187061	ABCC4	1
ABCC5	1427.17	-0.304276	0.100269	-3.03461	0.00240849	0.0443417	ABCC5	-1
ABCC5-AS1	0	NA	NA	NA	NA	NA	ABCC5-AS1	0
ABCC6	1.0881	-0.410996	1.72085	-0.238833	0.811235	NA	ABCC6	0
ABCC6P1	0.492983	-1.51484	2.66163	-0.569142	0.56926	NA	ABCC6P1	0
ABCC6P1_1	0	NA	NA	NA	NA	NA	ABCC6P1_1	0
ABCC6P2	0	NA	NA	NA	NA	NA	ABCC6P2	0
ABCC6P2_1	0	NA	NA	NA	NA	NA	ABCC6P2_1	0
ABCC6_1	1.0881	-0.410996	1.72085	-0.238833	0.811235	NA	ABCC6_1	0
ABCC8	55.0833	0.167603	0.25666	0.653015	0.513746	0.787816	ABCC8	0
ABCC9	26.289	0.628999	0.344656	1.82501	0.0679999	0.307216	ABCC9	0
ABCD1	308.268	0.234812	0.120363	1.95087	0.0510729	0.263222	ABCD1	0
ABCD2	57.4308	-0.0295715	0.228875	-0.129204	0.897196	0.967403	ABCD2	0
ABCD3	949.254	-0.019175	0.0750913	-0.255356	0.798448	0.928371	ABCD3	0
ABCD4	563.704	-0.120856	0.112811	-1.07131	0.28403	0.611012	ABCD4	0
ABCE1	1075.44	0.0275521	0.0702975	0.391936	0.695106	0.882528	ABCE1	0
ABCF1	749.701	0.0550871	0.121491	0.453426	0.650242	0.861014	ABCF1	0
ABCF1-DT	0.718172	1.46914	2.25896	0.650362	0.515459	NA	ABCF1-DT	0
ABCF1_1	612.895	-0.182486	0.383702	-0.475595	0.634363	0.853125	ABCF1_1	0
ABCF1_2	759.429	0.0660077	0.255273	0.258577	0.795962	0.927784	ABCF1_2	0
ABCF1_3	754.958	0.03437	0.12267	0.280182	0.779338	0.920534	ABCF1_3	0
ABCF1_4	779.829	-0.0805802	0.283125	-0.28461	0.775943	0.919193	ABCF1_4	0
ABCF1_5	741.354	-0.140362	0.12052	-1.16464	0.244166	0.571292	ABCF1_5	0
ABCF1_6	688.562	0.189992	0.104364	1.82048	0.0686866	0.309226	ABCF1_6	0
ABCF2	196.695	-0.0938013	0.138862	-0.675501	0.499358	0.779784	ABCF2	0
ABCF2-H2BK1	0.272122	1.44835	3.68044	0.393526	0.693931	NA	ABCF2-H2BK1	0
ABCF3	823.233	-0.113574	0.0756633	-1.50105	0.133343	0.42867	ABCF3	0
ABCG1	212.686	0.151972	0.131789	1.15314	0.248852	0.576272	ABCG1	0
ABCG2	0.426081	0.480014	2.87242	0.167111	0.867283	NA	ABCG2	0
ABCG4	414.874	-0.24527	0.120086	-2.04245	0.0411065	0.233945	ABCG4	0
ABCG5	0.136061	0.725162	3.81694	0.189985	0.849321	NA	ABCG5	0
ABCG8	3.93406	-0.318215	0.870055	-0.365742	0.714558	NA	ABCG8	0
ABHD1	2.92985	0.0488635	1.02443	0.0476984	0.961957	NA	ABHD1	0
ABHD10	975.696	0.0545526	0.0743739	0.733491	0.463259	0.75343	ABHD10	0
ABHD11	117.975	0.0463996	0.169162	0.274292	0.783861	0.922947	ABHD11	0
ABHD12	1510.65	0.111255	0.0735134	1.5134	0.130178	0.425011	ABHD12	0
ABHD12B	0.5791	-0.14516	2.60642	-0.0556935	0.955586	NA	ABHD12B	0
ABHD13	443.121	0.0621153	0.0946702	0.656123	0.511745	0.787281	ABHD13	0
ABHD14A	226.533	0.0176113	0.135265	0.130198	0.89641	0.966933	ABHD14A	0
ABHD14A-ACY1	0	NA	NA	NA	NA	NA	ABHD14A-ACY1	0
ABHD14B	18.6327	0.141394	0.390749	0.361854	0.717461	0.892984	ABHD14B	0
ABHD15	4.29462	0.356192	0.831037	0.428611	0.668206	NA	ABHD15	0
ABHD16A	426.833	0.86048	0.531163	1.61999	0.105234	0.382919	ABHD16A	0
ABHD16A_1	655.928	0.201174	0.410187	0.490444	0.62382	0.847477	ABHD16A_1	0
ABHD16A_2	692.918	0.392692	0.263335	1.49123	0.135902	0.432865	ABHD16A_2	0
ABHD16A_3	355.907	0.00424676	0.17144	0.0247711	0.980238	0.994178	ABHD16A_3	0
ABHD16A_4	617.477	0.354161	0.404992	0.874487	0.381853	0.696558	ABHD16A_4	0
ABHD16A_5	632.891	-0.21688	0.275125	-0.788296	0.430524	0.731846	ABHD16A_5	0
ABHD16A_6	725.679	-0.190035	0.334265	-0.568515	0.569685	0.818262	ABHD16A_6	0
ABHD16B	2.02808	-0.353664	1.30753	-0.270482	0.78679	NA	ABHD16B	0
ABHD17A	1162.51	-0.0343741	0.0751609	-0.457341	0.647426	0.859395	ABHD17A	0
ABHD17B	821.224	0.0371955	0.0839104	0.443276	0.657566	0.865592	ABHD17B	0
ABHD17C	1124.17	0.142915	0.07588	1.88344	0.0596414	0.286228	ABHD17C	0
ABHD18	141.566	-0.0299567	0.156348	-0.191602	0.848054	0.950302	ABHD18	0
ABHD2	1912.29	0.129932	0.077433	1.67799	0.0933496	0.360152	ABHD2	0
ABHD3	39.4189	0.367989	0.277703	1.32512	0.185132	0.50382	ABHD3	0
ABHD4	94.2617	-0.27444	0.20841	-1.31683	0.187896	0.507142	ABHD4	0
ABHD5	292.163	0.182985	0.114341	1.60035	0.109522	0.389748	ABHD5	0
ABHD6	335.125	0.053109	0.105782	0.502061	0.615625	0.843122	ABHD6	0
ABHD8	537.356	0.0652085	0.101249	0.644039	0.51955	0.790509	ABHD8	0
ABI1	742.15	-0.113174	0.0774782	-1.46073	0.14409	0.445814	ABI1	0
ABI2	4338.38	-0.042404	0.0609194	-0.696067	0.486387	0.770712	ABI2	0
ABI3	0.271152	1.44487	3.30908	0.436639	0.662373	NA	ABI3	0
ABI3BP	0.135091	0.725162	3.81694	0.189985	0.849321	NA	ABI3BP	0
ABITRAM	186.779	0.0155547	0.133375	0.116623	0.907159	0.971164	ABITRAM	0
ABL1	3146.19	0.111601	0.0624549	1.7869	0.0739535	0.321783	ABL1	0
ABL2	1005.47	0.0479981	0.0826561	0.580696	0.561445	0.813788	ABL2	0
ABLIM1	5996.42	-0.0464023	0.051481	-0.901348	0.367403	0.685271	ABLIM1	0
ABLIM2	552.863	0.00722001	0.0948704	0.0761039	0.939336	0.981264	ABLIM2	0
ABLIM3	1529.64	0.161029	0.0886419	1.81663	0.0692741	0.310362	ABLIM3	0
ABO	1.71925	-0.0883574	1.40207	-0.0630191	0.949751	NA	ABO	0
ABO_1	1.2253	0.631793	1.54322	0.409399	0.682247	NA	ABO_1	0
ABR	3232.17	0.0364594	0.0821765	0.443672	0.65728	0.865284	ABR	0
ABR-AS1	1.04429	-1.75956	1.73134	-1.0163	0.309485	NA	ABR-AS1	0
ABR-AS1_1	1.04429	-1.75956	1.73134	-1.0163	0.309485	NA	ABR-AS1_1	0
ABRA	1.04121	-1.84284	1.83542	-1.00404	0.315358	NA	ABRA	0
ABRACL	380.936	0.0588789	0.113453	0.518973	0.60378	0.836556	ABRACL	0
ABRAXAS1	84.6543	0.36997	0.199431	1.85513	0.0635773	0.297757	ABRAXAS1	0
ABRAXAS2	359.394	-0.119848	0.103018	-1.16337	0.24468	0.571772	ABRAXAS2	0
ABR_1	3329.19	0.0445417	0.0684967	0.650275	0.515514	0.788623	ABR_1	0
ABR_2	3377.46	0.216743	0.0581475	3.72747	0.000193409	0.00842959	ABR_2	1
ABT1	354.87	-0.0609657	0.109123	-0.558689	0.576374	0.822075	ABT1	0
ABT1_1	369.176	-0.0418655	0.11447	-0.365733	0.714565	0.89164	ABT1_1	0
ABTB1	25.8786	-0.462724	0.385657	-1.19983	0.230205	0.55572	ABTB1	0
ABTB2	1311.56	0.119951	0.0672733	1.78305	0.074579	0.323068	ABTB2	0
ABTB3	606.443	0.199621	0.0923612	2.1613	0.0306718	0.197525	ABTB3	0
ACAA1	664.696	-0.406085	0.102722	-3.95324	7.70993e-05	0.00460574	ACAA1	-1
ACAA2	95.5622	-0.173234	0.186765	-0.927551	0.35364	0.673197	ACAA2	0
ACACA	2938.15	0.119424	0.0662206	1.80342	0.071322	0.315601	ACACA	0
ACACA_1	3052.46	0.0815491	0.072967	1.11762	0.263731	0.591851	ACACA_1	0
ACACB	52.2538	0.662623	0.245378	2.70041	0.00692531	0.0838926	ACACB	0
ACAD10	198.791	0.0399809	0.129592	0.308514	0.757691	0.911513	ACAD10	0
ACAD11	3.71704	1.0849	0.918214	1.18153	0.237391	NA	ACAD11	0
ACAD8	654.7	0.0851105	0.0826642	1.02959	0.303201	0.62749	ACAD8	0
ACAD9	482.777	-0.00216149	0.106794	-0.0202397	0.983852	0.995661	ACAD9	0
ACAD9-DT	14.7619	0.0209803	0.471705	0.0444776	0.964524	0.989791	ACAD9-DT	0
ACADL	0.426826	-2.44072	2.74007	-0.890751	0.373063	NA	ACADL	0
ACADM	537.975	0.0959626	0.0985524	0.973722	0.330195	0.652258	ACADM	0
ACADS	20.0549	0.385914	0.396219	0.973991	0.330061	0.652258	ACADS	0
ACADSB	351.444	-0.00800493	0.101793	-0.078639	0.93732	0.980725	ACADSB	0
ACADVL	672.76	-0.233352	0.110205	-2.11743	0.034223	0.211231	ACADVL	0
ACAN	5.43446	1.43427	0.83317	1.72146	0.0851672	NA	ACAN	0
ACAP1	3.59939	-0.168408	0.886682	-0.189931	0.849363	NA	ACAP1	0
ACAP1_1	3.59939	-0.168408	0.886682	-0.189931	0.849363	NA	ACAP1_1	0
ACAP2	491.947	-0.208729	0.105441	-1.97958	0.0477505	0.253067	ACAP2	0
ACAP3	3556.04	-0.057303	0.0587774	-0.974916	0.329602	0.651764	ACAP3	0
ACAT1	793.546	0.272449	0.0953031	2.85876	0.004253	0.0640199	ACAT1	0
ACAT2	2953.85	-0.281018	0.071602	-3.92472	8.68313e-05	0.00489018	ACAT2	-1
ACBD3	452.896	-0.0264514	0.0912961	-0.289732	0.772021	0.918267	ACBD3	0
ACBD3-AS1	3.01255	-0.666091	0.960268	-0.693651	0.487901	NA	ACBD3-AS1	0
ACBD4	48.8056	0.103607	0.254696	0.406789	0.684163	0.877613	ACBD4	0
ACBD5	733.922	-0.207396	0.0857455	-2.41873	0.0155746	0.13597	ACBD5	0
ACBD6	957.05	-0.0283991	0.0728617	-0.389766	0.696709	0.882901	ACBD6	0
ACBD7	85.6688	-0.256869	0.198559	-1.29366	0.195782	0.517003	ACBD7	0
ACBD7-DCLRE1CP1	0	NA	NA	NA	NA	NA	ACBD7-DCLRE1CP1	0
ACCS	0.697978	-0.997685	2.08191	-0.479217	0.631784	NA	ACCS	0
ACCSL	9.98558	-0.332463	0.549774	-0.604726	0.545361	NA	ACCSL	0
ACD	632.692	-0.0779495	0.0831802	-0.937116	0.348699	0.669312	ACD	0
ACE	22.0624	1.52907	0.408393	3.74411	0.000181037	0.00805474	ACE	1
ACE2	8.66792	-0.0278414	0.564305	-0.0493375	0.96065	NA	ACE2	0
ACE2-DT	0	NA	NA	NA	NA	NA	ACE2-DT	0
ACER1	0.698981	-1.0044	2.08147	-0.482545	0.629419	NA	ACER1	0
ACER2	100.395	0.291382	0.196707	1.48129	0.138528	0.436194	ACER2	0
ACER3	302.577	0.157718	0.111276	1.41736	0.156379	0.462718	ACER3	0
ACER3-AS1	0.309825	-1.95832	3.11361	-0.628953	0.52938	NA	ACER3-AS1	0
ACHE	385.56	-0.0181112	0.103937	-0.174251	0.861668	0.955532	ACHE	0
ACIN1	3459.03	-0.193337	0.0545112	-3.54674	0.000390023	0.0134075	ACIN1	-1
ACKR1	110.523	0.14192	0.164579	0.862326	0.388508	0.701816	ACKR1	0
ACKR2	5.24743	-0.63536	0.767228	-0.828125	0.4076	NA	ACKR2	0
ACKR3	4.40079	-0.395941	0.838934	-0.471957	0.636957	NA	ACKR3	0
ACKR4	0	NA	NA	NA	NA	NA	ACKR4	0
ACLY	8145.23	0.00143565	0.057515	0.0249613	0.980086	0.994178	ACLY	0
ACMSD	0.409964	-1.0957	2.62476	-0.417447	0.676351	NA	ACMSD	0
ACO1	499.243	0.188648	0.0988539	1.90835	0.0563456	0.276389	ACO1	0
ACO2	3315.78	0.134725	0.0822884	1.63722	0.101584	0.376338	ACO2	0
ACOD1	0	NA	NA	NA	NA	NA	ACOD1	0
ACOT1	31.182	-0.419027	0.328572	-1.2753	0.202205	0.525825	ACOT1	0
ACOT11	0.562887	-1.71837	2.33471	-0.736012	0.461724	NA	ACOT11	0
ACOT12	2.9255	-0.753807	0.996733	-0.756278	0.449482	NA	ACOT12	0
ACOT13	270.368	-0.0338723	0.116011	-0.291975	0.770305	0.91735	ACOT13	0
ACOT2	53.3699	-0.177106	0.241256	-0.734099	0.462888	0.753251	ACOT2	0
ACOT4	7.38001	0.188918	0.624282	0.302617	0.762182	NA	ACOT4	0
ACOT6	0	NA	NA	NA	NA	NA	ACOT6	0
ACOT7	5488.04	0.0751163	0.0780987	0.961812	0.336144	0.657502	ACOT7	0
ACOT8	294.685	-0.124637	0.10923	-1.14104	0.253852	0.581452	ACOT8	0
ACOT9	573.623	-0.0196609	0.0969046	-0.20289	0.839221	0.946159	ACOT9	0
ACOX1	861.485	-0.120057	0.0746043	-1.60924	0.107563	0.386306	ACOX1	0
ACOX2	0.6719	2.70673	2.23919	1.2088	0.22674	NA	ACOX2	0
ACOX3	778.004	-0.133804	0.0786696	-1.70083	0.0889742	0.35043	ACOX3	0
ACOXL	0.274873	-1.81382	3.25026	-0.558054	0.576808	NA	ACOXL	0
ACOXL-AS1	2.23389	2.40063	1.39874	1.71629	0.0861094	NA	ACOXL-AS1	0
ACP1	1571.78	0.0858527	0.0726533	1.18168	0.237334	0.563488	ACP1	0
ACP2	769.496	0.0432957	0.0936403	0.462361	0.643822	0.857877	ACP2	0
ACP3	0	NA	NA	NA	NA	NA	ACP3	0
ACP4	0.118974	-0.95795	3.81694	-0.250973	0.801835	NA	ACP4	0
ACP5	5.29388	0.913003	0.756545	1.20681	0.227507	NA	ACP5	0
ACP6	31.4603	-0.742768	0.369076	-2.0125	0.0441668	0.242867	ACP6	0
ACP7	0	NA	NA	NA	NA	NA	ACP7	0
ACR	3.53584	0.746115	0.929213	0.802953	0.422002	NA	ACR	0
ACRBP	17.4958	-0.424971	0.438986	-0.968076	0.333007	0.654928	ACRBP	0
ACRV1	9.30689	-0.229727	0.565241	-0.406423	0.684432	NA	ACRV1	0
ACR_1	3.68977	0.566885	0.900406	0.629589	0.528964	NA	ACR_1	0
ACSBG1	15.0102	0.591879	0.452507	1.308	0.190873	0.510419	ACSBG1	0
ACSBG2	0	NA	NA	NA	NA	NA	ACSBG2	0
ACSF2	1.6625	1.22327	1.39546	0.876605	0.380701	NA	ACSF2	0
ACSF3	165.491	0.0512171	0.138102	0.370863	0.710739	0.889866	ACSF3	0
ACSL1	1275.71	0.145054	0.0659476	2.19953	0.0278401	0.186651	ACSL1	0
ACSL3	3658.77	0.0501741	0.0644853	0.778071	0.436527	0.735213	ACSL3	0
ACSL3-AS1	0	NA	NA	NA	NA	NA	ACSL3-AS1	0
ACSL4	5561.19	-0.0464648	0.0525696	-0.883871	0.376766	0.692636	ACSL4	0
ACSL5	0.391096	0.486253	2.9538	0.16462	0.869243	NA	ACSL5	0
ACSL6	318.543	0.0978727	0.125594	0.779276	0.435817	0.734821	ACSL6	0
ACSL6-AS1	0	NA	NA	NA	NA	NA	ACSL6-AS1	0
ACSM1	0	NA	NA	NA	NA	NA	ACSM1	0
ACSM2A	0	NA	NA	NA	NA	NA	ACSM2A	0
ACSM2B	0.237948	-1.63617	3.79449	-0.431197	0.666325	NA	ACSM2B	0
ACSM3	6.88175	-0.0263652	0.651529	-0.0404666	0.967721	NA	ACSM3	0
ACSM4	0.135091	0.725162	3.81694	0.189985	0.849321	NA	ACSM4	0
ACSM5	0.289017	-0.236611	3.24056	-0.0730154	0.941794	NA	ACSM5	0
ACSM6	0.306637	1.47935	3.17462	0.465994	0.64122	NA	ACSM6	0
ACSS1	2.69503	0.389579	1.03491	0.376438	0.706591	NA	ACSS1	0
ACSS2	553.662	0.119897	0.0852308	1.40673	0.159507	0.467799	ACSS2	0
ACSS3	15.0221	0.339319	0.44332	0.765404	0.444031	0.739979	ACSS3	0
ACTA1	5.90885	0.277489	0.710912	0.390328	0.696294	NA	ACTA1	0
ACTA2	26.7238	-0.834182	0.349071	-2.38972	0.0168614	0.141284	ACTA2	0
ACTA2-AS1	7.64507	-0.273937	0.648419	-0.422468	0.672683	NA	ACTA2-AS1	0
ACTB	83534.5	0.182377	0.078101	2.33514	0.019536	0.154097	ACTB	0
ACTBL2	0.118974	-0.95795	3.81694	-0.250973	0.801835	NA	ACTBL2	0
ACTC1	3.978	0.0554632	0.845669	0.065585	0.947708	NA	ACTC1	0
ACTE1P	0.650287	1.4136	2.29232	0.616667	0.537454	NA	ACTE1P	0
ACTG1	107620	0.239332	0.0874937	2.73542	0.00623006	0.078958	ACTG1	0
ACTG1P17	2.37398	-0.632676	1.23632	-0.51174	0.608833	NA	ACTG1P17	0
ACTG1P20	32.031	-0.610711	0.297194	-2.05492	0.0398863	0.23147	ACTG1P20	0
ACTG1P25	32.6072	0.197161	0.297871	0.6619	0.508035	0.785126	ACTG1P25	0
ACTG1P4	11.6956	-1.10533	0.494381	-2.23579	0.0253653	0.177101	ACTG1P4	0
ACTG1_1	105555	0.23677	0.0873003	2.71213	0.00668522	0.0821114	ACTG1_1	0
ACTG2	0.135091	0.725162	3.81694	0.189985	0.849321	NA	ACTG2	0
ACTL10	1.0079	-1.61986	1.84875	-0.87619	0.380926	NA	ACTL10	0
ACTL6A	508.337	0.178316	0.0916577	1.94545	0.0517207	0.264953	ACTL6A	0
ACTL6B	2095.99	-0.160672	0.0617518	-2.6019	0.00927101	0.0994945	ACTL6B	0
ACTL7A	0	NA	NA	NA	NA	NA	ACTL7A	0
ACTL7B	0.155899	-0.95795	3.81694	-0.250973	0.801835	NA	ACTL7B	0
ACTL8	1.12697	-0.475079	1.76281	-0.2695	0.787545	NA	ACTL8	0
ACTL9	0	NA	NA	NA	NA	NA	ACTL9	0
ACTMAP	228.554	-0.110925	0.125048	-0.887057	0.375048	0.691211	ACTMAP	0
ACTN1	361.496	-0.0398439	0.10261	-0.388304	0.697791	0.883617	ACTN1	0
ACTN1-DT	0	NA	NA	NA	NA	NA	ACTN1-DT	0
ACTN2	6.483	0.810918	0.691857	1.17209	0.241161	NA	ACTN2	0
ACTN3	1.07527	-2.83348	1.7863	-1.58623	0.112687	NA	ACTN3	0
ACTN4	1369.73	-0.0571741	0.0980589	-0.583059	0.559853	0.813082	ACTN4	0
ACTN4_1	1502.14	-0.00135451	0.0631156	-0.0214607	0.982878	0.995421	ACTN4_1	0
ACTR10	1672.85	-0.0314469	0.0683612	-0.460011	0.645508	0.858772	ACTR10	0
ACTR1A	4960.21	0.115753	0.0752176	1.53891	0.123827	0.413602	ACTR1A	0
ACTR1B	1063.58	-0.276758	0.0938084	-2.95025	0.00317516	0.0528535	ACTR1B	0
ACTR1B_1	1143.48	-0.145624	0.0830431	-1.75359	0.0795006	0.332976	ACTR1B_1	0
ACTR2	8110.44	0.0849405	0.0589934	1.43983	0.149915	0.45372	ACTR2	0
ACTR3	3816.4	-0.0145002	0.0544046	-0.266524	0.789835	0.925246	ACTR3	0
ACTR3-AS1	8.72559	-0.616139	0.589076	-1.04594	0.295588	NA	ACTR3-AS1	0
ACTR3B	583.684	0.0575744	0.0846902	0.679824	0.496616	0.778054	ACTR3B	0
ACTR3BP2	0	NA	NA	NA	NA	NA	ACTR3BP2	0
ACTR3BP5	0	NA	NA	NA	NA	NA	ACTR3BP5	0
ACTR3BP5_1	0	NA	NA	NA	NA	NA	ACTR3BP5_1	0
ACTR3C	23.7122	-0.533031	0.357273	-1.49194	0.135714	0.432589	ACTR3C	0
ACTR5	144.603	-0.00203886	0.14917	-0.0136681	0.989095	0.996856	ACTR5	0
ACTR6	752.152	0.138135	0.0848138	1.62869	0.103379	0.379509	ACTR6	0
ACTR8	1957.87	-0.0414351	0.0693563	-0.597424	0.550225	0.807999	ACTR8	0
ACTRT1	0.430772	-2.45139	2.73171	-0.897385	0.369514	NA	ACTRT1	0
ACTRT2	0	NA	NA	NA	NA	NA	ACTRT2	0
ACTRT3	18.4726	0.0921963	0.395525	0.233099	0.815685	0.93581	ACTRT3	0
ACVR1	303.406	0.329536	0.108114	3.04803	0.00230349	0.0432397	ACVR1	1
ACVR1B	4662.3	0.0509177	0.0600771	0.847538	0.396695	0.708356	ACVR1B	0
ACVR1C	1.00031	2.05747	1.84624	1.11441	0.265102	NA	ACVR1C	0
ACVR2A	3228.12	0.0585519	0.0576424	1.01578	0.309735	0.63397	ACVR2A	0
ACVR2B	4986.16	0.0688154	0.081161	0.847888	0.3965	0.708293	ACVR2B	0
ACVR2B-AS1	56.2663	-0.0191168	0.230077	-0.0830886	0.933781	0.979593	ACVR2B-AS1	0
ACVRL1	0.254065	-0.236611	3.39234	-0.0697487	0.944394	NA	ACVRL1	0
ACY1	0.983228	0.93203	1.72411	0.540585	0.588794	NA	ACY1	0
ACY3	0	NA	NA	NA	NA	NA	ACY3	0
ACYP1	248.249	0.0902744	0.138697	0.650874	0.515128	0.788396	ACYP1	0
ACYP2	287.75	0.090872	0.11149	0.81507	0.415032	0.720685	ACYP2	0
ADA	6.08244	1.09805	0.760474	1.4439	0.148766	NA	ADA	0
ADA2	608.059	0.735821	0.130419	5.64199	1.68096e-08	5.41873e-06	ADA2	1
ADAD1	0	NA	NA	NA	NA	NA	ADAD1	0
ADAD2	0	NA	NA	NA	NA	NA	ADAD2	0
ADAM10	1762.16	0.176299	0.0685461	2.57197	0.0101122	0.104454	ADAM10	0
ADAM11	750.677	-0.192407	0.0954328	-2.01615	0.0437838	0.24202	ADAM11	0
ADAM12	377.3	0.620895	0.112719	5.50833	3.6226e-08	1.04514e-05	ADAM12	1
ADAM15	15.9097	0.274189	0.423571	0.647327	0.51742	0.789715	ADAM15	0
ADAM15-EFNA4	0.441728	2.06573	2.56286	0.806024	0.420229	NA	ADAM15-EFNA4	0
ADAM17	537.414	0.173225	0.0940148	1.84253	0.0653976	0.302059	ADAM17	0
ADAM18	0	NA	NA	NA	NA	NA	ADAM18	0
ADAM18_1	0	NA	NA	NA	NA	NA	ADAM18_1	0
ADAM19	680.086	0.153224	0.0876807	1.74752	0.0805467	0.335041	ADAM19	0
ADAM2	0	NA	NA	NA	NA	NA	ADAM2	0
ADAM20	113.731	0.376646	0.183552	2.05199	0.0401708	0.232006	ADAM20	0
ADAM20P1	21.7702	-0.505949	0.371765	-1.36094	0.173534	0.488358	ADAM20P1	0
ADAM21	6.50928	-0.468518	0.64879	-0.722142	0.470207	NA	ADAM21	0
ADAM21P1	0.92338	2.00943	1.95339	1.02869	0.303626	NA	ADAM21P1	0
ADAM22	1017.33	-0.041354	0.0777982	-0.531556	0.595034	0.831432	ADAM22	0
ADAM23	1500.19	0.0317532	0.0745418	0.425979	0.670123	0.872206	ADAM23	0
ADAM28	0.694456	-1.01389	1.9787	-0.512403	0.608369	NA	ADAM28	0
ADAM29	0	NA	NA	NA	NA	NA	ADAM29	0
ADAM2_1	0	NA	NA	NA	NA	NA	ADAM2_1	0
ADAM30	0	NA	NA	NA	NA	NA	ADAM30	0
ADAM32	11.4177	-0.777208	0.537307	-1.44649	0.148041	0.45206	ADAM32	0
ADAM32_1	12.9678	-0.733404	0.476762	-1.5383	0.123975	0.413856	ADAM32_1	0
ADAM33	0.492013	-1.51477	2.66339	-0.56874	0.569533	NA	ADAM33	0
ADAM3A	0	NA	NA	NA	NA	NA	ADAM3A	0
ADAM3B	0.410934	-1.09571	2.62287	-0.417754	0.676127	NA	ADAM3B	0
ADAM5	0	NA	NA	NA	NA	NA	ADAM5	0
ADAM5_1	0	NA	NA	NA	NA	NA	ADAM5_1	0
ADAM6	0.426081	0.480014	2.87242	0.167111	0.867283	NA	ADAM6	0
ADAM6_1	0.426081	0.480014	2.87242	0.167111	0.867283	NA	ADAM6_1	0
ADAM7	1.06846	-1.12636	1.59924	-0.704312	0.481238	NA	ADAM7	0
ADAM7-AS1	2.71803	-0.575931	1.00373	-0.573791	0.56611	NA	ADAM7-AS1	0
ADAM7-AS2	0.56245	-1.62583	2.33257	-0.697013	0.485794	NA	ADAM7-AS2	0
ADAM8	100.66	-0.572639	0.20307	-2.81991	0.00480364	0.0684076	ADAM8	0
ADAM9	174.98	0.0365439	0.147122	0.248392	0.803831	0.930514	ADAM9	0
ADAM9_1	42.5539	-0.175771	0.25915	-0.678262	0.497605	0.778838	ADAM9_1	0
ADAMDEC1	0	NA	NA	NA	NA	NA	ADAMDEC1	0
ADAMTS1	1.4085	-0.414874	1.42393	-0.291359	0.770776	NA	ADAMTS1	0
ADAMTS10	614.312	-0.360903	0.0980259	-3.68171	0.000231679	0.00949216	ADAMTS10	-1
ADAMTS12	8.39407	-0.146918	0.582532	-0.252206	0.800882	NA	ADAMTS12	0
ADAMTS12_1	0.827329	1.8004	1.92529	0.935133	0.34972	NA	ADAMTS12_1	0
ADAMTS13	187.727	-0.359643	0.145898	-2.46504	0.0136998	0.125569	ADAMTS13	0
ADAMTS13_1	200.065	-0.445366	0.147217	-3.02523	0.00248445	0.0453008	ADAMTS13_1	-1
ADAMTS14	0.545022	-0.368143	2.43904	-0.150938	0.880025	NA	ADAMTS14	0
ADAMTS15	148.549	0.323847	0.184066	1.75941	0.0785083	0.331762	ADAMTS15	0
ADAMTS16	6.20958	0.992461	0.708289	1.40121	0.161152	NA	ADAMTS16	0
ADAMTS16-DT	5.80379	-0.138819	0.791886	-0.175302	0.860842	NA	ADAMTS16-DT	0
ADAMTS17	0.408524	-0.94148	2.86496	-0.328618	0.742444	NA	ADAMTS17	0
ADAMTS18	21.5256	-0.374132	0.379482	-0.985902	0.324181	0.647718	ADAMTS18	0
ADAMTS19	20.9473	-0.331407	0.381232	-0.869305	0.38468	0.699165	ADAMTS19	0
ADAMTS19-AS1	2.84063	0.547923	1.12567	0.486753	0.626434	NA	ADAMTS19-AS1	0
ADAMTS2	0.720724	1.47764	2.10775	0.701049	0.483272	NA	ADAMTS2	0
ADAMTS20	2.39178	0.0663562	1.07345	0.0618157	0.95071	NA	ADAMTS20	0
ADAMTS2_1	0	NA	NA	NA	NA	NA	ADAMTS2_1	0
ADAMTS3	100.357	-0.327213	0.177502	-1.84343	0.0652658	0.301614	ADAMTS3	0
ADAMTS4	5.55739	0.214284	0.746526	0.287041	0.774081	NA	ADAMTS4	0
ADAMTS5	0.683057	0.165758	2.27654	0.0728114	0.941956	NA	ADAMTS5	0
ADAMTS6	11.918	0.270068	0.507934	0.531699	0.594935	0.831432	ADAMTS6	0
ADAMTS7	1104.41	-0.299427	0.0931839	-3.21329	0.00131222	0.0303372	ADAMTS7	-1
ADAMTS7P1	2.94027	-0.580885	1.08037	-0.537674	0.590802	NA	ADAMTS7P1	0
ADAMTS7P1_1	3.14776	-0.7667	1.03261	-0.742491	0.45779	NA	ADAMTS7P1_1	0
ADAMTS8	31.8073	0.709237	0.319703	2.21842	0.0265259	0.181275	ADAMTS8	0
ADAMTS9	917.32	-0.489697	0.0800935	-6.11406	9.71258e-10	4.48485e-07	ADAMTS9	-1
ADAMTS9-AS1	2.48502	-0.714508	1.05517	-0.677148	0.498312	NA	ADAMTS9-AS1	0
ADAMTS9-AS2	4.62661	-0.43199	0.79859	-0.540942	0.588548	NA	ADAMTS9-AS2	0
ADAMTSL1	49.2442	0.123814	0.250407	0.494453	0.620986	0.845725	ADAMTSL1	0
ADAMTSL2	21.2801	0.455076	0.406503	1.11949	0.262931	0.591309	ADAMTSL2	0
ADAMTSL3	1.1022	0.384574	1.59093	0.24173	0.808989	NA	ADAMTSL3	0
ADAMTSL3_1	1.1022	0.384574	1.59093	0.24173	0.808989	NA	ADAMTSL3_1	0
ADAMTSL4	5.87848	-1.35702	0.733646	-1.84969	0.0643582	NA	ADAMTSL4	0
ADAMTSL4-AS1	0.155899	-0.95795	3.81694	-0.250973	0.801835	NA	ADAMTSL4-AS1	0
ADAMTSL4-AS2	2.35894	0.149875	1.10938	0.135097	0.892535	NA	ADAMTSL4-AS2	0
ADAMTSL5	1.04766	-0.358432	1.67056	-0.214558	0.830112	NA	ADAMTSL5	0
ADAP1	1065.83	0.281124	0.0831729	3.37999	0.000724885	0.0201377	ADAP1	1
ADAP2	17.161	-0.212302	0.426817	-0.497408	0.618901	0.844598	ADAP2	0
ADAP2_1	16.135	-0.219889	0.442309	-0.497138	0.619091	0.844598	ADAP2_1	0
ADAR	5417.57	-0.0300391	0.0548121	-0.548038	0.583666	0.825469	ADAR	0
ADARB1	1469.15	0.300452	0.0666354	4.5089	6.51648e-06	0.000757374	ADARB1	1
ADARB2	419.265	0.26188	0.113908	2.29905	0.0215022	0.162089	ADARB2	0
ADARB2-AS1	0	NA	NA	NA	NA	NA	ADARB2-AS1	0
ADAT1	761.321	-0.0701188	0.0803912	-0.87222	0.383088	0.697972	ADAT1	0
ADAT2	70.5171	0.224182	0.238181	0.941225	0.34659	0.667828	ADAT2	0
ADAT3	40.6564	-0.344458	0.297047	-1.15961	0.246209	0.573402	ADAT3	0
ADCK1	142	-0.0150853	0.152734	-0.0987684	0.921322	0.976284	ADCK1	0
ADCK2	154.934	0.084838	0.153353	0.55322	0.580113	0.82415	ADCK2	0
ADCK5	155.761	-0.0691491	0.178425	-0.387553	0.698347	0.883884	ADCK5	0
ADCK5_1	175.064	-0.199366	0.173303	-1.15038	0.249985	0.577318	ADCK5_1	0
ADCY1	2360.42	0.209763	0.0969873	2.16278	0.0305578	0.197195	ADCY1	0
ADCY10	5.6999	-1.7101	0.85094	-2.00965	0.0444679	NA	ADCY10	0
ADCY10P1	13.0756	-0.100595	0.484805	-0.207497	0.835622	0.94422	ADCY10P1	0
ADCY2	762.018	0.505119	0.0921509	5.48144	4.21878e-08	1.16255e-05	ADCY2	1
ADCY3	821.04	0.20324	0.0896925	2.26596	0.0234536	0.169431	ADCY3	0
ADCY4	0.136061	0.725162	3.81694	0.189985	0.849321	NA	ADCY4	0
ADCY4_1	0.136061	0.725162	3.81694	0.189985	0.849321	NA	ADCY4_1	0
ADCY5	1638.34	-0.0568334	0.0623487	-0.911542	0.36201	0.680337	ADCY5	0
ADCY6	1667.67	-0.134028	0.0803249	-1.66858	0.0952014	0.363965	ADCY6	0
ADCY6-DT	2.17647	0.100984	1.28247	0.0787421	0.937238	NA	ADCY6-DT	0
ADCY7	687.807	0.233659	0.0885693	2.63815	0.00833594	0.0933898	ADCY7	0
ADCY8	0.393847	-2.34373	2.81518	-0.832536	0.405107	NA	ADCY8	0
ADCY9	872.952	0.132723	0.0853206	1.55558	0.119808	0.407103	ADCY9	0
ADCYAP1	2.62207	-0.27621	1.12404	-0.245729	0.805892	NA	ADCYAP1	0
ADCYAP1R1	1216.52	0.149267	0.0829665	1.79912	0.071999	0.317109	ADCYAP1R1	0
ADD1	5913.48	0.00956544	0.0513807	0.186168	0.852313	0.951169	ADD1	0
ADD2	5049.13	-0.040418	0.0532718	-0.758714	0.448024	0.743009	ADD2	0
ADD3	219.777	-0.0345893	0.128382	-0.269425	0.787602	0.924468	ADD3	0
ADD3-AS1	2.36661	-0.263591	1.07998	-0.244071	0.807176	NA	ADD3-AS1	0
ADGB	0	NA	NA	NA	NA	NA	ADGB	0
ADGB-DT	0	NA	NA	NA	NA	NA	ADGB-DT	0
ADGRA1	119.966	0.278152	0.163667	1.6995	0.0892257	0.350931	ADGRA1	0
ADGRA1-AS1	5.02936	0.533977	0.777155	0.687092	0.492025	NA	ADGRA1-AS1	0
ADGRA2	216.845	-0.284795	0.125878	-2.26246	0.0236687	0.170194	ADGRA2	0
ADGRA3	957.667	0.190928	0.0793745	2.40541	0.0161543	0.137998	ADGRA3	0
ADGRB1	1103.26	0.162138	0.0795822	2.03737	0.0416135	0.235357	ADGRB1	0
ADGRB2	2279.75	0.104669	0.0859482	1.21781	0.223296	0.549555	ADGRB2	0
ADGRB3	485.945	-0.130401	0.103769	-1.25664	0.208883	0.532914	ADGRB3	0
ADGRB3-DT	16.6817	-0.579746	0.413366	-1.4025	0.160766	0.469117	ADGRB3-DT	0
ADGRD1	5.23989	0.925294	0.781777	1.18358	0.23658	NA	ADGRD1	0
ADGRD1-AS1	0	NA	NA	NA	NA	NA	ADGRD1-AS1	0
ADGRD2	0	NA	NA	NA	NA	NA	ADGRD2	0
ADGRE1	0.170576	0.725162	3.81694	0.189985	0.849321	NA	ADGRE1	0
ADGRE2	0.130566	0.725162	3.81694	0.189985	0.849321	NA	ADGRE2	0
ADGRE3	0	NA	NA	NA	NA	NA	ADGRE3	0
ADGRE4P	102.416	1.19014	0.201361	5.91049	3.4109e-09	1.26685e-06	ADGRE4P	1
ADGRE5	6.05704	1.22313	0.747905	1.63541	0.101962	NA	ADGRE5	0
ADGRF1	0	NA	NA	NA	NA	NA	ADGRF1	0
ADGRF2P	0	NA	NA	NA	NA	NA	ADGRF2P	0
ADGRF3	20.9684	-0.0928348	0.373699	-0.248421	0.803809	0.930514	ADGRF3	0
ADGRF4	0	NA	NA	NA	NA	NA	ADGRF4	0
ADGRF5	0	NA	NA	NA	NA	NA	ADGRF5	0
ADGRF5-AS1	0	NA	NA	NA	NA	NA	ADGRF5-AS1	0
ADGRG1	5906.58	-0.0324167	0.065231	-0.496952	0.619223	0.844598	ADGRG1	0
ADGRG2	95.8939	0.146339	0.211997	0.690288	0.490013	0.773383	ADGRG2	0
ADGRG3	5.36017	0.163802	0.736491	0.222408	0.823996	NA	ADGRG3	0
ADGRG4	0.130566	0.725162	3.81694	0.189985	0.849321	NA	ADGRG4	0
ADGRG5	3.26799	1.40454	1.01125	1.38891	0.16486	NA	ADGRG5	0
ADGRG6	4.11665	-0.280096	0.902527	-0.310346	0.756298	NA	ADGRG6	0
ADGRG7	5.90283	-0.922953	0.712321	-1.2957	0.19508	NA	ADGRG7	0
ADGRL1	7056.19	0.0161953	0.0638094	0.253807	0.799645	0.929043	ADGRL1	0
ADGRL1-AS1	6.63454	0.220152	0.67827	0.324579	0.7455	NA	ADGRL1-AS1	0
ADGRL1-AS1_1	5.53497	-0.0818218	0.77867	-0.105079	0.916313	NA	ADGRL1-AS1_1	0
ADGRL1_1	6625.23	0.0880462	0.0607273	1.44986	0.147097	0.450223	ADGRL1_1	0
ADGRL2	3574.86	-0.032176	0.059084	-0.544581	0.586042	0.826665	ADGRL2	0
ADGRL3	3946.55	-0.158901	0.0663651	-2.39434	0.0166501	0.140063	ADGRL3	0
ADGRL3-AS1	1.28518	-2.18736	1.62209	-1.34848	0.177504	NA	ADGRL3-AS1	0
ADGRL4	0.561139	1.02361	2.41816	0.423302	0.672075	NA	ADGRL4	0
ADGRV1	225.363	0.120246	0.133238	0.902489	0.366797	0.68429	ADGRV1	0
ADH1A	11.8851	-0.5017	0.489166	-1.02562	0.305069	0.628903	ADH1A	0
ADH1B	0.289987	-0.23661	3.23675	-0.0731014	0.941725	NA	ADH1B	0
ADH1C	2.79828	-0.0710456	0.996019	-0.0713295	0.943136	NA	ADH1C	0
ADH4	0	NA	NA	NA	NA	NA	ADH4	0
ADH5	2732.01	0.109109	0.0584375	1.86711	0.0618863	0.293051	ADH5	0
ADH6	0.271152	1.44487	3.30908	0.436639	0.662373	NA	ADH6	0
ADH7	0	NA	NA	NA	NA	NA	ADH7	0
ADHFE1	15.7745	-0.344182	0.433473	-0.794011	0.427189	0.730306	ADHFE1	0
ADI1	274.355	-0.156065	0.153062	-1.01962	0.30791	0.631833	ADI1	0
ADI1_1	144.4	-0.101767	0.206699	-0.492346	0.622475	0.846465	ADI1_1	0
ADIG	0	NA	NA	NA	NA	NA	ADIG	0
ADIPINT	0	NA	NA	NA	NA	NA	ADIPINT	0
ADIPOQ	0	NA	NA	NA	NA	NA	ADIPOQ	0
ADIPOQ-AS1	0	NA	NA	NA	NA	NA	ADIPOQ-AS1	0
ADIPOR1	964.588	0.0614533	0.069472	0.884577	0.376385	0.692275	ADIPOR1	0
ADIPOR2	1954.49	-0.0989105	0.0608079	-1.62661	0.103821	0.380639	ADIPOR2	0
ADIPOR2_1	1891.9	-0.0720162	0.06698	-1.07519	0.282289	0.609878	ADIPOR2_1	0
ADIRF	0.420116	0.488728	2.66174	0.183612	0.854318	NA	ADIRF	0
ADIRF-AS1	1.859	3.11903	1.66929	1.86847	0.0616963	NA	ADIRF-AS1	0
ADISSP	646.283	0.218488	0.0989729	2.20756	0.0272752	0.184407	ADISSP	0
ADK	252.234	-0.332681	0.133259	-2.4965	0.0125426	0.119055	ADK	0
ADM	1.60158	-0.555747	1.44211	-0.385371	0.699962	NA	ADM	0
ADM2	2.82182	-0.310541	1.09426	-0.283791	0.776571	NA	ADM2	0
ADM5	26.5669	-0.283474	0.357028	-0.793982	0.427206	0.730306	ADM5	0
ADNP	5268.68	-0.00688323	0.0576612	-0.119374	0.904979	0.970706	ADNP	0
ADNP-AS1	42.8104	-0.151829	0.259094	-0.586	0.557876	0.811797	ADNP-AS1	0
ADNP2	535.51	0.208006	0.106448	1.95406	0.0506941	0.261902	ADNP2	0
ADO	1390.44	0.105381	0.0669435	1.57418	0.115446	0.401138	ADO	0
ADORA1	1051.16	-0.445961	0.0832963	-5.35391	8.60731e-08	2.16259e-05	ADORA1	-1
ADORA2A	7.44106	-0.390627	0.67262	-0.580755	0.561406	NA	ADORA2A	0
ADORA2A-AS1	0.503605	-0.256506	2.49947	-0.102624	0.918261	NA	ADORA2A-AS1	0
ADORA2B	5.09842	0.464815	0.762409	0.609667	0.542083	NA	ADORA2B	0
ADORA3	0	NA	NA	NA	NA	NA	ADORA3	0
ADPGK	591.458	-0.0457225	0.0923971	-0.494848	0.620707	0.845725	ADPGK	0
ADPGK-AS1	1.98341	0.191834	1.28063	0.149797	0.880925	NA	ADPGK-AS1	0
ADPRH	3.20292	0.861895	0.997341	0.864193	0.387482	NA	ADPRH	0
ADPRHL1	286.822	0.082192	0.125298	0.655972	0.511842	0.787281	ADPRHL1	0
ADPRM	87.887	-0.0519621	0.184496	-0.281643	0.778217	0.920389	ADPRM	0
ADPRS	493.065	-0.0631904	0.0925159	-0.683022	0.494593	0.776166	ADPRS	0
ADRA1A	9.5316	-0.536849	0.584494	-0.918486	0.358365	NA	ADRA1A	0
ADRA1B	0.889587	0.524026	1.94649	0.269216	0.787764	NA	ADRA1B	0
ADRA1D	20.7834	0.546585	0.398017	1.37327	0.169668	0.482165	ADRA1D	0
ADRA2A	282.871	0.0475845	0.125643	0.378728	0.70489	0.887018	ADRA2A	0
ADRA2B	9.08233	0.451352	0.637821	0.707648	0.479164	NA	ADRA2B	0
ADRA2C	51.1247	0.0527575	0.251146	0.210067	0.833615	0.94358	ADRA2C	0
ADRB1	5.67116	0.916464	0.753923	1.21559	0.22414	NA	ADRB1	0
ADRB2	0.417031	0.450495	2.89376	0.155678	0.876287	NA	ADRB2	0
ADRB3	1.00404	0.000813008	1.72533	0.00047122	0.999624	NA	ADRB3	0
ADRM1	1407.69	-0.00215744	0.0746371	-0.0289057	0.97694	0.993099	ADRM1	0
ADSL	964.167	0.00702299	0.0749485	0.0937042	0.925344	0.9768	ADSL	0
ADSS1	23.2326	0.536249	0.371282	1.44432	0.14865	0.452572	ADSS1	0
ADSS2	1099.51	0.119097	0.0713001	1.67036	0.0948477	0.363449	ADSS2	0
ADTRP	6.62498	0.916677	0.68167	1.34475	0.178706	NA	ADTRP	0
AEBP1	25.2394	-0.36216	0.389107	-0.930748	0.351984	0.671443	AEBP1	0
AEBP2	357.099	-0.0899365	0.112755	-0.797627	0.425087	0.728155	AEBP2	0
AEN	966.502	-0.270941	0.0735136	-3.68559	0.000228177	0.00943924	AEN	-1
AFAP1	6058.25	0.181736	0.0680882	2.66913	0.00760482	0.0892054	AFAP1	0
AFAP1-AS1	19.2059	0.235344	0.392339	0.599849	0.548607	0.8069	AFAP1-AS1	0
AFAP1L1	1.86565	-0.116922	1.25845	-0.0929095	0.925975	NA	AFAP1L1	0
AFAP1L2	330.051	0.020775	0.11037	0.188232	0.850695	0.950884	AFAP1L2	0
AFDN	3146.37	0.120188	0.0575254	2.0893	0.0366806	0.220122	AFDN	0
AFDN-DT	84.164	-0.11754	0.205712	-0.571383	0.56774	0.81748	AFDN-DT	0
AFF1	295.571	0.0386364	0.109716	0.352149	0.724727	0.895426	AFF1	0
AFF1-AS1	0.552121	0.99598	2.42767	0.410261	0.681614	NA	AFF1-AS1	0
AFF2	7001.1	0.057237	0.0636294	0.899537	0.368367	0.686222	AFF2	0
AFF3	905.597	-0.00691468	0.075523	-0.0915573	0.92705	0.977699	AFF3	0
AFF4	2937.41	-0.032622	0.0575579	-0.566769	0.570871	0.819195	AFF4	0
AFF4-DT	0.955989	-0.829847	1.82373	-0.455028	0.649089	NA	AFF4-DT	0
AFG1L	116.675	-0.0245365	0.159933	-0.153418	0.878069	0.9616	AFG1L	0
AFG2A	109.801	0.177313	0.178243	0.994782	0.319843	0.643101	AFG2A	0
AFG2B	211.133	0.0437408	0.127084	0.344188	0.730705	0.898524	AFG2B	0
AFG3L1P	142.757	-0.245073	0.148787	-1.64714	0.0995287	0.37284	AFG3L1P	0
AFG3L2	1563.23	0.0604016	0.0658556	0.917184	0.359046	0.677525	AFG3L2	0
AFM	0	NA	NA	NA	NA	NA	AFM	0
AFMID	87.2167	0.415344	0.220512	1.88355	0.0596265	0.286228	AFMID	0
AFP	0.611957	-1.92506	2.47189	-0.778779	0.43611	NA	AFP	0
AFTPH	931.978	-0.0864201	0.0824297	-1.04841	0.29445	0.619847	AFTPH	0
AFTPH-DT	57.4243	0.0663443	0.224892	0.295005	0.76799	0.916518	AFTPH-DT	0
AGA	37.6959	0.188612	0.291005	0.648141	0.516894	0.789378	AGA	0
AGA-DT	11.4164	0.722764	0.514492	1.40481	0.160078	0.46815	AGA-DT	0
AGAP1	8595.07	0.174581	0.071925	2.42727	0.0152129	0.13381	AGAP1	0
AGAP1-IT1	0.403466	-1.08857	2.63772	-0.412695	0.67983	NA	AGAP1-IT1	0
AGAP10P	41.1493	-0.215252	0.285412	-0.754179	0.450742	0.744554	AGAP10P	0
AGAP11	6.25999	-0.851635	0.715389	-1.19045	0.233869	NA	AGAP11	0
AGAP12P	41.8331	-0.62433	0.298987	-2.08815	0.0367846	0.220514	AGAP12P	0
AGAP12P_1	42.6877	-0.368269	0.27779	-1.32571	0.184936	0.503598	AGAP12P_1	0
AGAP13P	66.5697	-0.476579	0.236793	-2.01264	0.0441525	0.242867	AGAP13P	0
AGAP14P	11.2582	-0.254597	0.509847	-0.499359	0.617527	NA	AGAP14P	0
AGAP2	2996.75	0.111713	0.0632201	1.76705	0.0772201	0.329496	AGAP2	0
AGAP2-AS1	31.7273	-0.0570863	0.362033	-0.157683	0.874707	0.960311	AGAP2-AS1	0
AGAP3	2671.05	0.104301	0.0578241	1.80376	0.0712691	0.315601	AGAP3	0
AGAP4	29.4161	-0.0330178	0.347828	-0.0949257	0.924374	0.97657	AGAP4	0
AGAP5	2.70607	0.491631	1.09551	0.448768	0.653599	NA	AGAP5	0
AGAP6	9.47323	-0.375095	0.55186	-0.679693	0.496699	NA	AGAP6	0
AGAP7P	116.4	-0.450621	0.176665	-2.55071	0.0107505	0.108682	AGAP7P	0
AGAP9	4.46991	-0.0465713	0.783139	-0.0594675	0.95258	NA	AGAP9	0
AGBL1	128.271	-0.00217577	0.191122	-0.0113842	0.990917	0.997198	AGBL1	0
AGBL1-AS1	0	NA	NA	NA	NA	NA	AGBL1-AS1	0
AGBL2	0.274873	-1.81382	3.25026	-0.558054	0.576808	NA	AGBL2	0
AGBL2_1	0.274873	-1.81382	3.25026	-0.558054	0.576808	NA	AGBL2_1	0
AGBL3	27.7469	-0.48851	0.389602	-1.25387	0.20989	0.534023	AGBL3	0
AGBL4	325.827	0.323661	0.128288	2.52294	0.0116379	0.113554	AGBL4	0
AGBL4-AS1	0.170576	0.725162	3.81694	0.189985	0.849321	NA	AGBL4-AS1	0
AGBL4-IT1	0	NA	NA	NA	NA	NA	AGBL4-IT1	0
AGBL5	1125.86	-0.0427715	0.071577	-0.597559	0.550134	0.807999	AGBL5	0
AGBL5-AS1	1.82678	0.626768	1.36792	0.458192	0.646815	NA	AGBL5-AS1	0
AGER	50.2703	-0.248748	0.277213	-0.897316	0.36955	0.686876	AGER	0
AGER_1	44.3596	-0.0881783	0.295371	-0.298534	0.765296	0.915103	AGER_1	0
AGER_2	56.5167	-0.432565	0.237039	-1.82487	0.0680207	0.307216	AGER_2	0
AGER_3	56.6203	-0.504414	0.254578	-1.98137	0.0475497	0.252686	AGER_3	0
AGER_4	41.0878	-0.5678	0.32359	-1.75469	0.0793126	0.332937	AGER_4	0
AGER_5	58.3694	-0.05896	0.29091	-0.202674	0.83939	0.946224	AGER_5	0
AGER_6	59.1484	-0.500115	0.283677	-1.76297	0.077905	0.330767	AGER_6	0
AGFG1	1671.02	0.163613	0.0613524	2.66678	0.00765821	0.0892138	AGFG1	0
AGFG2	153.869	-0.168325	0.147194	-1.14356	0.252805	0.579845	AGFG2	0
AGGF1	757.21	0.0499045	0.0751098	0.66442	0.506421	0.783998	AGGF1	0
AGK	723.37	0.0084154	0.0834652	0.100825	0.919689	0.975562	AGK	0
AGK-DT	6.74857	-0.53504	0.754793	-0.708856	0.478414	NA	AGK-DT	0
AGK_1	396.859	-0.168119	0.112508	-1.49428	0.135102	0.431442	AGK_1	0
AGL	469.049	-0.207725	0.0938895	-2.21244	0.026936	0.182972	AGL	0
AGMAT	10.213	0.164271	0.532738	0.308353	0.757814	NA	AGMAT	0
AGMO	2.32912	-0.549353	1.08832	-0.504769	0.613721	NA	AGMO	0
AGO1	1615.46	0.0685255	0.0611665	1.12031	0.262581	0.591162	AGO1	0
AGO2	1526.59	-0.00376535	0.0677066	-0.0556127	0.95565	0.986837	AGO2	0
AGO3	645.939	-0.249031	0.0933994	-2.66631	0.00766899	0.0892138	AGO3	0
AGO4	2115.64	0.0984993	0.069044	1.42662	0.153691	0.458656	AGO4	0
AGPAT1	1969.82	0.0113248	0.114395	0.0989974	0.92114	0.976222	AGPAT1	0
AGPAT1_1	1661.09	0.25663	0.0810002	3.16827	0.00153349	0.0337189	AGPAT1_1	1
AGPAT1_2	1774.29	0.20831	0.102868	2.02503	0.0428647	0.239328	AGPAT1_2	0
AGPAT1_3	1521.4	0.0172122	0.118927	0.14473	0.884924	0.963286	AGPAT1_3	0
AGPAT1_4	1848.2	0.0908415	0.111024	0.818212	0.413236	0.719542	AGPAT1_4	0
AGPAT1_5	1817.01	0.330757	0.0956776	3.45699	0.000546241	0.0168154	AGPAT1_5	1
AGPAT1_6	1648.44	0.281855	0.0994699	2.83357	0.00460315	0.0671031	AGPAT1_6	0
AGPAT2	5.66033	0.79874	0.742799	1.07531	0.282236	NA	AGPAT2	0
AGPAT3	1078.1	0.178678	0.0749159	2.38505	0.0170769	0.142252	AGPAT3	0
AGPAT4	1099.54	-0.0850505	0.0785743	-1.08242	0.279065	0.6068	AGPAT4	0
AGPAT4-IT1	3.33862	-1.37385	0.936838	-1.46648	0.142518	NA	AGPAT4-IT1	0
AGPAT5	667.012	0.0754784	0.0799274	0.944337	0.344997	0.666241	AGPAT5	0
AGPAT5_1	697.366	0.0243733	0.0805107	0.302734	0.762092	0.91335	AGPAT5_1	0
AGPS	1960.4	-0.0920163	0.0606024	-1.51836	0.128923	0.422369	AGPS	0
AGR2	0	NA	NA	NA	NA	NA	AGR2	0
AGR3	0	NA	NA	NA	NA	NA	AGR3	0
AGRN	2083.49	0.108729	0.0652698	1.66584	0.0957451	0.364809	AGRN	0
AGRP	0.643221	0.296453	2.49991	0.118585	0.905604	NA	AGRP	0
AGT	0	NA	NA	NA	NA	NA	AGT	0
AGTPBP1	1573.33	0.155251	0.0755923	2.0538	0.0399951	0.231784	AGTPBP1	0
AGTR1	1.92428	0.0116503	1.19155	0.00977747	0.992199	NA	AGTR1	0
AGTR2	0	NA	NA	NA	NA	NA	AGTR2	0
AGTRAP	7.29833	-0.629603	0.647979	-0.971641	0.331229	NA	AGTRAP	0
AGXT	0.130566	0.725162	3.81694	0.189985	0.849321	NA	AGXT	0
AGXT2	0	NA	NA	NA	NA	NA	AGXT2	0
AHCTF1	777.423	-0.0227466	0.083989	-0.270828	0.786523	0.923869	AHCTF1	0
AHCTF1P1	126.982	-0.140628	0.157038	-0.895498	0.370521	0.687932	AHCTF1P1	0
AHCY	1733.81	0.0521719	0.079632	0.655163	0.512363	0.787281	AHCY	0
AHCYL1	1213.12	0.012586	0.0721316	0.174487	0.861483	0.955432	AHCYL1	0
AHCYL2	1068.64	0.0429687	0.0773634	0.555413	0.578612	0.823045	AHCYL2	0
AHDC1	3251.98	-0.0767658	0.0684026	-1.12226	0.26175	0.590409	AHDC1	0
AHI1	422.735	-0.36173	0.133552	-2.70853	0.0067583	0.0826134	AHI1	0
AHI1-DT	5.14554	0.615967	0.757083	0.813606	0.415871	NA	AHI1-DT	0
AHNAK	6.68206	-0.612068	0.665925	-0.919124	0.358031	NA	AHNAK	0
AHNAK2	497.146	0.341899	0.140119	2.44006	0.0146847	0.130626	AHNAK2	0
AHR	62.1715	0.267417	0.223723	1.1953	0.231969	0.557488	AHR	0
AHRR	0	NA	NA	NA	NA	NA	AHRR	0
AHSA1	1867.38	-0.0715536	0.0617365	-1.15902	0.24645	0.573729	AHSA1	0
AHSA2P	256.733	0.0202552	0.142006	0.142636	0.886578	0.963868	AHSA2P	0
AHSG	6.38665	0.264559	0.675478	0.391662	0.695308	NA	AHSG	0
AHSP	0.118974	-0.95795	3.81694	-0.250973	0.801835	NA	AHSP	0
AICDA	0.2729	-1.80562	3.25878	-0.554079	0.579525	NA	AICDA	0
AIDA	625.449	0.105061	0.0832228	1.2624	0.206803	0.530994	AIDA	0
AIF1	0	NA	NA	NA	NA	NA	AIF1	0
AIF1L	46.3052	0.227929	0.269998	0.844188	0.398564	0.709512	AIF1L	0
AIF1_1	0	NA	NA	NA	NA	NA	AIF1_1	0
AIF1_2	0	NA	NA	NA	NA	NA	AIF1_2	0
AIF1_3	0	NA	NA	NA	NA	NA	AIF1_3	0
AIF1_4	0	NA	NA	NA	NA	NA	AIF1_4	0
AIF1_5	0	NA	NA	NA	NA	NA	AIF1_5	0
AIFM1	1186.52	-0.0203223	0.0703289	-0.288961	0.772611	0.918397	AIFM1	0
AIFM2	27.6524	-0.782978	0.350555	-2.23354	0.0255137	0.177701	AIFM2	0
AIFM3	8.90075	-0.103674	0.565702	-0.183266	0.85459	NA	AIFM3	0
AIG1	664.782	0.0837042	0.091474	0.91506	0.36016	0.678285	AIG1	0
AIM2	61.4101	-0.484426	0.239522	-2.02247	0.0431282	0.239937	AIM2	0
AIMP1	351.913	-0.112847	0.103105	-1.09449	0.27374	0.601757	AIMP1	0
AIMP2	342.459	0.0882417	0.115004	0.767293	0.442907	0.739137	AIMP2	0
AIP	739.748	-0.0791403	0.0788298	-1.00394	0.315408	0.638477	AIP	0
AIPL1	2.27003	-0.4561	1.09411	-0.416867	0.676776	NA	AIPL1	0
AIRE	0	NA	NA	NA	NA	NA	AIRE	0
AIRIM	210.446	0.00234993	0.127254	0.0184664	0.985267	0.995689	AIRIM	0
AIRN	0	NA	NA	NA	NA	NA	AIRN	0
AJAP1	163.089	0.170846	0.150751	1.1333	0.257088	0.58511	AJAP1	0
AJM1	788.944	0.100233	0.101997	0.982705	0.325753	0.648821	AJM1	0
AJUBA	8.49599	-0.781078	0.610345	-1.27973	0.200639	NA	AJUBA	0
AJUBA-DT	2.4696	-0.438828	1.21526	-0.361099	0.718025	NA	AJUBA-DT	0
AK1	2.10601	-0.559722	1.17158	-0.477749	0.632829	NA	AK1	0
AK2	692.904	-0.162271	0.0808302	-2.00755	0.0446913	0.244139	AK2	0
AK3	729.204	-0.15169	0.098741	-1.53624	0.124479	0.415029	AK3	0
AK4	39.9011	0.104287	0.29306	0.355855	0.721949	0.894109	AK4	0
AK5	333.101	0.197509	0.116954	1.68878	0.0912614	0.355576	AK5	0
AK6	122.09	-0.470987	0.174485	-2.69929	0.00694875	0.0840194	AK6	0
AK6_1	122.903	-0.467931	0.172903	-2.70632	0.00680334	0.0828475	AK6_1	0
AK6_2	123.692	-0.487079	0.173504	-2.8073	0.00499583	0.0698476	AK6_2	0
AK7	6.77799	-0.180886	0.690437	-0.261988	0.793331	NA	AK7	0
AK8	38.6823	0.0724368	0.282703	0.25623	0.797774	0.928092	AK8	0
AK9	384.363	-0.0761989	0.105366	-0.723183	0.469567	0.757775	AK9	0
AKAIN1	4.95939	-0.162574	0.744773	-0.218287	0.827205	NA	AKAIN1	0
AKAP1	1568.03	0.0845341	0.0626749	1.34877	0.17741	0.494866	AKAP1	0
AKAP1-DT	15.4389	0.47452	0.467739	1.0145	0.310346	0.634611	AKAP1-DT	0
AKAP10	356.275	0.00822755	0.111983	0.0734717	0.941431	0.981645	AKAP10	0
AKAP11	2309.65	-0.0495287	0.0604244	-0.81968	0.412398	0.719403	AKAP11	0
AKAP12	5500.61	-0.0504557	0.0605636	-0.833102	0.404787	0.714561	AKAP12	0
AKAP13	1912.85	-0.130072	0.0678296	-1.91763	0.0551578	0.274288	AKAP13	0
AKAP14	17.1199	0.602995	0.447963	1.34608	0.178275	0.495629	AKAP14	0
AKAP17A	801.933	0.208019	0.0812577	2.55999	0.0104676	0.107008	AKAP17A	0
AKAP17A_1	848.159	0.232756	0.073785	3.15451	0.00160767	0.0346369	AKAP17A_1	1
AKAP17BP	0.130566	0.725162	3.81694	0.189985	0.849321	NA	AKAP17BP	0
AKAP3	97.3378	-0.152892	0.173871	-0.87934	0.379217	0.69494	AKAP3	0
AKAP4	0.118974	-0.95795	3.81694	-0.250973	0.801835	NA	AKAP4	0
AKAP5	139.429	-0.0790591	0.151949	-0.5203	0.602855	0.836069	AKAP5	0
AKAP6	3884.83	-0.00660727	0.0550756	-0.119967	0.904509	0.970699	AKAP6	0
AKAP7	200.211	0.0881652	0.13111	0.672453	0.501295	0.780864	AKAP7	0
AKAP8	497.177	-0.160216	0.0932041	-1.71898	0.0856185	0.344392	AKAP8	0
AKAP8L	1646.2	-0.299884	0.0673851	-4.4503	8.57516e-06	0.000938397	AKAP8L	-1
AKAP9	2610.99	-0.0899795	0.0628028	-1.43273	0.151935	0.456686	AKAP9	0
AKIP1	366.414	-0.12224	0.10508	-1.16331	0.244706	0.571772	AKIP1	0
AKIRIN1	2542.47	-0.0235656	0.0658625	-0.3578	0.720493	0.894109	AKIRIN1	0
AKIRIN2	3090.04	0.181006	0.0646232	2.80095	0.00509528	0.0708505	AKIRIN2	0
AKNA	132.51	0.106611	0.172422	0.618314	0.536368	0.800209	AKNA	0
AKNAD1	4.83416	0.889926	0.846616	1.05116	0.293187	NA	AKNAD1	0
AKR1A1	1198.11	0.123407	0.0726937	1.69763	0.0895782	0.351745	AKR1A1	0
AKR1B1	2917.05	0.155169	0.0580758	2.67184	0.00754365	0.0889463	AKR1B1	0
AKR1B10	0.497051	0.578842	2.75422	0.210165	0.833539	NA	AKR1B10	0
AKR1B15	0.153926	-0.95795	3.81694	-0.250973	0.801835	NA	AKR1B15	0
AKR1C1	2432.99	-0.11952	0.0756561	-1.57977	0.114159	0.399127	AKR1C1	0
AKR1C2	2730.87	-0.198785	0.0705925	-2.81595	0.00486332	0.0690016	AKR1C2	0
AKR1C3	299.123	-0.0261297	0.118588	-0.220341	0.825606	0.94064	AKR1C3	0
AKR1C4	2.78909	-1.62508	1.08057	-1.5039	0.132606	NA	AKR1C4	0
AKR1C6P	0	NA	NA	NA	NA	NA	AKR1C6P	0
AKR1C8	0.136061	0.725162	3.81694	0.189985	0.849321	NA	AKR1C8	0
AKR1D1	2.93971	2.81523	1.32514	2.12448	0.0336301	NA	AKR1D1	0
AKR1E2	116.969	-0.215235	0.176779	-1.21753	0.223402	0.549655	AKR1E2	0
AKR7A2	307.575	0.262808	0.131277	2.00193	0.0452922	0.246042	AKR7A2	0
AKR7A2P1	0.402688	1.9665	2.86651	0.686026	0.492697	NA	AKR7A2P1	0
AKR7A2P1_1	0.402688	1.9665	2.86651	0.686026	0.492697	NA	AKR7A2P1_1	0
AKR7A3	12.7254	-0.781423	0.478055	-1.63459	0.102135	0.377456	AKR7A3	0
AKR7L	25.7204	-0.896077	0.352357	-2.54309	0.0109875	0.110187	AKR7L	0
AKT1	3274.24	0.181183	0.0634887	2.85378	0.00432019	0.0645596	AKT1	0
AKT1S1	291.456	-0.00980335	0.111359	-0.0880334	0.92985	0.978172	AKT1S1	0
AKT2	891.397	-0.272344	0.0784155	-3.47309	0.000514505	0.0161884	AKT2	-1
AKT3	2595.22	0.186155	0.0669411	2.78089	0.00542109	0.0730436	AKT3	0
AKT3-IT1	0	NA	NA	NA	NA	NA	AKT3-IT1	0
AKT3-IT1_1	0	NA	NA	NA	NA	NA	AKT3-IT1_1	0
AKT3_1	2489.1	0.189994	0.0714397	2.6595	0.00782557	0.0901215	AKT3_1	0
AKTIP	437.637	-0.14032	0.101255	-1.3858	0.165807	0.476984	AKTIP	0
ALAD	785.085	-0.166617	0.0896862	-1.85778	0.0632008	0.296563	ALAD	0
ALAS1	1194.75	-0.00214684	0.0698	-0.030757	0.975463	0.992484	ALAS1	0
ALAS2	0.471717	2.14073	2.73257	0.783413	0.433384	NA	ALAS2	0
ALB	3.32281	-1.13895	0.951426	-1.1971	0.231268	NA	ALB	0
ALCAM	1782.46	-0.0494766	0.0633731	-0.780719	0.434968	0.734357	ALCAM	0
ALDH16A1	168.612	0.0899928	0.138293	0.650739	0.515215	0.788396	ALDH16A1	0
ALDH18A1	1444.78	0.207211	0.0901751	2.29787	0.021569	0.162302	ALDH18A1	0
ALDH1A1	4.58711	0.476992	0.813085	0.586645	0.557442	NA	ALDH1A1	0
ALDH1A2	11.2653	-0.313064	0.571637	-0.547663	0.583923	NA	ALDH1A2	0
ALDH1A2-AS1	0	NA	NA	NA	NA	NA	ALDH1A2-AS1	0
ALDH1A3	0.118974	-0.95795	3.81694	-0.250973	0.801835	NA	ALDH1A3	0
ALDH1A3-AS1	0	NA	NA	NA	NA	NA	ALDH1A3-AS1	0
ALDH1B1	732.942	0.381352	0.0950468	4.01226	6.01405e-05	0.0038197	ALDH1B1	1
ALDH1L1	3.85705	-0.648095	0.939511	-0.689821	0.490307	NA	ALDH1L1	0
ALDH1L1-AS1	53.5343	0.0666198	0.243109	0.274033	0.78406	0.922947	ALDH1L1-AS1	0
ALDH1L1-AS2	0.170576	0.725162	3.81694	0.189985	0.849321	NA	ALDH1L1-AS2	0
ALDH1L2	250.46	0.0340377	0.114969	0.29606	0.767184	0.916192	ALDH1L2	0
ALDH2	2258.73	0.114727	0.0672795	1.70523	0.0881512	0.348409	ALDH2	0
ALDH3A1	1.07702	-0.0108728	1.78732	-0.00608326	0.995146	NA	ALDH3A1	0
ALDH3A2	1150.81	0.167809	0.0716836	2.34096	0.019234	0.153558	ALDH3A2	0
ALDH3B1	1.59225	0.383086	1.37384	0.278843	0.780365	NA	ALDH3B1	0
ALDH3B2	0	NA	NA	NA	NA	NA	ALDH3B2	0
ALDH4A1	272.097	0.0164001	0.131019	0.125174	0.900386	0.968874	ALDH4A1	0
ALDH5A1	1409.56	0.159977	0.0817741	1.95632	0.0504269	0.261074	ALDH5A1	0
ALDH6A1	274.461	0.254961	0.113846	2.23952	0.0251221	0.176411	ALDH6A1	0
ALDH7A1	1495.9	-0.0486877	0.0679874	-0.716129	0.473912	0.761477	ALDH7A1	0
ALDH8A1	16.7472	0.231029	0.422256	0.547131	0.584289	0.82562	ALDH8A1	0
ALDH9A1	294.69	0.120176	0.107669	1.11616	0.264352	0.592284	ALDH9A1	0
ALDOA	31.3923	-0.275241	0.320961	-0.857553	0.391139	0.70373	ALDOA	0
ALDOB	0.597401	-1.71823	2.29382	-0.74907	0.453815	NA	ALDOB	0
ALDOC	522.36	-0.0931816	0.0874224	-1.06588	0.286479	0.612808	ALDOC	0
ALG1	324.577	0.0438519	0.102808	0.426541	0.669714	0.872108	ALG1	0
ALG10	89.1687	0.0524006	0.196784	0.266284	0.79002	0.925246	ALG10	0
ALG10B	264.855	0.220653	0.120945	1.8244	0.068091	0.307273	ALG10B	0
ALG11	59.2998	-0.135387	0.267522	-0.506077	0.612803	0.841893	ALG11	0
ALG12	210.905	-0.128575	0.12564	-1.02336	0.306138	0.629937	ALG12	0
ALG13	783.874	-0.0474012	0.0769234	-0.616213	0.537754	0.801035	ALG13	0
ALG14	175.868	0.12442	0.137742	0.90328	0.366377	0.683955	ALG14	0
ALG14-AS1	0.130566	0.725162	3.81694	0.189985	0.849321	NA	ALG14-AS1	0
ALG1L1P	14.6333	-0.0387501	0.433542	-0.0893802	0.92878	0.97786	ALG1L1P	0
ALG1L2	0.135091	0.725162	3.81694	0.189985	0.849321	NA	ALG1L2	0
ALG1L9P	3.7392	-0.496525	0.869376	-0.571128	0.567913	NA	ALG1L9P	0
ALG2	247.557	0.0838095	0.120022	0.698284	0.485	0.769874	ALG2	0
ALG3	232.524	-0.157748	0.14157	-1.11428	0.265159	0.593042	ALG3	0
ALG5	260.477	0.0152283	0.131533	0.115776	0.90783	0.971434	ALG5	0
ALG6	164.44	0.116268	0.137858	0.843385	0.399013	0.709823	ALG6	0
ALG8	209.659	-0.0499387	0.134596	-0.371028	0.710617	0.889866	ALG8	0
ALG9	964.211	0.0799996	0.0734567	1.08907	0.276122	0.604272	ALG9	0
ALK	223.116	-0.115916	0.144824	-0.800395	0.423482	0.726891	ALK	0
ALKAL1	2.45712	0.827067	1.20339	0.68728	0.491906	NA	ALKAL1	0
ALKAL2	0.725782	1.5439	2.10987	0.731753	0.464319	NA	ALKAL2	0
ALKBH1	272.148	0.0236262	0.113817	0.207579	0.835557	0.94422	ALKBH1	0
ALKBH2	247.143	-0.0264166	0.124811	-0.211652	0.832378	0.943026	ALKBH2	0
ALKBH3	240.727	-0.00340284	0.123297	-0.0275987	0.977982	0.993837	ALKBH3	0
ALKBH3-AS1	0.118974	-0.95795	3.81694	-0.250973	0.801835	NA	ALKBH3-AS1	0
ALKBH4	324.078	-0.0749009	0.108198	-0.692256	0.488777	0.77236	ALKBH4	0
ALKBH5	2127.16	0.158848	0.073009	2.17573	0.0295754	0.193451	ALKBH5	0
ALKBH6	288.771	0.0275126	0.108469	0.253645	0.79977	0.929043	ALKBH6	0
ALKBH7	882.029	-0.0203157	0.0882035	-0.230328	0.817837	0.936901	ALKBH7	0
ALKBH8	278.164	0.0208629	0.114467	0.182262	0.855377	0.952556	ALKBH8	0
ALLC	2.90638	0.757369	1.11778	0.677563	0.498049	NA	ALLC	0
ALMS1	415.102	0.0713212	0.100024	0.71304	0.475821	0.762772	ALMS1	0
ALMS1-IT1	1.12801	-0.485996	1.75247	-0.27732	0.781534	NA	ALMS1-IT1	0
ALMS1-IT1_1	1.12801	-0.485996	1.75247	-0.27732	0.781534	NA	ALMS1-IT1_1	0
ALMS1P1	21.7842	-0.507251	0.361065	-1.40487	0.160058	0.46815	ALMS1P1	0
ALMS1P1_1	22.3078	-0.468242	0.359809	-1.30136	0.193135	0.513413	ALMS1P1_1	0
ALMS1_1	438.602	0.141796	0.104758	1.35356	0.175875	0.492447	ALMS1_1	0
ALOX12	1.35049	-0.62308	1.54113	-0.404301	0.685991	NA	ALOX12	0
ALOX12-AS1	42.2756	0.18263	0.267655	0.682334	0.495028	0.776635	ALOX12-AS1	0
ALOX12B	3.87405	-0.582562	1.03851	-0.560958	0.574826	NA	ALOX12B	0
ALOX12P2	0	NA	NA	NA	NA	NA	ALOX12P2	0
ALOX15	4.21536	-1.15721	0.904265	-1.27973	0.200641	NA	ALOX15	0
ALOX15B	0.461566	0.507141	2.59151	0.195693	0.844851	NA	ALOX15B	0
ALOX15P1	3.38006	0.308155	0.975521	0.315888	0.752088	NA	ALOX15P1	0
ALOX5	0.723667	1.47936	2.10584	0.702503	0.482366	NA	ALOX5	0
ALOX5AP	4.65502	1.49289	0.860893	1.73412	0.0828962	NA	ALOX5AP	0
ALOX5_1	0.723667	1.47936	2.10584	0.702503	0.482366	NA	ALOX5_1	0
ALOXE3	16.6903	0.00607674	0.433274	0.0140252	0.98881	0.996744	ALOXE3	0
ALPG	0.118974	-0.95795	3.81694	-0.250973	0.801835	NA	ALPG	0
ALPI	0	NA	NA	NA	NA	NA	ALPI	0
ALPK1	21.5337	-0.0679432	0.364353	-0.186476	0.852072	0.951169	ALPK1	0
ALPK2	0.393847	-2.34373	2.81518	-0.832536	0.405107	NA	ALPK2	0
ALPK3	32.9876	0.441004	0.324889	1.3574	0.174655	0.490463	ALPK3	0
ALPL	201.389	0.321211	0.131137	2.44943	0.0143084	0.128935	ALPL	0
ALPP	0	NA	NA	NA	NA	NA	ALPP	0
ALS2	1186.55	-0.0233716	0.069193	-0.337774	0.735534	0.901066	ALS2	0
ALS2CL	14.7656	-0.168108	0.435493	-0.386018	0.699483	0.883884	ALS2CL	0
ALX1	17.0406	-0.657082	0.418536	-1.56995	0.116426	0.402814	ALX1	0
ALX3	5.97102	0.126002	0.719188	0.1752	0.860923	NA	ALX3	0
ALX4	0.135091	0.725162	3.81694	0.189985	0.849321	NA	ALX4	0
ALYREF	511.83	0.0674088	0.100146	0.673104	0.500881	0.780661	ALYREF	0
AMACR	19.0007	-0.0556846	0.392627	-0.141826	0.887218	0.964134	AMACR	0
AMBN	1.22824	0.632253	1.60466	0.39401	0.693574	NA	AMBN	0
AMBP	0.886207	0.684176	1.95915	0.34922	0.726924	NA	AMBP	0
AMBRA1	1870.6	0.132586	0.0835919	1.5861	0.112716	0.39575	AMBRA1	0
AMD1	1418.1	-0.0715104	0.0682437	-1.04787	0.294699	0.620143	AMD1	0
AMDHD1	0.155899	-0.95795	3.81694	-0.250973	0.801835	NA	AMDHD1	0
AMDHD2	102.312	-0.109542	0.188384	-0.581483	0.560915	0.81361	AMDHD2	0
AMELX	1.06179	1.12835	1.89475	0.595516	0.551499	NA	AMELX	0
AMELY	0	NA	NA	NA	NA	NA	AMELY	0
AMER1	965.178	0.0746584	0.0829713	0.89981	0.368221	0.686123	AMER1	0
AMER2	1337.38	-0.0497408	0.0687115	-0.723908	0.469122	0.757573	AMER2	0
AMER3	1600.67	0.0250038	0.0683038	0.366068	0.714314	0.891468	AMER3	0
AMFR	1460.71	0.292617	0.0721165	4.05756	4.95884e-05	0.00332242	AMFR	1
AMH	206.166	-0.0544867	0.134768	-0.404301	0.685991	0.878309	AMH	0
AMHR2	1.41266	-1.70134	1.52478	-1.11579	0.26451	NA	AMHR2	0
AMIGO1	905.483	0.267733	0.0827334	3.2361	0.00121176	0.028817	AMIGO1	1
AMIGO2	206.845	-0.127277	0.131836	-0.965414	0.334337	0.656192	AMIGO2	0
AMIGO3	144.113	-0.0733696	0.148491	-0.494102	0.621234	0.845725	AMIGO3	0
AMMECR1	60.0098	0.182117	0.220451	0.826111	0.408741	0.717022	AMMECR1	0
AMMECR1L	1015.39	0.0359561	0.0747543	0.480991	0.630523	0.851216	AMMECR1L	0
AMN	4.05187	0.539976	0.849018	0.636001	0.524776	NA	AMN	0
AMN1	448.868	-0.125505	0.097109	-1.29242	0.196212	0.517328	AMN1	0
AMOT	1278.72	-0.0190637	0.0735977	-0.259026	0.795615	0.927577	AMOT	0
AMOTL1	1585.4	7.80475e-05	0.0675558	0.0011553	0.999078	0.999804	AMOTL1	0
AMOTL2	2491.15	-0.092675	0.0587045	-1.57867	0.114412	0.399453	AMOTL2	0
AMPD1	0.118974	-0.95795	3.81694	-0.250973	0.801835	NA	AMPD1	0
AMPD2	1551.22	0.180343	0.0756771	2.38306	0.0171692	0.142951	AMPD2	0
AMPD3	7.60474	-0.414987	0.627436	-0.661402	0.508355	NA	AMPD3	0
AMPH	2085.15	0.0804565	0.0847068	0.949824	0.342202	0.664198	AMPH	0
AMT	53.8216	-0.254318	0.278394	-0.913519	0.36097	0.679204	AMT	0
AMTN	0	NA	NA	NA	NA	NA	AMTN	0
AMY1A	0.729774	1.49506	2.25153	0.664017	0.50668	NA	AMY1A	0
AMY1B	0.255035	-0.236611	3.3877	-0.0698442	0.944318	NA	AMY1B	0
AMY1C	0.90035	1.85508	2.11129	0.878646	0.379593	NA	AMY1C	0
AMY2A	1.77664	-1.46879	1.29411	-1.13498	0.256382	NA	AMY2A	0
AMY2B	54.4723	-0.503761	0.27465	-1.83419	0.0666257	0.305107	AMY2B	0
AMZ1	27.4792	-0.176096	0.370196	-0.475682	0.634301	0.853108	AMZ1	0
AMZ2	1250.86	0.0718129	0.0709029	1.01283	0.311139	0.635102	AMZ2	0
AMZ2P1	272.82	0.0916929	0.1331	0.688904	0.490883	0.773685	AMZ2P1	0
ANAPC1	847.846	0.143378	0.0734421	1.95225	0.0509081	0.26261	ANAPC1	0
ANAPC10	87.2493	0.0582257	0.206134	0.282465	0.777587	0.92019	ANAPC10	0
ANAPC11	885.088	0.0910174	0.106227	0.856819	0.391545	0.704089	ANAPC11	0
ANAPC13	1894.59	0.0264047	0.0707785	0.373061	0.709103	0.889307	ANAPC13	0
ANAPC15	344.812	0.061333	0.113959	0.538204	0.590436	0.829059	ANAPC15	0
ANAPC16	454.358	0.340014	0.110614	3.07389	0.00211288	0.0413499	ANAPC16	1
ANAPC1P1	3.88658	-0.500419	0.862289	-0.580338	0.561687	NA	ANAPC1P1	0
ANAPC1P2	195.26	0.139017	0.133805	1.03895	0.298826	0.623452	ANAPC1P2	0
ANAPC1P4	8.5193	-0.318478	0.600989	-0.529923	0.596165	NA	ANAPC1P4	0
ANAPC1P6	0.850689	0.634305	1.88028	0.337347	0.735855	NA	ANAPC1P6	0
ANAPC2	488.272	0.143517	0.10014	1.43316	0.151812	0.456477	ANAPC2	0
ANAPC4	300.543	-0.137328	0.12725	-1.0792	0.2805	0.607933	ANAPC4	0
ANAPC5	1199.52	0.210738	0.0734432	2.86941	0.00411243	0.0625097	ANAPC5	0
ANAPC7	1186.15	-0.136035	0.0694539	-1.95864	0.0501555	0.260221	ANAPC7	0
ANG	5.69431	-0.355897	0.706732	-0.503581	0.614556	NA	ANG	0
ANGEL1	217.881	-0.0432682	0.154331	-0.28036	0.779201	0.920534	ANGEL1	0
ANGEL2	530.608	0.0683134	0.0915253	0.746389	0.455433	0.748251	ANGEL2	0
ANGPT1	104.247	0.220665	0.176108	1.25301	0.210201	0.534325	ANGPT1	0
ANGPT2	40.7881	-0.001894	0.294616	-0.00642871	0.994871	0.998435	ANGPT2	0
ANGPT4	4.70115	1.20981	0.834778	1.44926	0.147264	NA	ANGPT4	0
ANGPTL1	0	NA	NA	NA	NA	NA	ANGPTL1	0
ANGPTL2	25.9931	0.58688	0.357699	1.64071	0.100858	0.375251	ANGPTL2	0
ANGPTL3	0.118974	-0.95795	3.81694	-0.250973	0.801835	NA	ANGPTL3	0
ANGPTL4	0.733933	-1.09153	2.18779	-0.498919	0.617837	NA	ANGPTL4	0
ANGPTL5	5.15327	0.176304	0.742453	0.237461	0.812299	NA	ANGPTL5	0
ANGPTL6	2.903	-0.411953	1.09213	-0.377203	0.706023	NA	ANGPTL6	0
ANGPTL7	0	NA	NA	NA	NA	NA	ANGPTL7	0
ANGPTL8	0.374009	-0.937909	2.95188	-0.317732	0.750688	NA	ANGPTL8	0
ANHX	0	NA	NA	NA	NA	NA	ANHX	0
ANK1	699.607	0.00089048	0.0824112	0.0108053	0.991379	0.997198	ANK1	0
ANK2	10038.8	-0.0583133	0.0622924	-0.936122	0.34921	0.669664	ANK2	0
ANK2-AS1	0	NA	NA	NA	NA	NA	ANK2-AS1	0
ANK3	7479.73	-0.147176	0.0717462	-2.05134	0.040234	0.232072	ANK3	0
ANK3-DT	0.155899	-0.95795	3.81694	-0.250973	0.801835	NA	ANK3-DT	0
ANKAR	50.5617	-0.421753	0.249044	-1.69349	0.0903628	0.353756	ANKAR	0
ANKDD1A	29.3496	0.106012	0.341814	0.310145	0.756451	0.910806	ANKDD1A	0
ANKDD1B	1.9616	-0.0348689	1.26001	-0.0276735	0.977923	NA	ANKDD1B	0
ANKEF1	164.281	0.32475	0.155401	2.08975	0.0366403	0.220054	ANKEF1	0
ANKFN1	25.268	0.178158	0.334132	0.533196	0.593898	0.83068	ANKFN1	0
ANKFY1	2359.9	-0.16618	0.0734804	-2.26156	0.0237248	0.1702	ANKFY1	0
ANKH	1008.44	0.0633429	0.0694746	0.911742	0.361905	0.680214	ANKH	0
ANKHD1	45.7796	-0.0612755	0.267684	-0.22891	0.818939	0.93727	ANKHD1	0
ANKHD1-DT	36.649	-0.372973	0.282823	-1.31875	0.187252	0.506117	ANKHD1-DT	0
ANKHD1-EIF4EBP3	1.4978	-1.74527	1.43961	-1.21232	0.225389	NA	ANKHD1-EIF4EBP3	0
ANKIB1	1262.19	-0.146702	0.0688653	-2.13027	0.0331494	0.207016	ANKIB1	0
ANKK1	0.289987	-0.23661	3.23675	-0.0731014	0.941725	NA	ANKK1	0
ANKLE1	77.8693	-0.504638	0.225781	-2.23508	0.025412	0.177253	ANKLE1	0
ANKLE2	1174.17	-0.1255	0.0690142	-1.81847	0.0689926	0.310001	ANKLE2	0
ANKMY1	177.331	-0.114988	0.141602	-0.81205	0.416763	0.722115	ANKMY1	0
ANKMY2	980.362	0.0361598	0.0731251	0.494492	0.620959	0.845725	ANKMY2	0
ANKRA2	284.836	-0.00108587	0.148091	-0.00733246	0.99415	0.998064	ANKRA2	0
ANKRD1	0.573508	-0.509615	2.4012	-0.212233	0.831925	NA	ANKRD1	0
ANKRD10	1353.33	-0.0412335	0.0820565	-0.502501	0.615315	0.84305	ANKRD10	0
ANKRD11	3830.31	0.0593876	0.0548733	1.08227	0.279134	0.60682	ANKRD11	0
ANKRD12	1007.5	-0.116689	0.0799741	-1.45909	0.144541	0.445979	ANKRD12	0
ANKRD13A	898.432	0.020387	0.0747757	0.272642	0.785129	0.923392	ANKRD13A	0
ANKRD13B	2023.26	-0.0419639	0.0576924	-0.727373	0.466997	0.756393	ANKRD13B	0
ANKRD13C	685.343	0.0129891	0.0789073	0.164612	0.869249	0.95857	ANKRD13C	0
ANKRD13C-DT	48.502	-0.0687388	0.2578	-0.266636	0.789749	0.925246	ANKRD13C-DT	0
ANKRD13D	1152.9	-0.0128233	0.0732585	-0.175042	0.861047	0.955146	ANKRD13D	0
ANKRD16	187.26	0.2108	0.142309	1.48129	0.13853	0.436194	ANKRD16	0
ANKRD17	2657.59	0.0604565	0.0680453	0.888475	0.374285	0.69112	ANKRD17	0
ANKRD17-DT	12.7228	0.279842	0.48532	0.576613	0.564201	0.815368	ANKRD17-DT	0
ANKRD18A	43.5705	0.392407	0.266488	1.47251	0.140882	0.440809	ANKRD18A	0
ANKRD18B	23.4491	0.102581	0.363554	0.282163	0.777819	0.92023	ANKRD18B	0
ANKRD18CP	327.172	0.0692626	0.129756	0.533791	0.593486	0.830509	ANKRD18CP	0
ANKRD18DP	0.420116	0.488728	2.66174	0.183612	0.854318	NA	ANKRD18DP	0
ANKRD18DP_1	0.420116	0.488728	2.66174	0.183612	0.854318	NA	ANKRD18DP_1	0
ANKRD19P	1.89324	0.0492484	1.25658	0.0391924	0.968737	NA	ANKRD19P	0
ANKRD2	0.286465	-0.236611	3.25067	-0.0727882	0.941975	NA	ANKRD2	0
ANKRD20A1	14.2709	-0.126489	0.46236	-0.273573	0.784412	0.923121	ANKRD20A1	0
ANKRD20A11P	0.764892	-1.0791	2.03832	-0.529407	0.596523	NA	ANKRD20A11P	0
ANKRD20A12P	24.3385	-1.09451	0.3426	-3.1947	0.00139975	0.0318015	ANKRD20A12P	-1
ANKRD20A12P_1	16.2103	-1.05219	0.452086	-2.32741	0.0199437	0.156444	ANKRD20A12P_1	0
ANKRD20A19P	1.07146	-2.83308	2.11212	-1.34135	0.179808	NA	ANKRD20A19P	0
ANKRD20A21P	1.28012	-2.24664	1.60848	-1.39675	0.162489	NA	ANKRD20A21P	0
ANKRD20A2P	18.2903	-0.109794	0.395915	-0.277316	0.781538	0.921659	ANKRD20A2P	0
ANKRD20A3P	14.6937	-0.181908	0.435679	-0.417529	0.676292	0.875046	ANKRD20A3P	0
ANKRD20A4-ANKRD20A20P	11.8177	0.164844	0.519728	0.317174	0.751112	0.908776	ANKRD20A4-ANKRD20A20P	0
ANKRD20A5P	0.270182	1.44135	3.69041	0.390565	0.696119	NA	ANKRD20A5P	0
ANKRD20A8P	1.13444	2.27353	1.77657	1.27973	0.20064	NA	ANKRD20A8P	0
ANKRD20A9P	0.535839	2.37838	2.61085	0.91096	0.362317	NA	ANKRD20A9P	0
ANKRD20A9P_1	0.405273	1.97068	3.17994	0.619723	0.53544	NA	ANKRD20A9P_1	0
ANKRD22	0.155899	-0.95795	3.81694	-0.250973	0.801835	NA	ANKRD22	0
ANKRD23	134.235	-0.480698	0.168084	-2.85986	0.00423824	0.063854	ANKRD23	0
ANKRD24	17.7168	0.274519	0.428437	0.640746	0.521688	0.791496	ANKRD24	0
ANKRD26	325.011	-0.203415	0.120957	-1.68172	0.092624	0.358551	ANKRD26	0
ANKRD26P1	0.136061	0.725162	3.81694	0.189985	0.849321	NA	ANKRD26P1	0
ANKRD26P3	0	NA	NA	NA	NA	NA	ANKRD26P3	0
ANKRD27	391.821	-0.106813	0.100254	-1.06542	0.286686	0.613096	ANKRD27	0
ANKRD28	819.204	0.139224	0.0751905	1.85162	0.0640799	0.299068	ANKRD28	0
ANKRD29	22.175	0.323304	0.369805	0.874257	0.381979	0.696638	ANKRD29	0
ANKRD30A	0	NA	NA	NA	NA	NA	ANKRD30A	0
ANKRD30B	0.170576	0.725162	3.81694	0.189985	0.849321	NA	ANKRD30B	0
ANKRD30BL	0	NA	NA	NA	NA	NA	ANKRD30BL	0
ANKRD30BP2	0	NA	NA	NA	NA	NA	ANKRD30BP2	0
ANKRD30BP3	0	NA	NA	NA	NA	NA	ANKRD30BP3	0
ANKRD31	20.6491	-0.38784	0.437726	-0.886033	0.3756	0.691575	ANKRD31	0
ANKRD33	3.50741	-1.07512	0.99458	-1.08098	0.279708	NA	ANKRD33	0
ANKRD33B	0.979917	-0.90261	1.72578	-0.523017	0.600963	NA	ANKRD33B	0
ANKRD34A	51.0513	-0.316496	0.261932	-1.20831	0.226927	0.552758	ANKRD34A	0
ANKRD34B	11.734	0.570576	0.563697	1.0122	0.311441	0.635272	ANKRD34B	0
ANKRD34C	1.35836	1.39023	1.58514	0.877038	0.380466	NA	ANKRD34C	0
ANKRD34C-AS1	0.944966	-0.842425	1.73842	-0.484592	0.627966	NA	ANKRD34C-AS1	0
ANKRD35	1.59621	0.310134	1.38812	0.22342	0.823209	NA	ANKRD35	0
ANKRD36	344.236	-0.229575	0.161753	-1.4193	0.155812	0.461832	ANKRD36	0
ANKRD36B	221.571	-0.322642	0.163572	-1.97248	0.0485544	0.255247	ANKRD36B	0
ANKRD36BP1	0.407991	-1.08866	2.62874	-0.414138	0.678773	NA	ANKRD36BP1	0
ANKRD36BP2	9.80521	0.443344	0.552992	0.801719	0.422716	NA	ANKRD36BP2	0
ANKRD36B_1	229.62	-0.299985	0.158536	-1.89222	0.0584619	0.282382	ANKRD36B_1	0
ANKRD36C	225.411	-0.229569	0.153248	-1.49802	0.134128	0.429617	ANKRD36C	0
ANKRD36_1	396.851	-0.401453	0.137334	-2.92318	0.00346481	0.0560871	ANKRD36_1	0
ANKRD37	25.6718	0.521781	0.34704	1.50352	0.132706	0.427921	ANKRD37	0
ANKRD39	139.135	0.0895002	0.153813	0.581876	0.56065	0.813478	ANKRD39	0
ANKRD40	705.611	0.19482	0.0828543	2.35136	0.018705	0.150459	ANKRD40	0
ANKRD40CL	0	NA	NA	NA	NA	NA	ANKRD40CL	0
ANKRD42	183.217	0.0420236	0.141776	0.296408	0.766918	0.916152	ANKRD42	0
ANKRD42-DT	15.9594	-0.772423	0.474434	-1.62809	0.103505	0.379725	ANKRD42-DT	0
ANKRD44	403.136	-0.0747598	0.113975	-0.655934	0.511866	0.787281	ANKRD44	0
ANKRD44-AS1	0	NA	NA	NA	NA	NA	ANKRD44-AS1	0
ANKRD44-DT	2.94994	-1.73559	1.01208	-1.71487	0.0863682	NA	ANKRD44-DT	0
ANKRD44-IT1	0.130566	0.725162	3.81694	0.189985	0.849321	NA	ANKRD44-IT1	0
ANKRD45	114.739	0.414041	0.186089	2.22496	0.0260839	0.179251	ANKRD45	0
ANKRD46	3294.31	-0.0738938	0.0637545	-1.15904	0.246441	0.573729	ANKRD46	0
ANKRD49	95.6905	0.0221503	0.186498	0.118769	0.905458	0.970805	ANKRD49	0
ANKRD50	1211.06	0.0885989	0.0657401	1.34771	0.17775	0.49514	ANKRD50	0
ANKRD52	1612.02	-0.116512	0.065729	-1.77261	0.0762932	0.327587	ANKRD52	0
ANKRD53	21.0638	0.075528	0.388697	0.194311	0.845932	0.949388	ANKRD53	0
ANKRD54	716.994	-0.0387172	0.0866457	-0.446845	0.654987	0.863665	ANKRD54	0
ANKRD55	60.9246	-0.388188	0.224077	-1.73239	0.0832047	0.340166	ANKRD55	0
ANKRD6	1049.56	-0.271858	0.0940406	-2.89086	0.0038419	0.0598714	ANKRD6	0
ANKRD60	0.155899	-0.95795	3.81694	-0.250973	0.801835	NA	ANKRD60	0
ANKRD61	2.7638	1.20206	1.11513	1.07796	0.281051	NA	ANKRD61	0
ANKRD62	0.136061	0.725162	3.81694	0.189985	0.849321	NA	ANKRD62	0
ANKRD62P1-PARP4P3	0	NA	NA	NA	NA	NA	ANKRD62P1-PARP4P3	0
ANKRD63	5.92779	-0.880553	0.719702	-1.2235	0.221142	NA	ANKRD63	0
ANKRD65	3.51551	0.431342	0.942325	0.457742	0.647138	NA	ANKRD65	0
ANKRD65-AS1	0	NA	NA	NA	NA	NA	ANKRD65-AS1	0
ANKRD66	0	NA	NA	NA	NA	NA	ANKRD66	0
ANKRD7	12.7068	0.518056	0.48922	1.05894	0.289626	0.615226	ANKRD7	0
ANKRD9	326.165	0.167197	0.115808	1.44374	0.148813	0.452639	ANKRD9	0
ANKS1A	6793.15	-0.0262977	0.0568124	-0.462886	0.643446	0.857547	ANKS1A	0
ANKS1B	510.938	-0.283641	0.101267	-2.80094	0.00509547	0.0708505	ANKS1B	0
ANKS3	349.346	-0.252946	0.124461	-2.03233	0.0421198	0.236944	ANKS3	0
ANKS4B	0	NA	NA	NA	NA	NA	ANKS4B	0
ANKS4B_1	0	NA	NA	NA	NA	NA	ANKS4B_1	0
ANKS6	148.839	-0.130151	0.175458	-0.741774	0.458224	0.749949	ANKS6	0
ANKUB1	0	NA	NA	NA	NA	NA	ANKUB1	0
ANKZF1	437.96	-0.269586	0.11704	-2.30336	0.0212586	0.161069	ANKZF1	0
ANLN	48.7205	-0.354799	0.254264	-1.3954	0.162896	0.472348	ANLN	0
ANO1	3.01998	1.64282	1.15569	1.4215	0.155173	NA	ANO1	0
ANO10	344.185	0.203785	0.106308	1.91693	0.0552462	0.274288	ANO10	0
ANO2	40.2448	-0.378539	0.280727	-1.34843	0.177522	0.494934	ANO2	0
ANO3	2.9581	-0.120162	1.08827	-0.110416	0.91208	NA	ANO3	0
ANO3-AS1	0	NA	NA	NA	NA	NA	ANO3-AS1	0
ANO4	8.44154	0.151822	0.594668	0.255306	0.798486	NA	ANO4	0
ANO4_1	1.98348	0.946046	1.26086	0.750316	0.453065	NA	ANO4_1	0
ANO5	348.214	-0.0112956	0.109409	-0.103241	0.917771	0.97489	ANO5	0
ANO6	332.788	-0.0466122	0.105598	-0.441413	0.658914	0.866541	ANO6	0
ANO7	35.8644	0.0346821	0.303128	0.114414	0.90891	0.971953	ANO7	0
ANO7L1	9.07814	-0.427282	0.653288	-0.654048	0.513081	NA	ANO7L1	0
ANO7L1_1	9.23207	-0.474176	0.639886	-0.741032	0.458674	NA	ANO7L1_1	0
ANO8	1257.25	-0.159143	0.0822588	-1.93466	0.0530318	0.268903	ANO8	0
ANO9	0	NA	NA	NA	NA	NA	ANO9	0
ANOS1	274.743	-0.712986	0.128244	-5.55962	2.70357e-08	8.1036e-06	ANOS1	-1
ANP32A	1550.86	0.222069	0.0727037	3.05444	0.00225483	0.0427106	ANP32A	1
ANP32A-IT1	1.04741	-0.910223	1.95379	-0.465876	0.641304	NA	ANP32A-IT1	0
ANP32AP1	11.032	-0.165753	0.53365	-0.310603	0.756103	NA	ANP32AP1	0
ANP32B	891.096	0.035352	0.073593	0.480372	0.630963	0.851421	ANP32B	0
ANP32D	0.155899	-0.95795	3.81694	-0.250973	0.801835	NA	ANP32D	0
ANP32E	409.733	-0.0259052	0.0988443	-0.262081	0.793259	0.926771	ANP32E	0
ANPEP	0.972272	-1.73606	1.85817	-0.934284	0.350158	NA	ANPEP	0
ANTKMT	209.397	-0.0315621	0.134913	-0.233944	0.815029	0.935723	ANTKMT	0
ANTXR1	189.282	-0.438383	0.153793	-2.85048	0.00436528	0.0649093	ANTXR1	0
ANTXR2	20.2124	-0.122673	0.410599	-0.298766	0.765119	0.915103	ANTXR2	0
ANTXRL	0	NA	NA	NA	NA	NA	ANTXRL	0
ANTXRLP1	0	NA	NA	NA	NA	NA	ANTXRLP1	0
ANXA1	0.118974	-0.95795	3.81694	-0.250973	0.801835	NA	ANXA1	0
ANXA10	1.08939	-0.836691	1.79464	-0.466217	0.64106	NA	ANXA10	0
ANXA11	11.803	0.59107	0.510979	1.15674	0.247378	0.574637	ANXA11	0
ANXA13	2.21998	-1.2289	1.20689	-1.01823	0.308568	NA	ANXA13	0
ANXA2	17.1555	-0.540256	0.426148	-1.26777	0.204881	0.528682	ANXA2	0
ANXA2P1	0	NA	NA	NA	NA	NA	ANXA2P1	0
ANXA2P2	1.95421	0.286982	1.28945	0.222561	0.823877	NA	ANXA2P2	0
ANXA2P3	2.00318	-0.519052	1.20195	-0.431842	0.665856	NA	ANXA2P3	0
ANXA2R	22.9024	-0.494951	0.363558	-1.36141	0.173385	0.488289	ANXA2R	0
ANXA2R-AS1	6.67031	0.696259	0.709293	0.981624	0.326285	NA	ANXA2R-AS1	0
ANXA2R-OT1	203.73	-0.325069	0.151611	-2.1441	0.0320246	0.202645	ANXA2R-OT1	0
ANXA3	1.63535	0.512949	1.47446	0.347889	0.727924	NA	ANXA3	0
ANXA4	49.5828	0.0831198	0.265611	0.312938	0.754328	0.909569	ANXA4	0
ANXA5	136.794	-0.287639	0.154414	-1.86278	0.0624928	0.294652	ANXA5	0
ANXA6	275.197	-0.509706	0.125315	-4.0674	4.75399e-05	0.00324888	ANXA6	-1
ANXA7	225.966	0.0870174	0.124045	0.701496	0.482994	0.768254	ANXA7	0
ANXA8	0	NA	NA	NA	NA	NA	ANXA8	0
ANXA8L1	0	NA	NA	NA	NA	NA	ANXA8L1	0
ANXA8_1	13.8034	0.49576	0.477862	1.03745	0.299524	0.62445	ANXA8_1	0
ANXA9	20.6418	-0.375251	0.388399	-0.96615	0.333969	0.65571	ANXA9	0
AOAH	23.161	-0.0115883	0.380612	-0.0304465	0.975711	0.992618	AOAH	0
AOAH-IT1	0	NA	NA	NA	NA	NA	AOAH-IT1	0
AOC1	0.135091	0.725162	3.81694	0.189985	0.849321	NA	AOC1	0
AOC2	129.575	-0.321161	0.188827	-1.70082	0.0889767	0.35043	AOC2	0
AOC3	33.4906	-0.539849	0.300899	-1.79412	0.0727943	0.318928	AOC3	0
AOC4P	0.851325	-1.44929	1.84648	-0.784889	0.432519	NA	AOC4P	0
AOPEP	109.974	-0.426331	0.177141	-2.40673	0.0160959	0.137705	AOPEP	0
AOX1	6.05702	0.340344	0.738628	0.460778	0.644958	NA	AOX1	0
AOX3P-AOX2P	0.130566	0.725162	3.81694	0.189985	0.849321	NA	AOX3P-AOX2P	0
AP1AR	571.067	0.0606699	0.0857936	0.707161	0.479467	0.765448	AP1AR	0
AP1AR-DT	28.531	0.29091	0.32103	0.906176	0.364843	0.682784	AP1AR-DT	0
AP1B1	2689.36	0.0277636	0.0868474	0.319683	0.749209	0.90809	AP1B1	0
AP1B1P1	0	NA	NA	NA	NA	NA	AP1B1P1	0
AP1G1	2589.17	-0.0761102	0.0598327	-1.27205	0.203355	0.527041	AP1G1	0
AP1G2	223.637	-0.603468	0.159734	-3.77796	0.000158116	0.0074695	AP1G2	-1
AP1G2-AS1	7.71097	-1.22447	0.619496	-1.97656	0.0480917	NA	AP1G2-AS1	0
AP1M1	3278.66	0.0635412	0.0698841	0.909236	0.363225	0.681197	AP1M1	0
AP1M2	2.75078	-2.80395	1.28103	-2.18883	0.0286095	NA	AP1M2	0
AP1S1	1450.73	-0.143795	0.0618139	-2.32625	0.020005	0.156638	AP1S1	0
AP1S2	7892.05	0.0536131	0.0542806	0.987704	0.323298	0.64686	AP1S2	0
AP1S3	64.7793	0.0901846	0.229784	0.392475	0.694707	0.882394	AP1S3	0
AP2A1	2748.25	0.1525	0.0797488	1.91225	0.0558438	0.275351	AP2A1	0
AP2A2	3093.37	0.145453	0.0671203	2.16706	0.0302306	0.196048	AP2A2	0
AP2A2_1	2906.42	0.14337	0.101438	1.41338	0.157545	0.464721	AP2A2_1	0
AP2A2_2	2736.11	0.233622	0.0899214	2.59807	0.00937504	0.0996463	AP2A2_2	0
AP2B1	13059.4	0.254354	0.0771887	3.29522	0.000983442	0.0247819	AP2B1	1
AP2M1	8309.16	-0.0821635	0.0627102	-1.31021	0.190125	0.509574	AP2M1	0
AP2S1	1259.24	0.10385	0.0837975	1.2393	0.215235	0.540006	AP2S1	0
AP3B1	328.954	-0.0649418	0.128152	-0.506755	0.612326	0.841583	AP3B1	0
AP3B2	2866.44	-0.0272221	0.060074	-0.453143	0.650446	0.861062	AP3B2	0
AP3D1	3842.75	0.136475	0.0599864	2.2751	0.0228998	0.168119	AP3D1	0
AP3M1	1548.14	0.219435	0.0776018	2.82771	0.00468829	0.0680539	AP3M1	0
AP3M2	1175.21	0.0157345	0.0738722	0.212996	0.83133	0.942758	AP3M2	0
AP3S1	921.257	0.0508856	0.0762179	0.667633	0.504368	0.782592	AP3S1	0
AP3S2	12.4864	-0.240498	0.469892	-0.511817	0.608779	0.839941	AP3S2	0
AP4B1	370.581	0.0754199	0.10097	0.746951	0.455093	0.748125	AP4B1	0
AP4B1-AS1	4.87351	-0.404994	0.779833	-0.519334	0.603528	NA	AP4B1-AS1	0
AP4E1	300.857	-0.0293258	0.110459	-0.265489	0.790633	0.925476	AP4E1	0
AP4M1	427.826	-0.151829	0.0969135	-1.56665	0.117198	0.40402	AP4M1	0
AP4S1	226.47	-0.136424	0.123207	-1.10727	0.268178	0.596356	AP4S1	0
AP5B1	273.585	0.0862467	0.118977	0.724901	0.468513	0.757066	AP5B1	0
AP5M1	1146.88	-0.140265	0.0684514	-2.04912	0.0404505	0.232708	AP5M1	0
AP5S1	214.716	-0.165333	0.13018	-1.27003	0.204072	0.527869	AP5S1	0
AP5Z1	276.973	-0.00992992	0.123048	-0.0806993	0.935681	0.979823	AP5Z1	0
APAF1	833.297	-0.0637287	0.0761788	-0.836567	0.402836	0.71281	APAF1	0
APBA1	3399.37	0.0297001	0.0564147	0.526461	0.598568	0.833615	APBA1	0
APBA1_1	2955.57	-0.0277069	0.0607402	-0.456154	0.648279	0.859926	APBA1_1	0
APBA2	6945.49	-0.0113101	0.059034	-0.191586	0.848066	0.950302	APBA2	0
APBA2_1	6997.28	-0.0164889	0.084247	-0.195721	0.844829	0.94916	APBA2_1	0
APBA2_2	7192.12	0.00342408	0.0532414	0.0643124	0.948721	0.984273	APBA2_2	0
APBA3	121.337	-0.205174	0.170933	-1.20032	0.230015	0.55572	APBA3	0
APBB1	6088.59	-0.0764652	0.0591818	-1.29204	0.196343	0.517514	APBB1	0
APBB1IP	0.384631	0.466035	2.72851	0.170802	0.86438	NA	APBB1IP	0
APBB2	2517.83	-0.105738	0.0601911	-1.75671	0.0789668	0.332812	APBB2	0
APBB3	849.913	-0.0514069	0.0787277	-0.652971	0.513775	0.787816	APBB3	0
APC	4869.42	-0.0737766	0.0537479	-1.37264	0.169864	0.48248	APC	0
APC2	15481.8	-0.0102704	0.0537351	-0.191131	0.848423	0.950388	APC2	0
APCDD1	19.8386	-0.38783	0.397683	-0.975224	0.329449	0.651614	APCDD1	0
APCDD1L	0.341151	1.57804	3.40002	0.464129	0.642556	NA	APCDD1L	0
APCDD1L-DT	0.835042	-0.452789	1.84103	-0.245943	0.805727	NA	APCDD1L-DT	0
APCS	0	NA	NA	NA	NA	NA	APCS	0
APEH	999.253	0.00555346	0.0883081	0.0628874	0.949856	0.984738	APEH	0
APELA	4.63333	-0.0825552	0.843117	-0.0979168	0.921998	NA	APELA	0
APEX1	2290.43	-0.0527939	0.0613202	-0.860955	0.389263	0.702128	APEX1	0
APEX1_1	2150.98	0.0146274	0.0612742	0.238721	0.811322	0.933996	APEX1_1	0
APEX2	119.549	-0.0426133	0.161245	-0.264276	0.791567	0.925802	APEX2	0
APH1A	1629.96	0.0635253	0.0624672	1.01694	0.309182	0.633151	APH1A	0
APH1B	143.875	0.118614	0.152029	0.780204	0.435271	0.734357	APH1B	0
API5	2200.65	-0.00319559	0.0564489	-0.0566103	0.954856	0.986723	API5	0
APIP	183.631	-0.150004	0.132707	-1.13034	0.258331	0.586836	APIP	0
APLF	16.4176	-0.392957	0.430445	-0.912908	0.361291	0.679583	APLF	0
APLN	40.7624	-0.120911	0.284841	-0.424485	0.671212	0.872765	APLN	0
APLNR	2.04662	-2.39825	1.3976	-1.71598	0.086166	NA	APLNR	0
APLP1	16779	0.0985622	0.0787282	1.25193	0.210595	0.534325	APLP1	0
APLP2	9272.29	0.156962	0.0549724	2.85529	0.00429975	0.0643832	APLP2	0
APMAP	2329.01	0.141195	0.0713845	1.97796	0.0479334	0.253229	APMAP	0
APOA1	1.19228	1.14733	1.78377	0.643206	0.52009	NA	APOA1	0
APOA1-AS	0.622579	-0.827409	2.31085	-0.358055	0.720302	NA	APOA1-AS	0
APOA2	0.528938	-1.62977	2.37619	-0.685876	0.492791	NA	APOA2	0
APOA4	0	NA	NA	NA	NA	NA	APOA4	0
APOA5	0.28955	-0.23661	3.23846	-0.0730627	0.941756	NA	APOA5	0
APOB	0	NA	NA	NA	NA	NA	APOB	0
APOBEC1	0	NA	NA	NA	NA	NA	APOBEC1	0
APOBEC2	0	NA	NA	NA	NA	NA	APOBEC2	0
APOBEC3A	0	NA	NA	NA	NA	NA	APOBEC3A	0
APOBEC3A_B	0.153926	-0.95795	3.81694	-0.250973	0.801835	NA	APOBEC3A_B	0
APOBEC3B	0.656753	1.42961	2.15198	0.664323	0.506484	NA	APOBEC3B	0
APOBEC3B-AS1	0	NA	NA	NA	NA	NA	APOBEC3B-AS1	0
APOBEC3C	0.457041	0.488524	2.59794	0.188042	0.850843	NA	APOBEC3C	0
APOBEC3D	0.905234	1.85939	2.10886	0.881704	0.377937	NA	APOBEC3D	0
APOBEC3F	2.21337	0.588956	1.2196	0.482909	0.62916	NA	APOBEC3F	0
APOBEC3G	0.746424	2.8216	2.34476	1.20336	0.228835	NA	APOBEC3G	0
APOBEC3H	0	NA	NA	NA	NA	NA	APOBEC3H	0
APOBEC4	0	NA	NA	NA	NA	NA	APOBEC4	0
APOBR	17.608	-0.203196	0.407412	-0.498749	0.617956	0.844284	APOBR	0
APOB_1	0	NA	NA	NA	NA	NA	APOB_1	0
APOC1	19.0105	-0.615691	0.424763	-1.44949	0.1472	0.450378	APOC1	0
APOC1P1	0.130566	0.725162	3.81694	0.189985	0.849321	NA	APOC1P1	0
APOC2	0	NA	NA	NA	NA	NA	APOC2	0
APOC3	0	NA	NA	NA	NA	NA	APOC3	0
APOC4	0	NA	NA	NA	NA	NA	APOC4	0
APOC4-APOC2	0	NA	NA	NA	NA	NA	APOC4-APOC2	0
APOD	0.403466	-1.08857	2.63772	-0.412695	0.67983	NA	APOD	0
APOE	42.5625	-0.0660026	0.279911	-0.235798	0.813589	0.935152	APOE	0
APOF	0.155899	-0.95795	3.81694	-0.250973	0.801835	NA	APOF	0
APOH	0.552121	0.99598	2.42767	0.410261	0.681614	NA	APOH	0
APOL1	0	NA	NA	NA	NA	NA	APOL1	0
APOL2	27.4605	0.625365	0.354073	1.7662	0.0773615	0.329853	APOL2	0
APOL3	0	NA	NA	NA	NA	NA	APOL3	0
APOL4	0.170576	0.725162	3.81694	0.189985	0.849321	NA	APOL4	0
APOL5	0.130566	0.725162	3.81694	0.189985	0.849321	NA	APOL5	0
APOL5_1	0	NA	NA	NA	NA	NA	APOL5_1	0
APOL6	0.155899	-0.95795	3.81694	-0.250973	0.801835	NA	APOL6	0
APOLD1	21.5585	0.118509	0.372147	0.318446	0.750147	0.908562	APOLD1	0
APOM	18.6032	-0.235793	0.422325	-0.558321	0.576625	0.822203	APOM	0
APOM_1	11.8392	0.230222	0.49954	0.460868	0.644893	0.858547	APOM_1	0
APOM_2	17.7173	-0.413877	0.438307	-0.944264	0.345035	0.666241	APOM_2	0
APOM_3	15.5627	-0.309622	0.46791	-0.661712	0.508156	0.785126	APOM_3	0
APOM_4	18.4489	0.154453	0.390037	0.395996	0.692108	0.880663	APOM_4	0
APOM_5	15.0762	0.484706	0.46943	1.03254	0.301819	0.62633	APOM_5	0
APOM_6	13.9713	0.197872	0.477991	0.413966	0.678899	0.875669	APOM_6	0
APOO	796.19	-0.129132	0.0858351	-1.50442	0.132472	0.427836	APOO	0
APOOL	365.659	0.168971	0.117051	1.44357	0.148861	0.452703	APOOL	0
APOOP5	7.58515	-0.380512	0.652451	-0.583203	0.559757	NA	APOOP5	0
APP	17846.6	0.0490716	0.0462175	1.06175	0.288348	0.614421	APP	0
APP-DT	28.3101	-0.272475	0.313888	-0.868064	0.385359	0.69989	APP-DT	0
APPAT	301.949	-0.506408	0.153187	-3.30582	0.000946979	0.0241841	APPAT	-1
APPAT_1	326.371	-0.532261	0.147227	-3.61523	0.000300076	0.0115729	APPAT_1	-1
APPBP2	1649.76	-0.0316099	0.0599644	-0.527145	0.598093	0.833272	APPBP2	0
APPL1	754.946	0.0200028	0.0784092	0.255108	0.79864	0.928487	APPL1	0
APPL2	409.632	-0.237191	0.104647	-2.26658	0.0234162	0.169346	APPL2	0
APRG1	11.3614	-0.540019	0.51224	-1.05423	0.291777	NA	APRG1	0
APRG1_1	0.153926	-0.95795	3.81694	-0.250973	0.801835	NA	APRG1_1	0
APRT	206.126	0.19586	0.148293	1.32076	0.186581	0.505748	APRT	0
APTR	177.27	0.0577688	0.136007	0.424747	0.671021	0.872746	APTR	0
APTX	360.502	0.182192	0.106399	1.71235	0.0868328	0.347027	APTX	0
AQP1	5.57316	-0.0689014	0.750193	-0.0918449	0.926821	NA	AQP1	0
AQP10	0.270182	1.44135	3.69041	0.390565	0.696119	NA	AQP10	0
AQP11	144.005	0.157046	0.154143	1.01883	0.308282	0.632298	AQP11	0
AQP12A	0	NA	NA	NA	NA	NA	AQP12A	0
AQP12B	0.135091	0.725162	3.81694	0.189985	0.849321	NA	AQP12B	0
AQP2	0.153926	-0.95795	3.81694	-0.250973	0.801835	NA	AQP2	0
AQP3	5.20768	0.164932	0.73008	0.225909	0.821272	NA	AQP3	0
AQP4	1.32393	0.818614	1.66782	0.490829	0.623547	NA	AQP4	0
AQP4-AS1	1.45859	-0.638166	1.39366	-0.457908	0.647019	NA	AQP4-AS1	0
AQP5	2.16042	0.615689	1.21398	0.507165	0.612039	NA	AQP5	0
AQP5-AS1	0.266627	1.42901	3.32825	0.429356	0.667664	NA	AQP5-AS1	0
AQP6	2.01135	1.59782	1.44793	1.10352	0.269802	NA	AQP6	0
AQP7	0	NA	NA	NA	NA	NA	AQP7	0
AQP7B	0	NA	NA	NA	NA	NA	AQP7B	0
AQP7P1	6.81626	-0.138096	0.665618	-0.207471	0.835642	NA	AQP7P1	0
AQP7P3	15.2312	-0.0370128	0.449314	-0.0823762	0.934348	0.979736	AQP7P3	0
AQP8	2.05036	-1.02076	1.18618	-0.860539	0.389492	NA	AQP8	0
AQP9	0.437203	2.05422	2.57001	0.799305	0.424113	NA	AQP9	0
AQR	798.222	-0.0457232	0.0756645	-0.604288	0.545652	0.805884	AQR	0
AR	4.26462	0.48034	0.889501	0.540011	0.589189	NA	AR	0
ARAF	416.086	-0.18946	0.0973597	-1.94598	0.0516566	0.264713	ARAF	0
ARAP1	450.567	0.194819	0.0994951	1.95808	0.0502209	0.260402	ARAP1	0
ARAP1-AS2	1.26022	0.0449852	1.5716	0.0286239	0.977165	NA	ARAP1-AS2	0
ARAP2	1.60258	-0.5611	1.42214	-0.394546	0.693178	NA	ARAP2	0
ARAP3	26.5695	0.0645056	0.350693	0.183937	0.854063	0.952277	ARAP3	0
ARB2A	1176.48	0.284111	0.0754705	3.76452	0.000166866	0.00766374	ARB2A	1
ARB2BP	0.155899	-0.95795	3.81694	-0.250973	0.801835	NA	ARB2BP	0
ARC	75.7459	0.417662	0.207786	2.01006	0.044425	0.243547	ARC	0
ARCN1	3101.87	-0.0689407	0.0551354	-1.25039	0.211158	0.534542	ARCN1	0
AREG	0.550681	1.07738	2.43441	0.442562	0.658082	NA	AREG	0
AREL1	2860.54	0.02836	0.0729042	0.389004	0.697273	0.883327	AREL1	0
ARF1	6508.01	0.141916	0.0691323	2.05282	0.0400901	0.232006	ARF1	0
ARF3	1666.34	0.09555	0.089865	1.06326	0.287664	0.613828	ARF3	0
ARF4	2830.85	0.0268907	0.0563581	0.47714	0.633262	0.852492	ARF4	0
ARF4-AS1	5.10865	0.63166	0.764229	0.826533	0.408502	NA	ARF4-AS1	0
ARF5	2166.53	0.0610284	0.0702088	0.869242	0.384715	0.699165	ARF5	0
ARF6	1459.03	0.0247537	0.0632539	0.391338	0.695547	0.882528	ARF6	0
ARFGAP1	1279.11	-0.249884	0.0656735	-3.80495	0.000141834	0.0069038	ARFGAP1	-1
ARFGAP2	1631.58	-0.154488	0.063927	-2.41664	0.0156647	0.136391	ARFGAP2	0
ARFGAP3	579.606	-0.221626	0.0823652	-2.69078	0.00712859	0.0854081	ARFGAP3	0
ARFGEF1	1437.25	0.011917	0.0638808	0.18655	0.852013	0.951169	ARFGEF1	0
ARFGEF1-DT	72.9781	0.0188257	0.21783	0.0864239	0.931129	0.978433	ARFGEF1-DT	0
ARFGEF2	792.288	-0.10397	0.081508	-1.27558	0.202105	0.525725	ARFGEF2	0
ARFGEF3	109.351	0.263276	0.196291	1.34125	0.179838	0.497334	ARFGEF3	0
ARFIP1	181.551	0.177342	0.140436	1.2628	0.206662	0.530871	ARFIP1	0
ARFIP2	1020.71	-0.0963854	0.0761225	-1.26619	0.205446	0.529229	ARFIP2	0
ARFRP1	554.534	-0.136013	0.0847456	-1.60496	0.108503	0.387736	ARFRP1	0
ARG1	0	NA	NA	NA	NA	NA	ARG1	0
ARG2	1522.17	-0.255032	0.0973249	-2.62042	0.00878209	0.0966143	ARG2	0
ARGFX	0	NA	NA	NA	NA	NA	ARGFX	0
ARGFXP2	0	NA	NA	NA	NA	NA	ARGFXP2	0
ARGLU1	1656.46	-0.227835	0.101392	-2.24708	0.0246351	0.174427	ARGLU1	0
ARGLU1-DT	0.546025	-0.378976	2.28329	-0.165978	0.868175	NA	ARGLU1-DT	0
ARHGAP1	1251.46	0.128333	0.0805263	1.59368	0.111008	0.392179	ARHGAP1	0
ARHGAP10	1.22688	-1.40099	1.79368	-0.781065	0.434764	NA	ARHGAP10	0
ARHGAP11A	12.0842	0.343852	0.507828	0.677104	0.49834	0.779255	ARHGAP11A	0
ARHGAP11A-DT	5.76098	-0.0615653	0.692652	-0.0888835	0.929175	NA	ARHGAP11A-DT	0
ARHGAP11A-DT_1	5.94199	-0.137683	0.681104	-0.202147	0.839802	NA	ARHGAP11A-DT_1	0
ARHGAP11A-DT_2	8.78653	0.514784	0.582846	0.883226	0.377114	NA	ARHGAP11A-DT_2	0
ARHGAP11A-DT_3	6.50621	-0.0223751	0.652006	-0.0343174	0.972624	NA	ARHGAP11A-DT_3	0
ARHGAP11A-SCG5	0	NA	NA	NA	NA	NA	ARHGAP11A-SCG5	0
ARHGAP11A-SCG5_1	0	NA	NA	NA	NA	NA	ARHGAP11A-SCG5_1	0
ARHGAP11A-SCG5_2	0	NA	NA	NA	NA	NA	ARHGAP11A-SCG5_2	0
ARHGAP11A-SCG5_3	0	NA	NA	NA	NA	NA	ARHGAP11A-SCG5_3	0
ARHGAP11A_1	12.1021	0.271506	0.501274	0.541632	0.588072	0.828094	ARHGAP11A_1	0
ARHGAP11A_2	13.2897	0.242524	0.495611	0.489343	0.624599	0.847801	ARHGAP11A_2	0
ARHGAP11A_3	11.9481	0.317818	0.509856	0.623348	0.533056	0.798252	ARHGAP11A_3	0
ARHGAP11B	1.03658	0.050152	1.64549	0.0304784	0.975685	NA	ARHGAP11B	0
ARHGAP11B-DT	20.8756	-0.248374	0.378187	-0.656748	0.511343	0.787281	ARHGAP11B-DT	0
ARHGAP11B-DT_1	23.067	-0.435317	0.36281	-1.19985	0.230199	0.55572	ARHGAP11B-DT_1	0
ARHGAP11B-DT_2	15.9409	-0.0136576	0.435513	-0.0313597	0.974983	0.992368	ARHGAP11B-DT_2	0
ARHGAP11B-DT_3	24.152	-0.457239	0.357836	-1.27779	0.201324	0.524652	ARHGAP11B-DT_3	0
ARHGAP11B_1	1.03658	0.050152	1.64549	0.0304784	0.975685	NA	ARHGAP11B_1	0
ARHGAP11B_2	1.29771	0.599555	1.52568	0.392975	0.694338	NA	ARHGAP11B_2	0
ARHGAP11B_3	1.03658	0.050152	1.64549	0.0304784	0.975685	NA	ARHGAP11B_3	0
ARHGAP12	912.029	0.0202439	0.0760205	0.266296	0.790012	0.925246	ARHGAP12	0
ARHGAP15	1.67337	-1.36793	1.40973	-0.970349	0.331872	NA	ARHGAP15	0
ARHGAP15-AS1	0.136061	0.725162	3.81694	0.189985	0.849321	NA	ARHGAP15-AS1	0
ARHGAP17	462.176	-0.033356	0.092056	-0.362345	0.717094	0.892813	ARHGAP17	0
ARHGAP17_1	433.501	-0.0523363	0.0954077	-0.548555	0.583311	0.825263	ARHGAP17_1	0
ARHGAP18	41.2575	-0.687124	0.306764	-2.23991	0.0250969	0.17638	ARHGAP18	0
ARHGAP19	72.8553	0.0362784	0.210802	0.172097	0.863361	0.955964	ARHGAP19	0
ARHGAP19-SLIT1	1.47743	-1.1997	1.39364	-0.86084	0.389326	NA	ARHGAP19-SLIT1	0
ARHGAP20	4.33323	1.12966	0.920519	1.2272	0.219746	NA	ARHGAP20	0
ARHGAP21	4864.97	-0.0770241	0.0609716	-1.26328	0.206489	0.530665	ARHGAP21	0
ARHGAP22	84.6814	0.574436	0.208361	2.75693	0.00583471	0.0762709	ARHGAP22	0
ARHGAP22-IT1	0	NA	NA	NA	NA	NA	ARHGAP22-IT1	0
ARHGAP23	1640.74	0.0958651	0.0791487	1.2112	0.225818	0.551732	ARHGAP23	0
ARHGAP23_1	1456.33	0.0871514	0.0914896	0.952583	0.340802	0.662864	ARHGAP23_1	0
ARHGAP24	129.989	-0.132193	0.159419	-0.829215	0.406983	0.715773	ARHGAP24	0
ARHGAP25	43.076	0.606834	0.263001	2.30734	0.0210357	0.160459	ARHGAP25	0
ARHGAP26	151.106	-0.189971	0.143875	-1.32039	0.186706	0.505928	ARHGAP26	0
ARHGAP26-AS1	0	NA	NA	NA	NA	NA	ARHGAP26-AS1	0
ARHGAP26-IT1	0	NA	NA	NA	NA	NA	ARHGAP26-IT1	0
ARHGAP27	147.05	0.0714733	0.159274	0.448743	0.653617	0.862897	ARHGAP27	0
ARHGAP27P1	43.364	-0.405841	0.286366	-1.41721	0.156421	0.462764	ARHGAP27P1	0
ARHGAP27P1-BPTFP1-KPNA2P3	230.19	-0.179268	0.14214	-1.26121	0.207235	0.531226	ARHGAP27P1-BPTFP1-KPNA2P3	0
ARHGAP27P2	3.2328	-0.709324	0.942517	-0.752585	0.451699	NA	ARHGAP27P2	0
ARHGAP27_1	140.148	-0.00524787	0.166898	-0.0314436	0.974916	0.992368	ARHGAP27_1	0
ARHGAP27_2	143.486	-0.0160136	0.153465	-0.104347	0.916894	0.974564	ARHGAP27_2	0
ARHGAP28	264.666	0.0860358	0.111333	0.772781	0.439652	0.736722	ARHGAP28	0
ARHGAP28-AS1	3.76461	1.16096	1.01767	1.1408	0.253951	NA	ARHGAP28-AS1	0
ARHGAP29	7.22932	-0.341145	0.627689	-0.543494	0.58679	NA	ARHGAP29	0
ARHGAP29-AS1	0	NA	NA	NA	NA	NA	ARHGAP29-AS1	0
ARHGAP30	0.829547	-0.463736	1.84373	-0.25152	0.801412	NA	ARHGAP30	0
ARHGAP31	30.4229	-0.976478	0.309046	-3.15966	0.00157955	0.0344496	ARHGAP31	-1
ARHGAP31-AS1	5.7866	1.24883	0.757394	1.64885	0.0991778	NA	ARHGAP31-AS1	0
ARHGAP32	1807.92	0.0598133	0.0745605	0.802211	0.422431	0.726225	ARHGAP32	0
ARHGAP33	3749.58	0.152574	0.0617644	2.47025	0.0135018	0.124511	ARHGAP33	0
ARHGAP35	6120.74	-0.0213716	0.0632222	-0.338039	0.735334	0.901047	ARHGAP35	0
ARHGAP36	190.868	-0.00585694	0.141148	-0.041495	0.966901	0.989912	ARHGAP36	0
ARHGAP39	1069.6	0.0946662	0.0734189	1.2894	0.19726	0.519048	ARHGAP39	0
ARHGAP4	96.5239	-0.139857	0.19274	-0.725629	0.468066	0.756962	ARHGAP4	0
ARHGAP40	2.11743	-1.45673	1.24128	-1.17357	0.240567	NA	ARHGAP40	0
ARHGAP42	87.9687	-0.370398	0.2172	-1.70533	0.0881324	0.348409	ARHGAP42	0
ARHGAP42-AS1	6.78803	-0.582207	0.663049	-0.878076	0.379903	NA	ARHGAP42-AS1	0
ARHGAP44	451.04	-0.0848283	0.096622	-0.87794	0.379976	0.695152	ARHGAP44	0
ARHGAP44-AS1	0.836012	-0.450888	1.84056	-0.244973	0.806477	NA	ARHGAP44-AS1	0
ARHGAP45	9.63808	-0.0985016	0.589848	-0.166995	0.867374	NA	ARHGAP45	0
ARHGAP5	1689.85	0.0373694	0.0807366	0.462856	0.643467	0.857547	ARHGAP5	0
ARHGAP5-AS1	99.1042	0.368452	0.180629	2.03982	0.041368	0.23473	ARHGAP5-AS1	0
ARHGAP6	44.6839	0.480906	0.289204	1.66286	0.0963407	0.366372	ARHGAP6	0
ARHGAP8	0.136061	0.725162	3.81694	0.189985	0.849321	NA	ARHGAP8	0
ARHGAP9	3.76699	-0.406623	0.876238	-0.464055	0.642608	NA	ARHGAP9	0
ARHGDIA	2085.45	0.13625	0.0789278	1.72626	0.0842998	0.341622	ARHGDIA	0
ARHGDIB	5.04406	0.735345	0.780056	0.942682	0.345843	NA	ARHGDIB	0
ARHGDIG	377.971	0.128158	0.122683	1.04462	0.296198	0.621535	ARHGDIG	0
ARHGEF1	133.673	-0.148458	0.165806	-0.895373	0.370588	0.687981	ARHGEF1	0
ARHGEF10	164.225	0.167133	0.17071	0.979046	0.327557	0.649676	ARHGEF10	0
ARHGEF10L	1429.2	-0.0194697	0.068083	-0.28597	0.774901	0.918703	ARHGEF10L	0
ARHGEF10_1	177.858	0.191786	0.148168	1.29439	0.195531	0.516889	ARHGEF10_1	0
ARHGEF11	3175.25	-0.00854933	0.0700266	-0.122087	0.90283	0.969963	ARHGEF11	0
ARHGEF12	5482.95	-0.0395419	0.0571547	-0.691839	0.489038	0.772701	ARHGEF12	0
ARHGEF15	3.24335	2.36781	1.17016	2.02349	0.0430222	NA	ARHGEF15	0
ARHGEF16	8.92631	-0.47718	0.578476	-0.824892	0.409433	NA	ARHGEF16	0
ARHGEF17	1222.3	-0.213391	0.080111	-2.66369	0.00772881	0.0895247	ARHGEF17	0
ARHGEF17-AS1	0.821552	0.26727	2.17251	0.123023	0.902089	NA	ARHGEF17-AS1	0
ARHGEF18	923.358	0.0794749	0.0807099	0.984698	0.324772	0.647858	ARHGEF18	0
ARHGEF18-AS1	5.39059	-0.0960783	0.803508	-0.119574	0.904821	NA	ARHGEF18-AS1	0
ARHGEF19	51.6984	0.43637	0.267028	1.63418	0.102222	0.377665	ARHGEF19	0
ARHGEF19_1	54.7272	0.406041	0.247232	1.64235	0.100517	0.374475	ARHGEF19_1	0
ARHGEF2	1228.76	-0.155851	0.0766462	-2.03338	0.042014	0.236588	ARHGEF2	0
ARHGEF2-AS1	0.153926	-0.95795	3.81694	-0.250973	0.801835	NA	ARHGEF2-AS1	0
ARHGEF2-AS2	3.58578	-0.346909	0.894322	-0.387902	0.698089	NA	ARHGEF2-AS2	0
ARHGEF25	701.424	-0.17613	0.0907045	-1.9418	0.0521616	0.266342	ARHGEF25	0
ARHGEF26	0.574041	-0.368964	2.25743	-0.163444	0.870169	NA	ARHGEF26	0
ARHGEF26-AS1	0.459593	0.50718	2.59467	0.19547	0.845025	NA	ARHGEF26-AS1	0
ARHGEF26_1	0.455067	0.488534	2.60115	0.187815	0.851022	NA	ARHGEF26_1	0
ARHGEF28	1.82403	-0.303258	1.38369	-0.219166	0.826521	NA	ARHGEF28	0
ARHGEF3	493.899	0.0139457	0.0954928	0.14604	0.88389	0.963176	ARHGEF3	0
ARHGEF3-AS1	0	NA	NA	NA	NA	NA	ARHGEF3-AS1	0
ARHGEF33	32.2201	-0.642288	0.301407	-2.13097	0.0330916	0.206792	ARHGEF33	0
ARHGEF34P	0.427051	0.483113	2.64594	0.182586	0.855123	NA	ARHGEF34P	0
ARHGEF34P_1	0.545055	-0.380159	2.43892	-0.155872	0.876134	NA	ARHGEF34P_1	0
ARHGEF35	1.22205	2.4187	1.83025	1.32151	0.186331	NA	ARHGEF35	0
ARHGEF35-AS1	0.567768	2.44161	2.35523	1.03667	0.299888	NA	ARHGEF35-AS1	0
ARHGEF35-AS1_1	0.437203	2.05422	2.57001	0.799305	0.424113	NA	ARHGEF35-AS1_1	0
ARHGEF35_1	0.661278	1.43529	2.28357	0.628526	0.529659	NA	ARHGEF35_1	0
ARHGEF37	30.9051	-0.271574	0.327705	-0.828713	0.407267	0.715882	ARHGEF37	0
ARHGEF38	0.459593	0.50718	2.59467	0.19547	0.845025	NA	ARHGEF38	0
ARHGEF38-IT1	0	NA	NA	NA	NA	NA	ARHGEF38-IT1	0
ARHGEF39	12.7716	0.0308699	0.567063	0.0544383	0.956586	0.986837	ARHGEF39	0
ARHGEF4	1142.21	0.0306766	0.0690743	0.44411	0.656963	0.865198	ARHGEF4	0
ARHGEF4-AS1	0	NA	NA	NA	NA	NA	ARHGEF4-AS1	0
ARHGEF40	492.781	-0.109111	0.100125	-1.08974	0.275828	0.604025	ARHGEF40	0
ARHGEF5	0.643221	0.296453	2.49991	0.118585	0.905604	NA	ARHGEF5	0
ARHGEF5_1	0.951298	0.892343	1.94045	0.459865	0.645613	NA	ARHGEF5_1	0
ARHGEF6	17.9533	0.168952	0.437485	0.38619	0.699356	0.883884	ARHGEF6	0
ARHGEF7	3738.81	0.00993762	0.0630993	0.157492	0.874857	0.960353	ARHGEF7	0
ARHGEF7-AS1	0.422526	0.469344	2.65377	0.176859	0.859619	NA	ARHGEF7-AS1	0
ARHGEF7-AS2	44.882	-0.29712	0.262367	-1.13246	0.257442	0.585583	ARHGEF7-AS2	0
ARHGEF9	2698.99	0.00662953	0.0558533	0.118695	0.905517	0.970805	ARHGEF9	0
ARHGEF9-IT1	0	NA	NA	NA	NA	NA	ARHGEF9-IT1	0
ARID1A	6369	0.180253	0.0781928	2.30524	0.0211532	0.160766	ARID1A	0
ARID1B	3491.5	0.0375943	0.0607013	0.619333	0.535697	0.800209	ARID1B	0
ARID2	871.408	-0.0196364	0.072261	-0.271742	0.78582	0.923661	ARID2	0
ARID3A	301.093	-0.0978482	0.117249	-0.834534	0.40398	0.713902	ARID3A	0
ARID3B	1341.04	-0.0065574	0.0684021	-0.0958654	0.923627	0.976417	ARID3B	0
ARID3C	23.3882	-0.724037	0.348982	-2.07471	0.0380132	0.22457	ARID3C	0
ARID4A	976.031	-0.046974	0.0746908	-0.628912	0.529406	0.796188	ARID4A	0
ARID4B	988.088	-0.0500052	0.0744648	-0.671528	0.501884	0.781222	ARID4B	0
ARID5A	43.151	0.21049	0.279617	0.75278	0.451582	0.74497	ARID5A	0
ARID5B	646.463	-0.17812	0.0862448	-2.06528	0.0388961	0.22766	ARID5B	0
ARIH1	2468.03	-0.035735	0.0578955	-0.617232	0.537082	0.800533	ARIH1	0
ARIH2	1655.03	-0.0638143	0.0653073	-0.97714	0.3285	0.650817	ARIH2	0
ARIH2OS	26.9109	-0.475663	0.350422	-1.3574	0.174655	0.490463	ARIH2OS	0
ARK2C	2717.32	0.0700633	0.0684111	1.02415	0.305764	0.629592	ARK2C	0
ARK2N	447.161	0.0688412	0.0938194	0.733762	0.463094	0.753282	ARK2N	0
ARL1	442.28	0.13011	0.109214	1.19133	0.233524	0.559462	ARL1	0
ARL10	2334.74	-0.0236544	0.0705932	-0.33508	0.737565	0.902329	ARL10	0
ARL11	0	NA	NA	NA	NA	NA	ARL11	0
ARL13A	0	NA	NA	NA	NA	NA	ARL13A	0
ARL13B	122.147	0.159825	0.165574	0.965277	0.334406	0.65625	ARL13B	0
ARL14	0.155899	-0.95795	3.81694	-0.250973	0.801835	NA	ARL14	0
ARL14EP	494.013	0.108624	0.0885999	1.226	0.220197	0.546256	ARL14EP	0
ARL14EP-DT	8.80808	0.141532	0.597768	0.236767	0.812837	NA	ARL14EP-DT	0
ARL14EPL	0	NA	NA	NA	NA	NA	ARL14EPL	0
ARL15	541.536	0.0475021	0.0846779	0.560974	0.574815	0.82122	ARL15	0
ARL16	420.77	-0.121607	0.0975268	-1.24691	0.212429	0.536376	ARL16	0
ARL17A	291.54	-0.202988	0.117969	-1.72069	0.0853074	0.343965	ARL17A	0
ARL17A_1	352.733	-0.247869	0.120006	-2.06548	0.0388777	0.22763	ARL17A_1	0
ARL17B	259.75	-0.0817189	0.124497	-0.656393	0.511571	0.787281	ARL17B	0
ARL2	300.354	-0.105578	0.124912	-0.845225	0.397985	0.709464	ARL2	0
ARL2-SNX15	0.118974	-0.95795	3.81694	-0.250973	0.801835	NA	ARL2-SNX15	0
ARL2BP	1574.62	0.0192229	0.0633547	0.303417	0.761572	0.913149	ARL2BP	0
ARL3	2351.41	-0.0342217	0.0645001	-0.530569	0.595718	0.831591	ARL3	0
ARL4A	809.727	-0.0179966	0.0953427	-0.188757	0.850283	0.950849	ARL4A	0
ARL4AP5	0	NA	NA	NA	NA	NA	ARL4AP5	0
ARL4C	5675.81	0.119571	0.0578848	2.06567	0.0388599	0.227604	ARL4C	0
ARL4D	251.304	-0.119975	0.118921	-1.00886	0.31304	0.636928	ARL4D	0
ARL5A	908.504	9.48394e-06	0.0792674	0.000119645	0.999905	0.999905	ARL5A	0
ARL5B	1368.17	0.104952	0.0731683	1.43439	0.151461	0.455905	ARL5B	0
ARL5C	0.5091	-0.240874	2.49159	-0.0966746	0.922985	NA	ARL5C	0
ARL6	319.147	-0.0389405	0.114579	-0.339856	0.733965	0.900136	ARL6	0
ARL6IP1	7128.65	-0.00883482	0.0545827	-0.161861	0.871415	0.959163	ARL6IP1	0
ARL6IP4	1064.34	0.0803495	0.075312	1.06689	0.286022	0.612674	ARL6IP4	0
ARL6IP5	2751.63	-0.244748	0.0735387	-3.32815	0.000874241	0.0230214	ARL6IP5	-1
ARL6IP6	260.057	0.0946024	0.120039	0.788099	0.430639	0.731846	ARL6IP6	0
ARL8A	2037.77	0.136601	0.0852979	1.60145	0.109277	0.389524	ARL8A	0
ARL8B	1262.85	0.0398163	0.0661269	0.602119	0.547095	0.80669	ARL8B	0
ARL9	3.03148	0.107038	0.986664	0.108485	0.913611	NA	ARL9	0
ARLNC1	6.28701	-0.604737	0.662968	-0.912166	0.361681	NA	ARLNC1	0
ARMC1	904.127	0.0109341	0.0853668	0.128083	0.898083	0.967694	ARMC1	0
ARMC10	533.753	0.116536	0.10011	1.16407	0.244394	0.571581	ARMC10	0
ARMC10_1	296.99	0.0848744	0.128046	0.662842	0.507432	0.784657	ARMC10_1	0
ARMC12	60.3041	-0.189962	0.241346	-0.787096	0.431226	0.731846	ARMC12	0
ARMC2	78.5267	0.048783	0.200944	0.242769	0.808184	0.932709	ARMC2	0
ARMC2-AS1	0	NA	NA	NA	NA	NA	ARMC2-AS1	0
ARMC3	1.13266	0.305693	1.64432	0.185908	0.852517	NA	ARMC3	0
ARMC5	538.92	0.121604	0.098781	1.23104	0.218307	0.544048	ARMC5	0
ARMC6	975.916	-0.0125073	0.0784218	-0.159488	0.873285	0.95986	ARMC6	0
ARMC7	270.91	0.0448469	0.120787	0.37129	0.710421	0.889866	ARMC7	0
ARMC8	944.863	-0.0395776	0.0728014	-0.543638	0.586691	0.827167	ARMC8	0
ARMC9	635.331	0.0230971	0.0834876	0.276653	0.782047	0.921784	ARMC9	0
ARMCX1	1494.86	-0.188779	0.0877	-2.15256	0.0313536	0.200253	ARMCX1	0
ARMCX2	1688.37	-0.115382	0.0619865	-1.86141	0.0626857	0.295281	ARMCX2	0
ARMCX3	3189.53	-0.10217	0.070455	-1.45015	0.147018	0.450107	ARMCX3	0
ARMCX4	1071.18	-0.173636	0.0777298	-2.23384	0.0254939	0.177699	ARMCX4	0
ARMCX5	163.05	-0.121639	0.157104	-0.774259	0.438778	0.736325	ARMCX5	0
ARMCX5-GPRASP2	53.1255	0.0764198	0.239392	0.319225	0.749556	0.908239	ARMCX5-GPRASP2	0
ARMCX6	1005.25	-0.0936572	0.0708309	-1.32227	0.18608	0.504821	ARMCX6	0
ARMH1	25.559	0.205715	0.349657	0.588332	0.556309	0.811431	ARMH1	0
ARMH2	0.326475	-0.23661	3.10735	-0.0761452	0.939304	NA	ARMH2	0
ARMH3	805.108	-0.0748534	0.0789139	-0.948546	0.342851	0.664265	ARMH3	0
ARMH4	393.854	0.21916	0.118784	1.84503	0.0650328	0.301226	ARMH4	0
ARMS2	0	NA	NA	NA	NA	NA	ARMS2	0
ARMT1	238.732	-0.0715182	0.11723	-0.610066	0.541818	0.803269	ARMT1	0
ARNT	558.19	-0.0955081	0.0865146	-1.10395	0.269613	0.597837	ARNT	0
ARNT2	5102.66	0.130893	0.0684113	1.91332	0.0557065	0.274833	ARNT2	0
ARNT2-DT	25.9161	-0.105108	0.35767	-0.293868	0.768859	0.916941	ARNT2-DT	0
ARPC1A	2300.29	-0.072686	0.0571577	-1.27167	0.203489	0.527085	ARPC1A	0
ARPC1B	9.53177	-0.288708	0.587641	-0.4913	0.623214	NA	ARPC1B	0
ARPC2	4183.69	0.0661707	0.0559901	1.18183	0.237274	0.563423	ARPC2	0
ARPC3	1352.45	-0.101515	0.0825211	-1.23017	0.218635	0.544115	ARPC3	0
ARPC4	971.642	0.053278	0.0786814	0.677135	0.49832	0.779255	ARPC4	0
ARPC4-TTLL3	12.0946	0.151948	0.492786	0.308344	0.757821	0.911594	ARPC4-TTLL3	0
ARPC5	4144.05	0.0734647	0.0604909	1.21447	0.224567	0.550778	ARPC5	0
ARPC5L	647.831	0.0567907	0.083502	0.680112	0.496434	0.777936	ARPC5L	0
ARPIN	339.033	0.173566	0.109487	1.58527	0.112905	0.395934	ARPIN	0
ARPIN-AP3S2	0	NA	NA	NA	NA	NA	ARPIN-AP3S2	0
ARPP19	7048.11	-0.0318396	0.0574285	-0.554422	0.57929	0.823491	ARPP19	0
ARPP21	24.1219	0.424463	0.355214	1.19495	0.232106	0.557661	ARPP21	0
ARPP21-AS1	0	NA	NA	NA	NA	NA	ARPP21-AS1	0
ARR3	0	NA	NA	NA	NA	NA	ARR3	0
ARRB1	3242.55	-0.112901	0.0655593	-1.72212	0.0850486	0.343341	ARRB1	0
ARRB2	945.952	0.120629	0.0919878	1.31136	0.189737	0.509293	ARRB2	0
ARRDC1	110.358	-0.512147	0.201448	-2.54233	0.0110115	0.110341	ARRDC1	0
ARRDC1-AS1	301.78	0.0367893	0.109151	0.337049	0.73608	0.901349	ARRDC1-AS1	0
ARRDC2	7.32095	0.699084	0.672721	1.03919	0.298717	NA	ARRDC2	0
ARRDC3	1908.96	0.567286	0.240611	2.35769	0.018389	0.148757	ARRDC3	0
ARRDC3-AS1	9.11764	-0.047148	0.588702	-0.0800881	0.936167	NA	ARRDC3-AS1	0
ARRDC4	830.597	0.485259	0.118851	4.08291	4.44755e-05	0.00309463	ARRDC4	1
ARRDC5	0	NA	NA	NA	NA	NA	ARRDC5	0
ARSA	96.6923	0.222282	0.193649	1.14786	0.251026	0.578081	ARSA	0
ARSB	602.657	0.114932	0.090379	1.27167	0.203492	0.527085	ARSB	0
ARSD	323.085	0.260006	0.107344	2.42218	0.0154275	0.1351	ARSD	0
ARSD-AS1	4.93546	-0.875251	0.756088	-1.1576	0.247025	NA	ARSD-AS1	0
ARSF	0.654979	-0.940188	2.25683	-0.416597	0.676973	NA	ARSF	0
ARSG	74.178	0.625584	0.270291	2.31448	0.0206412	0.159141	ARSG	0
ARSH	0.237948	-1.63617	3.79449	-0.431197	0.666325	NA	ARSH	0
ARSI	0.417031	0.450495	2.89376	0.155678	0.876287	NA	ARSI	0
ARSJ	0.951239	-2.67464	1.81472	-1.47386	0.140519	NA	ARSJ	0
ARSK	90.3766	-0.186672	0.204689	-0.91198	0.361779	0.680128	ARSK	0
ARSL	11.6915	-0.303229	0.494159	-0.613627	0.539462	0.802166	ARSL	0
ART1	0	NA	NA	NA	NA	NA	ART1	0
ART3	0.867442	-0.540391	1.82494	-0.296115	0.767142	NA	ART3	0
ART4	0	NA	NA	NA	NA	NA	ART4	0
ART5	3.09735	0.0604994	1.10768	0.0546184	0.956442	NA	ART5	0
ARTN	19.6424	-0.156807	0.400078	-0.391942	0.695101	0.882528	ARTN	0
ARV1	294.349	0.0241949	0.120611	0.200603	0.841009	0.946925	ARV1	0
ARVCF	1416.81	-0.110892	0.0628641	-1.764	0.077732	0.330443	ARVCF	0
ARX	0	NA	NA	NA	NA	NA	ARX	0
AS-PTPRE	0	NA	NA	NA	NA	NA	AS-PTPRE	0
AS3MT	0	NA	NA	NA	NA	NA	AS3MT	0
ASAH1	2343.17	-0.265298	0.0729627	-3.63608	0.000276815	0.0108472	ASAH1	-1
ASAH1-AS1	74.3957	-0.014011	0.222436	-0.0629887	0.949775	0.984738	ASAH1-AS1	0
ASAH2	196.342	0.107477	0.127011	0.846205	0.397438	0.709163	ASAH2	0
ASAH2B	373.247	0.0313539	0.109951	0.285163	0.775519	0.919193	ASAH2B	0
ASAP1	1035.96	0.108217	0.0856505	1.26347	0.20642	0.530647	ASAP1	0
ASAP1-IT1	0	NA	NA	NA	NA	NA	ASAP1-IT1	0
ASAP1-IT2	0.270182	1.44135	3.69041	0.390565	0.696119	NA	ASAP1-IT2	0
ASAP2	1381.49	0.282642	0.0782461	3.61222	0.000303587	0.0115776	ASAP2	1
ASAP3	304.182	0.197974	0.120398	1.64432	0.100109	0.373877	ASAP3	0
ASAP3_1	324.677	0.246073	0.112676	2.18389	0.0289702	0.191177	ASAP3_1	0
ASB1	784.313	0.123332	0.0792135	1.55695	0.119482	0.406864	ASB1	0
ASB10	0	NA	NA	NA	NA	NA	ASB10	0
ASB11	0	NA	NA	NA	NA	NA	ASB11	0
ASB12	12.3965	-0.265927	0.49083	-0.54179	0.587963	0.828094	ASB12	0
ASB13	540.605	0.0602574	0.0902366	0.667771	0.50428	0.782592	ASB13	0
ASB14	10.8883	0.40124	0.511789	0.783993	0.433044	NA	ASB14	0
ASB15	0.118974	-0.95795	3.81694	-0.250973	0.801835	NA	ASB15	0
ASB15-AS1	0	NA	NA	NA	NA	NA	ASB15-AS1	0
ASB16	3.25957	-0.643766	0.964828	-0.667234	0.504623	NA	ASB16	0
ASB16-AS1	133.796	0.267593	0.154813	1.72849	0.0839	0.341212	ASB16-AS1	0
ASB17	0	NA	NA	NA	NA	NA	ASB17	0
ASB18	0.153926	-0.95795	3.81694	-0.250973	0.801835	NA	ASB18	0
ASB2	1.97488	0.125496	1.43012	0.0877519	0.930074	NA	ASB2	0
ASB2_1	1.63373	-0.336651	1.53985	-0.218625	0.826942	NA	ASB2_1	0
ASB3	9.68695	0.162667	0.596293	0.272797	0.785009	NA	ASB3	0
ASB4	0.425611	0.511934	2.65278	0.19298	0.846974	NA	ASB4	0
ASB5	0.581947	-0.497264	2.3912	-0.207956	0.835263	NA	ASB5	0
ASB6	1110.14	0.154534	0.0693135	2.2295	0.0257807	0.178214	ASB6	0
ASB7	335.209	0.034311	0.104616	0.327972	0.742933	0.904898	ASB7	0
ASB8	728.295	-0.0544816	0.0899444	-0.605726	0.544697	0.805103	ASB8	0
ASB9	0	NA	NA	NA	NA	NA	ASB9	0
ASB9P1	0	NA	NA	NA	NA	NA	ASB9P1	0
ASCC1	622.63	-0.239916	0.0861179	-2.78591	0.00533781	0.0723768	ASCC1	0
ASCC2	572.945	0.162988	0.092704	1.75816	0.0787204	0.332166	ASCC2	0
ASCC3	364.297	-0.000577505	0.107689	-0.00536268	0.995721	0.998702	ASCC3	0
ASCL1	101.692	-0.186598	0.17043	-1.09487	0.273574	0.601546	ASCL1	0
ASCL2	0.437203	2.05422	2.57001	0.799305	0.424113	NA	ASCL2	0
ASCL3	0	NA	NA	NA	NA	NA	ASCL3	0
ASCL4	0	NA	NA	NA	NA	NA	ASCL4	0
ASCL5	1.30873	0.606085	1.50649	0.402317	0.687451	NA	ASCL5	0
ASDURF	0	NA	NA	NA	NA	NA	ASDURF	0
ASF1A	470.549	-0.0639234	0.0989329	-0.646129	0.518196	0.790198	ASF1A	0
ASF1B	1.76446	-1.03156	1.36353	-0.756538	0.449327	NA	ASF1B	0
ASF1B_1	1.76446	-1.03156	1.36353	-0.756538	0.449327	NA	ASF1B_1	0
ASGR1	189.998	-0.154281	0.153326	-1.00623	0.314306	0.638007	ASGR1	0
ASGR2	0	NA	NA	NA	NA	NA	ASGR2	0
ASH1L	1440.14	-0.109833	0.0838916	-1.30922	0.190458	0.509878	ASH1L	0
ASH1L-AS1	60.9909	-0.267874	0.220555	-1.21455	0.224539	0.550778	ASH1L-AS1	0
ASH2L	1022.43	-0.0741642	0.0757479	-0.979092	0.327534	0.649676	ASH2L	0
ASIC1	3210.36	0.110893	0.063293	1.75205	0.079765	0.333216	ASIC1	0
ASIC2	2.66054	0.675535	1.07881	0.626183	0.531195	NA	ASIC2	0
ASIC3	53.3818	-0.350504	0.279472	-1.25417	0.209782	0.533921	ASIC3	0
ASIC4	1279.07	0.535456	0.120773	4.43358	9.26802e-06	0.000971436	ASIC4	1
ASIC4-AS1	0.566798	2.43971	2.35621	1.03544	0.300465	NA	ASIC4-AS1	0
ASIC5	0	NA	NA	NA	NA	NA	ASIC5	0
ASIC5_1	0	NA	NA	NA	NA	NA	ASIC5_1	0
ASIP	1.1723	-1.18684	1.63714	-0.724945	0.468486	NA	ASIP	0
ASL	139.966	-0.348217	0.159677	-2.18076	0.0292014	0.191961	ASL	0
ASMER1	36.318	-0.0990936	0.293412	-0.337729	0.735568	0.901066	ASMER1	0
ASMER2	0.118974	-0.95795	3.81694	-0.250973	0.801835	NA	ASMER2	0
ASMT	2.12675	-0.0723266	1.23567	-0.0585322	0.953325	NA	ASMT	0
ASMTL	837.55	0.362825	0.246003	1.47488	0.140245	0.439746	ASMTL	0
ASMTL-AS1	35.7495	-0.862833	0.338909	-2.54591	0.0108992	0.10956	ASMTL-AS1	0
ASMTL-AS1_1	38.1929	-0.848231	0.331397	-2.55956	0.0104804	0.107025	ASMTL-AS1_1	0
ASMTL_1	895.239	0.466322	0.208858	2.23272	0.0255675	0.177782	ASMTL_1	0
ASMT_1	2.12675	-0.0723266	1.23567	-0.0585322	0.953325	NA	ASMT_1	0
ASNS	43.4528	-0.28072	0.272888	-1.0287	0.30362	0.62778	ASNS	0
ASNSD1	738.549	-0.0463432	0.0850444	-0.544929	0.585802	0.826648	ASNSD1	0
ASNSP1	0	NA	NA	NA	NA	NA	ASNSP1	0
ASPA	0.875183	0.673979	1.96424	0.343124	0.731505	NA	ASPA	0
ASPDH	2.15542	-2.4702	1.37271	-1.79951	0.0719377	NA	ASPDH	0
ASPG	0.861843	1.84415	1.91338	0.963814	0.335139	NA	ASPG	0
ASPH	576.303	0.312967	0.0928428	3.37094	0.000749133	0.0206768	ASPH	1
ASPHD1	820.857	0.0767631	0.0936535	0.81965	0.412416	0.719403	ASPHD1	0
ASPHD2	760.626	0.195895	0.0844936	2.31846	0.0204241	0.158252	ASPHD2	0
ASPM	9.46947	0.372126	0.583374	0.637886	0.523548	NA	ASPM	0
ASPN	0	NA	NA	NA	NA	NA	ASPN	0
ASPN_1	0	NA	NA	NA	NA	NA	ASPN_1	0
ASPRV1	67.3253	-0.0355222	0.217031	-0.163673	0.869988	0.958861	ASPRV1	0
ASPSCR1	216.791	0.0356817	0.127317	0.280258	0.77928	0.920534	ASPSCR1	0
ASRGL1	806.916	-0.0607351	0.077431	-0.784378	0.432819	0.733093	ASRGL1	0
ASS1	21.3079	1.00136	0.388038	2.58056	0.00986403	0.103075	ASS1	0
ASTE1	9.65681	-0.131376	0.576217	-0.227998	0.819648	NA	ASTE1	0
ASTILCS	0.153926	-0.95795	3.81694	-0.250973	0.801835	NA	ASTILCS	0
ASTILCS_1	0.153926	-0.95795	3.81694	-0.250973	0.801835	NA	ASTILCS_1	0
ASTILCS_2	0.153926	-0.95795	3.81694	-0.250973	0.801835	NA	ASTILCS_2	0
ASTL	1.22974	1.18186	1.79629	0.657944	0.510574	NA	ASTL	0
ASTN1	2489.48	0.0977333	0.0798451	1.22404	0.220938	0.547434	ASTN1	0
ASTN2	875.513	-0.00497164	0.103429	-0.0480683	0.961662	0.988809	ASTN2	0
ASTN2-AS1	0	NA	NA	NA	NA	NA	ASTN2-AS1	0
ASXL1	2351.84	-0.0925735	0.0628142	-1.47377	0.140544	0.440425	ASXL1	0
ASXL2	408.183	0.00384486	0.116622	0.0329687	0.9737	0.991954	ASXL2	0
ASXL3	2333.58	0.0232942	0.0728516	0.319749	0.749159	0.90809	ASXL3	0
ASZ1	0	NA	NA	NA	NA	NA	ASZ1	0
ATAD1	3112.28	-0.00305709	0.0546103	-0.0559802	0.955358	0.986774	ATAD1	0
ATAD1_1	654.882	0.00361194	0.100834	0.0358207	0.971425	0.991564	ATAD1_1	0
ATAD2	23.9473	0.277871	0.361868	0.76788	0.442559	0.738967	ATAD2	0
ATAD2B	621.281	-0.0498306	0.0863604	-0.577008	0.563934	0.815368	ATAD2B	0
ATAD3A	452.758	-0.0989002	0.0927583	-1.06621	0.286327	0.612734	ATAD3A	0
ATAD3B	340.125	-0.240422	0.136628	-1.75968	0.0784613	0.331762	ATAD3B	0
ATAD3C	8.01296	1.03969	0.63573	1.63542	0.10196	NA	ATAD3C	0
ATAD5	70.9335	0.159603	0.201741	0.79113	0.428868	0.730857	ATAD5	0
ATAT1	3684.89	0.0833981	0.263424	0.316593	0.751553	0.908918	ATAT1	0
ATAT1_1	3469.99	0.203119	0.0662278	3.06698	0.00216236	0.0418866	ATAT1_1	1
ATAT1_2	2849.99	0.431473	0.263377	1.63823	0.101373	0.375948	ATAT1_2	0
ATAT1_3	3901.18	0.302325	0.0882013	3.42768	0.000608773	0.0178387	ATAT1_3	1
ATAT1_4	3815.55	0.20036	0.110367	1.8154	0.069462	0.310808	ATAT1_4	0
ATAT1_5	3538.66	0.0200413	0.0831732	0.240958	0.809587	0.933329	ATAT1_5	0
ATAT1_6	3173.92	0.0133594	0.208072	0.0642057	0.948806	0.984295	ATAT1_6	0
ATCAY	6956.84	0.0914476	0.0634727	1.44074	0.149658	0.453353	ATCAY	0
ATE1	708.689	-0.00432157	0.0794638	-0.0543841	0.956629	0.986837	ATE1	0
ATE1OSP	1.99868	-0.523688	1.24197	-0.421658	0.673275	NA	ATE1OSP	0
ATF1	162.6	-0.222913	0.152661	-1.46019	0.144239	0.445979	ATF1	0
ATF2	2056.96	-0.0785714	0.062637	-1.25439	0.209699	0.533889	ATF2	0
ATF3	158.11	0.043096	0.185769	0.231987	0.816548	0.936319	ATF3	0
ATF4	3477.22	-0.370992	0.107789	-3.44184	0.000577772	0.0172273	ATF4	-1
ATF5	258.116	-0.12722	0.116627	-1.09083	0.275348	0.603364	ATF5	0
ATF6	885.437	0.151564	0.081231	1.86584	0.0620635	0.293483	ATF6	0
ATF6-DT	2.45478	0.207044	1.2592	0.164425	0.869397	NA	ATF6-DT	0
ATF6B	820.226	0.0656666	0.0981448	0.669079	0.503445	0.782186	ATF6B	0
ATF6B_1	816.889	0.109667	0.0920089	1.19192	0.233294	0.559348	ATF6B_1	0
ATF6B_2	806.195	0.0684116	0.101104	0.676647	0.49863	0.779494	ATF6B_2	0
ATF6B_3	754.228	0.12105	0.103995	1.164	0.244423	0.571581	ATF6B_3	0
ATF7	374.056	-0.0683523	0.111816	-0.611292	0.541006	0.802751	ATF7	0
ATF7-NPFF	0	NA	NA	NA	NA	NA	ATF7-NPFF	0
ATF7IP	4421.63	0.0980283	0.0637957	1.5366	0.124392	0.414843	ATF7IP	0
ATF7IP2	88.878	0.0350401	0.181716	0.192829	0.847093	0.949894	ATF7IP2	0
ATG10	97.076	0.0494224	0.176474	0.280055	0.779435	0.920534	ATG10	0
ATG101	742.549	-0.0309402	0.0808433	-0.382718	0.701929	0.884916	ATG101	0
ATG12	1340.22	-0.0354808	0.0800693	-0.443126	0.657675	0.865668	ATG12	0
ATG13	1281.55	0.176029	0.0851831	2.06648	0.0387831	0.227388	ATG13	0
ATG14	407.738	-0.0855089	0.104401	-0.81904	0.412764	0.719525	ATG14	0
ATG16L1	692.233	-0.130377	0.0838981	-1.55399	0.120186	0.407755	ATG16L1	0
ATG16L1_1	718.714	-0.0981256	0.0818551	-1.19877	0.230617	0.555785	ATG16L1_1	0
ATG16L2	99.2498	-0.484507	0.181699	-2.66654	0.00766364	0.0892138	ATG16L2	0
ATG2A	361.459	-0.146922	0.106624	-1.37794	0.16822	0.479941	ATG2A	0
ATG2B	998.674	-0.0594902	0.0754092	-0.788898	0.430172	0.731846	ATG2B	0
ATG3	705.86	0.0154422	0.0785659	0.19655	0.844179	0.948619	ATG3	0
ATG4A	262.784	-0.344258	0.132301	-2.60208	0.00926601	0.0994945	ATG4A	0
ATG4B	1882.25	-0.0752279	0.0729866	-1.03071	0.302678	0.62739	ATG4B	0
ATG4C	76.33	-0.00413685	0.213516	-0.0193749	0.984542	0.995661	ATG4C	0
ATG4D	585.339	-0.0254592	0.0843462	-0.301842	0.762773	0.913499	ATG4D	0
ATG5	420.046	-0.0341787	0.0933003	-0.36633	0.714119	0.891344	ATG5	0
ATG7	266.832	0.0477193	0.115978	0.411452	0.680741	0.876171	ATG7	0
ATG9A	1033.29	0.108643	0.0784761	1.38441	0.166233	0.477681	ATG9A	0
ATG9B	119.955	-0.556655	0.220503	-2.52448	0.011587	0.113446	ATG9B	0
ATIC	928.525	0.0435944	0.0822637	0.529934	0.596157	0.831755	ATIC	0
ATL1	1956.76	-0.0385118	0.0672778	-0.57243	0.567031	0.817121	ATL1	0
ATL2	854.105	-0.00698644	0.0796502	-0.087714	0.930104	0.978338	ATL2	0
ATL3	118.112	0.213709	0.177663	1.20289	0.229018	0.554703	ATL3	0
ATM	436.373	-0.370643	0.135297	-2.73949	0.00615353	0.0784575	ATM	0
ATMIN	1615.26	0.0531599	0.0674439	0.78821	0.430574	0.731846	ATMIN	0
ATMIN_1	1647.46	0.0564896	0.066863	0.844856	0.398191	0.709512	ATMIN_1	0
ATN1	4761.14	-0.0477555	0.0590338	-0.808952	0.418543	0.722961	ATN1	0
ATOH1	0.118974	-0.95795	3.81694	-0.250973	0.801835	NA	ATOH1	0
ATOH7	7.23376	0.375499	0.632862	0.593335	0.552957	NA	ATOH7	0
ATOH8	2.94574	-0.237781	0.972896	-0.244405	0.806917	NA	ATOH8	0
ATOSA	823.277	-0.101404	0.0855049	-1.18594	0.235646	0.561509	ATOSA	0
ATOSB	792.032	-0.0259687	0.0892343	-0.291017	0.771039	0.917825	ATOSB	0
ATOX1	611.327	0.144982	0.101849	1.4235	0.15459	0.460174	ATOX1	0
ATOX1-AS1	0	NA	NA	NA	NA	NA	ATOX1-AS1	0
ATP10A	11.434	-0.401592	0.509296	-0.788524	0.43039	0.731846	ATP10A	0
ATP10A-DT	0	NA	NA	NA	NA	NA	ATP10A-DT	0
ATP10B	0	NA	NA	NA	NA	NA	ATP10B	0
ATP10D	87.4689	-0.138065	0.199846	-0.69086	0.489654	0.77303	ATP10D	0
ATP11A	692.481	0.314633	0.0861784	3.65095	0.000261276	0.0104541	ATP11A	1
ATP11A-AS1	0.130566	0.725162	3.81694	0.189985	0.849321	NA	ATP11A-AS1	0
ATP11AUN	0	NA	NA	NA	NA	NA	ATP11AUN	0
ATP11B	515.555	0.0859186	0.0987088	0.870425	0.384068	0.698634	ATP11B	0
ATP11B-DT	0.849719	0.632739	1.88064	0.336448	0.736533	NA	ATP11B-DT	0
ATP11C	1695.5	0.143048	0.0696997	2.05234	0.0401363	0.232006	ATP11C	0
ATP12A	2.88339	0.389232	1.1176	0.348275	0.727634	NA	ATP12A	0
ATP13A1	1200.8	-0.0726982	0.0661802	-1.09849	0.271991	0.600358	ATP13A1	0
ATP13A2	3956.12	0.277177	0.108632	2.55151	0.0107256	0.108623	ATP13A2	0
ATP13A2_1	4136.73	0.179889	0.0859888	2.092	0.0364381	0.219438	ATP13A2_1	0
ATP13A3	1778.75	0.19661	0.0738364	2.66278	0.00774987	0.0897064	ATP13A3	0
ATP13A3-DT	29.0012	0.0827305	0.312768	0.264511	0.791386	0.925802	ATP13A3-DT	0
ATP13A4	34.0861	-0.325971	0.328579	-0.992062	0.321167	0.64403	ATP13A4	0
ATP13A4-AS1	0	NA	NA	NA	NA	NA	ATP13A4-AS1	0
ATP13A5	1.03081	-0.970687	1.96147	-0.494877	0.620687	NA	ATP13A5	0
ATP13A5-AS1	6.05424	-0.0978583	0.69339	-0.14113	0.887767	NA	ATP13A5-AS1	0
ATP1A1	2064.51	0.240652	0.0658557	3.65423	0.000257958	0.0103699	ATP1A1	1
ATP1A1-AS1	33.3017	0.035771	0.300137	0.119182	0.905131	0.970706	ATP1A1-AS1	0
ATP1A2	0.301141	1.45183	3.19241	0.454777	0.64927	NA	ATP1A2	0
ATP1A3	40502.6	0.140132	0.070806	1.9791	0.0478044	0.253067	ATP1A3	0
ATP1A4	0.153926	-0.95795	3.81694	-0.250973	0.801835	NA	ATP1A4	0
ATP1B1	9814.91	-0.0513518	0.0979779	-0.524116	0.600198	0.834232	ATP1B1	0
ATP1B2	556.207	0.153405	0.0868157	1.76701	0.0772258	0.329496	ATP1B2	0
ATP1B3	2658.33	-0.0588062	0.0685302	-0.858106	0.390834	0.7035	ATP1B3	0
ATP1B4	0	NA	NA	NA	NA	NA	ATP1B4	0
ATP23	82.4734	0.333748	0.201145	1.65924	0.0970669	0.367795	ATP23	0
ATP23_1	83.0548	0.185169	0.194904	0.950052	0.342086	0.664115	ATP23_1	0
ATP2A1	33.4119	-0.486145	0.296214	-1.64119	0.100757	0.37504	ATP2A1	0
ATP2A1-AS1	25.3941	0.0725675	0.337051	0.215301	0.829533	0.942433	ATP2A1-AS1	0
ATP2A2	9875.22	0.158833	0.066863	2.37551	0.0175249	0.145134	ATP2A2	0
ATP2A3	35.8134	0.596893	0.292238	2.04249	0.0411029	0.233945	ATP2A3	0
ATP2B1	2432.51	-0.00891793	0.0644005	-0.138476	0.889864	0.964821	ATP2B1	0
ATP2B1-AS1	93.3073	0.0364178	0.183566	0.198391	0.842739	0.94811	ATP2B1-AS1	0
ATP2B2	525.413	-0.169	0.0939764	-1.79833	0.0721248	0.317289	ATP2B2	0
ATP2B2-IT1	0	NA	NA	NA	NA	NA	ATP2B2-IT1	0
ATP2B2-IT2	0	NA	NA	NA	NA	NA	ATP2B2-IT2	0
ATP2B3	469.213	-0.0498397	0.0991691	-0.502573	0.615264	0.84305	ATP2B3	0
ATP2B4	15895.1	0.28221	0.0871623	3.23776	0.00120474	0.0287873	ATP2B4	1
ATP2C1	5812.98	0.162888	0.0520761	3.12788	0.00176072	0.0370466	ATP2C1	1
ATP2C2	9.04621	0.114258	0.618756	0.184657	0.853498	NA	ATP2C2	0
ATP2C2-AS1	34.4186	-0.838191	0.30611	-2.7382	0.00617768	0.0786481	ATP2C2-AS1	0
ATP4A	0.437203	2.05422	2.57001	0.799305	0.424113	NA	ATP4A	0
ATP4B	1.18842	-0.504799	1.62867	-0.309945	0.756603	NA	ATP4B	0
ATP4B_1	1.0345	-0.0919569	1.82278	-0.0504487	0.959765	NA	ATP4B_1	0
ATP5F1A	11259.4	0.0799098	0.0626328	1.27585	0.20201	0.525639	ATP5F1A	0
ATP5F1B	11933.7	-0.041335	0.0582916	-0.709108	0.478258	0.764577	ATP5F1B	0
ATP5F1C	1989.32	-0.162812	0.0904204	-1.80061	0.0717639	0.316736	ATP5F1C	0
ATP5F1D	978.883	0.0176195	0.0836798	0.210559	0.833232	0.94339	ATP5F1D	0
ATP5F1E	767.792	-0.520219	0.102388	-5.08084	3.75767e-07	7.46508e-05	ATP5F1E	-1
ATP5IF1	912.376	0.0699246	0.113942	0.613684	0.539424	0.802166	ATP5IF1	0
ATP5IF1_1	974.317	-0.0888696	0.0783348	-1.13449	0.256591	0.584826	ATP5IF1_1	0
ATP5MC1	1372.13	-0.0336142	0.0899604	-0.373655	0.708661	0.889209	ATP5MC1	0
ATP5MC2	1726.82	0.224228	0.181221	1.23732	0.215969	0.540794	ATP5MC2	0
ATP5MC3	3054.06	-0.0336774	0.0694881	-0.484649	0.627925	0.850089	ATP5MC3	0
ATP5ME	819.365	-0.108401	0.0875519	-1.23814	0.215665	0.540254	ATP5ME	0
ATP5MF	144.659	0.104408	0.161777	0.645381	0.51868	0.790255	ATP5MF	0
ATP5MF-PTCD1	0	NA	NA	NA	NA	NA	ATP5MF-PTCD1	0
ATP5MG	2813.7	0.108352	0.0792698	1.36688	0.171662	0.48537	ATP5MG	0
ATP5MGL	0.261131	1.40792	3.73987	0.376462	0.706573	NA	ATP5MGL	0
ATP5MJ	1114.7	0.114567	0.0827339	1.38476	0.166126	0.477681	ATP5MJ	0
ATP5MK	575.509	0.039351	0.0962276	0.408937	0.682586	0.87673	ATP5MK	0
ATP5PB	2539.25	0.00332549	0.059389	0.0559951	0.955346	0.986774	ATP5PB	0
ATP5PD	1241.95	-0.0631249	0.0959707	-0.657752	0.510698	0.787124	ATP5PD	0
ATP5PF	1320.17	0.000500186	0.0717228	0.00697389	0.994436	0.998233	ATP5PF	0
ATP5PFP3	0	NA	NA	NA	NA	NA	ATP5PFP3	0
ATP5PO	3439.91	-0.129679	0.0670362	-1.93446	0.0530567	0.268903	ATP5PO	0
ATP6	7512.43	-0.25945	0.103073	-2.51716	0.0118304	0.115104	ATP6	0
ATP6AP1	4078.04	0.0617914	0.066033	0.935765	0.349394	0.66974	ATP6AP1	0
ATP6AP1-DT	60.3174	-0.281546	0.242322	-1.16187	0.245289	0.572586	ATP6AP1-DT	0
ATP6AP1L	181.261	0.0236131	0.13491	0.175028	0.861057	0.955146	ATP6AP1L	0
ATP6AP2	5801.32	-0.0437579	0.0551838	-0.792948	0.427808	0.730618	ATP6AP2	0
ATP6V0A1	5590.55	-0.0468956	0.0526399	-0.890875	0.372996	0.689978	ATP6V0A1	0
ATP6V0A2	333.73	-0.0220576	0.113222	-0.194817	0.845536	0.949204	ATP6V0A2	0
ATP6V0A4	2.35392	0.359482	1.26516	0.28414	0.776303	NA	ATP6V0A4	0
ATP6V0B	4229.01	-0.0388013	0.0655917	-0.591558	0.554146	0.810165	ATP6V0B	0
ATP6V0C	4325.5	-0.0314434	0.0649924	-0.483801	0.628527	0.85043	ATP6V0C	0
ATP6V0CP3	0	NA	NA	NA	NA	NA	ATP6V0CP3	0
ATP6V0D1	3384.5	-0.0112679	0.0660287	-0.170652	0.864498	0.956447	ATP6V0D1	0
ATP6V0D1-DT	33.0308	-0.0544416	0.338296	-0.160929	0.872149	0.959458	ATP6V0D1-DT	0
ATP6V0D2	0	NA	NA	NA	NA	NA	ATP6V0D2	0
ATP6V0E1	159.952	-0.0223217	0.146383	-0.152489	0.878801	0.961686	ATP6V0E1	0
ATP6V0E2	4916.57	0.0443631	0.0698063	0.635517	0.525092	0.793559	ATP6V0E2	0
ATP6V0E2-AS1	287.424	-0.0128717	0.114346	-0.112568	0.910373	0.972229	ATP6V0E2-AS1	0
ATP6V1A	5734.51	-0.0384669	0.0517312	-0.743592	0.457124	0.749027	ATP6V1A	0
ATP6V1B1	29.8232	0.100362	0.31642	0.317181	0.751107	0.908776	ATP6V1B1	0
ATP6V1B1-AS1	4.20809	1.23857	0.900731	1.37507	0.16911	NA	ATP6V1B1-AS1	0
ATP6V1B2	4824.8	-0.115182	0.0495464	-2.32473	0.0200864	0.156988	ATP6V1B2	0
ATP6V1C1	1708.8	-0.108484	0.0653455	-1.66017	0.0968809	0.367486	ATP6V1C1	0
ATP6V1C2	23.4267	-0.0796975	0.363826	-0.219054	0.826608	0.941313	ATP6V1C2	0
ATP6V1D	1616.48	-0.0551596	0.0637115	-0.865771	0.386616	0.700923	ATP6V1D	0
ATP6V1E1	1241.58	-0.125399	0.0781088	-1.60543	0.108398	0.387546	ATP6V1E1	0
ATP6V1E2	104.572	0.321202	0.178859	1.79584	0.0725205	0.318209	ATP6V1E2	0
ATP6V1F	2046.11	0.00970345	0.0834816	0.116235	0.907467	0.971338	ATP6V1F	0
ATP6V1G1	2237.24	-0.151036	0.0759496	-1.98864	0.0467411	0.250336	ATP6V1G1	0
ATP6V1G2	562.502	0.266472	0.100089	2.66235	0.00775964	0.0897586	ATP6V1G2	0
ATP6V1G2-DDX39B	2.11286	-1.3326	1.29721	-1.02728	0.304288	NA	ATP6V1G2-DDX39B	0
ATP6V1G2-DDX39B_1	0	NA	NA	NA	NA	NA	ATP6V1G2-DDX39B_1	0
ATP6V1G2-DDX39B_2	2.77136	-1.23868	1.1196	-1.10636	0.268573	NA	ATP6V1G2-DDX39B_2	0
ATP6V1G2-DDX39B_3	2.38358	-0.810988	1.21516	-0.667389	0.504523	NA	ATP6V1G2-DDX39B_3	0
ATP6V1G2-DDX39B_4	1.97559	-0.691463	1.3194	-0.524075	0.600227	NA	ATP6V1G2-DDX39B_4	0
ATP6V1G2-DDX39B_5	2.27542	0.381024	1.17257	0.324948	0.74522	NA	ATP6V1G2-DDX39B_5	0
ATP6V1G2-DDX39B_6	2.44512	-0.683	1.15168	-0.593045	0.553151	NA	ATP6V1G2-DDX39B_6	0
ATP6V1G2-DDX39B_7	1.95841	-1.23129	1.32499	-0.929283	0.352743	NA	ATP6V1G2-DDX39B_7	0
ATP6V1G2_1	567.307	0.265009	0.0907361	2.92066	0.00349296	0.0562462	ATP6V1G2_1	0
ATP6V1G2_2	555.656	0.197788	0.0955908	2.06911	0.0385357	0.226287	ATP6V1G2_2	0
ATP6V1G2_3	568.905	0.210441	0.0993941	2.11724	0.0342395	0.211231	ATP6V1G2_3	0
ATP6V1G2_4	554.897	0.224578	0.0989609	2.26936	0.0232461	0.169033	ATP6V1G2_4	0
ATP6V1G2_5	557.572	0.194117	0.101579	1.911	0.0560041	0.275743	ATP6V1G2_5	0
ATP6V1G2_6	562.582	0.18957	0.0938867	2.01914	0.0434728	0.241069	ATP6V1G2_6	0
ATP6V1G3	0	NA	NA	NA	NA	NA	ATP6V1G3	0
ATP6V1G3_1	0	NA	NA	NA	NA	NA	ATP6V1G3_1	0
ATP6V1H	1808.03	-0.0438275	0.0648964	-0.675346	0.499456	0.779784	ATP6V1H	0
ATP7A	190.831	-0.00589856	0.136493	-0.043215	0.96553	0.989791	ATP7A	0
ATP7B	314.788	-0.272864	0.112499	-2.42548	0.0152882	0.134292	ATP7B	0
ATP8	402.854	-0.423067	0.303615	-1.39343	0.163489	0.473746	ATP8	0
ATP8A1	2268.47	0.162135	0.071288	2.27436	0.0229442	0.168119	ATP8A1	0
ATP8A1-DT	3.91101	0.195724	0.838307	0.233476	0.815392	NA	ATP8A1-DT	0
ATP8A2	1361.75	0.0430538	0.0945921	0.455153	0.648999	0.860368	ATP8A2	0
ATP8A2_1	15.9532	0.771343	0.557857	1.38269	0.16676	0.478573	ATP8A2_1	0
ATP8B1	0.301141	1.45183	3.19241	0.454777	0.64927	NA	ATP8B1	0
ATP8B1-AS1	7.36736	0.204514	0.634094	0.32253	0.747051	NA	ATP8B1-AS1	0
ATP8B2	1335.64	-0.177176	0.0895389	-1.97876	0.0478435	0.253067	ATP8B2	0
ATP8B3	10.578	0.290082	0.523392	0.554235	0.579418	NA	ATP8B3	0
ATP8B4	5.62732	0.17222	0.857749	0.200782	0.840869	NA	ATP8B4	0
ATP8B5P	4.49184	0.723362	0.861113	0.840031	0.400891	NA	ATP8B5P	0
ATP9A	14257.2	0.0475512	0.0724621	0.656221	0.511682	0.787281	ATP9A	0
ATP9B	116.567	-0.247377	0.172238	-1.43625	0.15093	0.455269	ATP9B	0
ATPAF1	1595.73	0.222864	0.0625864	3.5609	0.000369582	0.0129392	ATPAF1	1
ATPAF2	280.444	0.066628	0.123339	0.540203	0.589057	0.828404	ATPAF2	0
ATPSCKMT	120.81	-0.295633	0.166756	-1.77285	0.0762538	0.3275	ATPSCKMT	0
ATR	231.022	-0.334259	0.126837	-2.63534	0.00840533	0.0938773	ATR	0
ATRAID	377.668	0.130196	0.103909	1.25299	0.21021	0.534325	ATRAID	0
ATRIP	5.29247	-0.0241424	0.739161	-0.0326619	0.973944	NA	ATRIP	0
ATRIP-TREX1	2.58297	-1.80251	1.12326	-1.60472	0.108556	NA	ATRIP-TREX1	0
ATRN	2716.23	0.0610342	0.0732448	0.833291	0.404681	0.714561	ATRN	0
ATRNL1	1711.56	-0.116633	0.0672625	-1.734	0.0829177	0.339724	ATRNL1	0
ATRX	2876.76	-0.105112	0.0643584	-1.63323	0.10242	0.378017	ATRX	0
ATXN1	386.288	0.173716	0.113475	1.53087	0.125801	0.417406	ATXN1	0
ATXN1-AS1	52.6889	0.0968576	0.261951	0.369755	0.711565	0.890303	ATXN1-AS1	0
ATXN10	3898.38	-0.0867566	0.0523239	-1.65807	0.0973036	0.368202	ATXN10	0
ATXN1L	656.441	0.117831	0.0831902	1.41641	0.156656	0.463218	ATXN1L	0
ATXN2	1108.18	-0.00895885	0.0700801	-0.127837	0.898278	0.967781	ATXN2	0
ATXN2-AS	0.796535	-0.382516	1.96268	-0.194895	0.845475	NA	ATXN2-AS	0
ATXN2L	2916.22	-0.114588	0.0687588	-1.66652	0.0956108	0.364674	ATXN2L	0
ATXN3	416.878	0.0407064	0.109796	0.370745	0.710827	0.889872	ATXN3	0
ATXN3L	0	NA	NA	NA	NA	NA	ATXN3L	0
ATXN7	420.66	0.0521707	0.104027	0.50151	0.616012	0.843383	ATXN7	0
ATXN7L1	167.718	0.184024	0.139658	1.31767	0.187613	0.506682	ATXN7L1	0
ATXN7L2	612.047	-0.334275	0.0914434	-3.65554	0.000256639	0.0103412	ATXN7L2	-1
ATXN7L3	6043.1	0.00872248	0.0505122	0.172681	0.862903	0.955834	ATXN7L3	0
ATXN7L3-AS1	18.551	-0.163083	0.388662	-0.419602	0.674776	0.874442	ATXN7L3-AS1	0
ATXN7L3B	9261.06	0.0113491	0.0582385	0.194873	0.845492	0.949204	ATXN7L3B	0
ATXN8OS	37.8379	-0.0690309	0.272045	-0.253748	0.79969	0.929043	ATXN8OS	0
AUH	396.931	-0.0649692	0.104545	-0.621448	0.534305	0.799418	AUH	0
AUNIP	14.205	0.139099	0.47361	0.2937	0.768987	0.916956	AUNIP	0
AUP1	1060.04	0.029997	0.0814703	0.368196	0.712727	0.890419	AUP1	0
AURKA	56.744	0.0370362	0.236133	0.156845	0.875367	0.960457	AURKA	0
AURKAIP1	760.11	0.0433558	0.0918477	0.47204	0.636898	0.854315	AURKAIP1	0
AURKAP1	17.4985	-0.323459	0.445638	-0.725832	0.467942	0.756962	AURKAP1	0
AURKB	0.943995	-0.844227	1.73884	-0.485512	0.627313	NA	AURKB	0
AURKC	7.72916	-0.213454	0.637673	-0.334739	0.737822	NA	AURKC	0
AUTS2	4571.71	0.0309794	0.0838578	0.369428	0.711809	0.890327	AUTS2	0
AVEN	248.286	-0.332163	0.124504	-2.66789	0.00763282	0.0892138	AVEN	0
AVIL	11.8595	-0.197299	0.515219	-0.382943	0.701762	0.884916	AVIL	0
AVL9	1823.43	0.0988703	0.0619949	1.59481	0.110754	0.391847	AVL9	0
AVP	0.153926	-0.95795	3.81694	-0.250973	0.801835	NA	AVP	0
AVPI1	50.2946	0.389235	0.24797	1.56969	0.116488	0.402814	AVPI1	0
AVPR1A	2.86569	1.10882	1.10549	1.00301	0.315854	NA	AVPR1A	0
AVPR1B	1.01915	0.842767	1.78937	0.470984	0.637652	NA	AVPR1B	0
AVPR1B-DT	0	NA	NA	NA	NA	NA	AVPR1B-DT	0
AVPR2	0.136061	0.725162	3.81694	0.189985	0.849321	NA	AVPR2	0
AWAT1	0	NA	NA	NA	NA	NA	AWAT1	0
AWAT2	3.74095	-1.31778	0.958554	-1.37476	0.169206	NA	AWAT2	0
AXDND1	2.31846	0.181926	1.13464	0.160338	0.872615	NA	AXDND1	0
AXIN1	832.751	0.183572	0.0785499	2.33701	0.0194388	0.153855	AXIN1	0
AXIN2	597.321	0.197611	0.091134	2.16835	0.0301318	0.195742	AXIN2	0
AXL	0.580007	-0.50276	2.39356	-0.210047	0.833631	NA	AXL	0
AZGP1	1.28889	1.43493	1.59001	0.902466	0.366809	NA	AZGP1	0
AZGP1P1	0.136061	0.725162	3.81694	0.189985	0.849321	NA	AZGP1P1	0
AZI2	998.066	-0.155071	0.0719903	-2.15406	0.0312358	0.199575	AZI2	0
AZIN1	7738.5	0.0804939	0.0518892	1.55127	0.120838	0.408342	AZIN1	0
AZIN2	169.084	0.132023	0.13868	0.951997	0.341099	0.662989	AZIN2	0
AZU1	11.5393	-1.43471	0.506851	-2.83063	0.00464558	0.0676063	AZU1	0
AZU1_1	13.0141	-1.20103	0.477854	-2.51338	0.011958	0.115821	AZU1_1	0
B2M	38.9689	-0.121718	0.289621	-0.420267	0.67429	0.874437	B2M	0
B2M_1	36.7029	-0.307573	0.297808	-1.03279	0.301702	0.62633	B2M_1	0
B3GALNT1	242.144	-0.0878656	0.116061	-0.757064	0.449011	0.743343	B3GALNT1	0
B3GALNT2	176.854	0.0381057	0.155726	0.244696	0.806692	0.931805	B3GALNT2	0
B3GALNT2_1	182.796	0.0304563	0.156825	0.194205	0.846015	0.949388	B3GALNT2_1	0
B3GALT1	657.737	-0.0197591	0.0897151	-0.220243	0.825682	0.94064	B3GALT1	0
B3GALT1-AS1	1.80042	-1.12188	1.2962	-0.865517	0.386755	NA	B3GALT1-AS1	0
B3GALT2	958.644	-0.0339108	0.0738408	-0.459242	0.64606	0.858784	B3GALT2	0
B3GALT4	16.9367	0.626948	0.460273	1.36212	0.17316	0.488109	B3GALT4	0
B3GALT4_1	16.7661	0.606213	0.461935	1.31233	0.189408	0.508947	B3GALT4_1	0
B3GALT4_2	16.7661	0.606213	0.461935	1.31233	0.189408	0.508947	B3GALT4_2	0
B3GALT4_3	16.7661	0.606213	0.461935	1.31233	0.189408	0.508947	B3GALT4_3	0
B3GALT4_4	16.4905	0.569693	0.463299	1.22964	0.21883	0.544209	B3GALT4_4	0
B3GALT5	79.4423	0.253134	0.207416	1.22042	0.222305	0.54854	B3GALT5	0
B3GALT5-AS1	2.5803	0.47541	1.15604	0.411241	0.680896	NA	B3GALT5-AS1	0
B3GALT6	1233.34	-0.00852458	0.0730685	-0.116666	0.907125	0.971164	B3GALT6	0
B3GALT9	63.6694	0.169439	0.231736	0.731174	0.464673	0.754683	B3GALT9	0
B3GAT1	3719.85	-0.00586616	0.0647687	-0.0905708	0.927834	0.977699	B3GAT1	0
B3GAT1-DT	18.132	-0.119296	0.406932	-0.293159	0.769401	0.917129	B3GAT1-DT	0
B3GAT2	4884.19	0.211717	0.0584019	3.62517	0.000288768	0.0112127	B3GAT2	1
B3GAT3	697.54	0.125094	0.0831871	1.50377	0.13264	0.427921	B3GAT3	0
B3GLCT	815.643	-0.176731	0.0946448	-1.86731	0.0618589	0.293051	B3GLCT	0
B3GNT2	40.09	0.0833115	0.268263	0.310559	0.756136	0.910551	B3GNT2	0
B3GNT3	1.55214	-0.0554328	1.46745	-0.0377749	0.969867	NA	B3GNT3	0
B3GNT4	79.7295	-0.00128812	0.217167	-0.00593148	0.995267	0.998554	B3GNT4	0
B3GNT5	378.482	-0.072615	0.101954	-0.71223	0.476322	0.763053	B3GNT5	0
B3GNT6	0.415057	0.450461	2.89822	0.155427	0.876485	NA	B3GNT6	0
B3GNT7	32.4255	0.0325727	0.295681	0.110162	0.912281	0.972927	B3GNT7	0
B3GNT8	3.1875	-0.456137	0.960063	-0.475112	0.634707	NA	B3GNT8	0
B3GNT9	5.24271	-0.560502	0.768701	-0.729154	0.465907	NA	B3GNT9	0
B3GNTL1	88.2896	0.245631	0.19694	1.24724	0.21231	0.536239	B3GNTL1	0
B3GNTL1_1	100.403	0.145381	0.176166	0.825254	0.409228	0.71734	B3GNTL1_1	0
B4GALNT1	4057.21	-0.0191441	0.0547628	-0.349582	0.726653	0.896509	B4GALNT1	0
B4GALNT2	0	NA	NA	NA	NA	NA	B4GALNT2	0
B4GALNT3	156.812	0.124667	0.144187	0.864617	0.387249	0.701234	B4GALNT3	0
B4GALNT4	4722.68	-0.0672223	0.0615812	-1.0916	0.275007	0.602893	B4GALNT4	0
B4GALT1	39.2606	-0.0422366	0.275115	-0.153523	0.877986	0.9616	B4GALT1	0
B4GALT1-AS1	15.7632	0.0843696	0.445136	0.189537	0.849672	0.950662	B4GALT1-AS1	0
B4GALT2	1592.84	0.127314	0.081642	1.55942	0.118897	0.406353	B4GALT2	0
B4GALT3	1019.86	0.055062	0.0717837	0.767054	0.443049	0.739137	B4GALT3	0
B4GALT4	346.066	-0.309362	0.117487	-2.63316	0.00845941	0.0942786	B4GALT4	0
B4GALT4-AS1	0.460126	0.58325	2.82172	0.2067	0.836244	NA	B4GALT4-AS1	0
B4GALT5	3979.06	0.0791393	0.0598162	1.32304	0.185822	0.504652	B4GALT5	0
B4GALT6	360.332	-0.060109	0.109216	-0.55037	0.582066	0.824909	B4GALT6	0
B4GALT7	340.969	0.0411533	0.10255	0.401298	0.688201	0.878505	B4GALT7	0
B4GAT1	2241.34	-0.0765028	0.0693039	-1.10387	0.269648	0.597837	B4GAT1	0
B4GAT1-DT	60.7619	0.0859625	0.218141	0.394068	0.693531	0.881842	B4GAT1-DT	0
B9D1	175.233	-0.0813396	0.148655	-0.547168	0.584263	0.82562	B9D1	0
B9D2	119.445	0.0530527	0.163038	0.3254	0.744878	0.906299	B9D2	0
BAALC	1859.32	0.15003	0.0678519	2.21114	0.0270259	0.183302	BAALC	0
BAALC-AS1	0.90249	-0.338727	1.90593	-0.177723	0.858941	NA	BAALC-AS1	0
BAALC-AS2	2.98911	0.343934	1.02115	0.336811	0.73626	NA	BAALC-AS2	0
BAAT	25.8699	-0.0538937	0.400115	-0.134695	0.892853	0.965284	BAAT	0
BAAT_1	13.2433	-0.595918	0.496225	-1.2009	0.229789	0.555532	BAAT_1	0
BABAM1	756.93	0.0143382	0.0939932	0.152545	0.878757	0.961686	BABAM1	0
BABAM2	482.234	0.217478	0.113648	1.91361	0.0556702	0.274812	BABAM2	0
BABAM2-AS1	4.82475	0.733887	0.804452	0.912281	0.361621	NA	BABAM2-AS1	0
BACE1	2131.97	0.0609995	0.0642423	0.949523	0.342355	0.664198	BACE1	0
BACE1-AS	93.7975	-0.227947	0.185027	-1.23197	0.217962	0.543616	BACE1-AS	0
BACE2	0.691738	1.42283	2.2779	0.624622	0.532219	NA	BACE2	0
BACH1	1317.05	0.224966	0.0714406	3.14899	0.00163836	0.0350769	BACH1	1
BACH1-IT2	1.54887	-1.20012	1.31732	-0.911031	0.362279	NA	BACH1-IT2	0
BACH1-IT3	0	NA	NA	NA	NA	NA	BACH1-IT3	0
BACH2	2148.11	0.174102	0.0749147	2.324	0.0201253	0.157077	BACH2	0
BACH2_1	1828.92	0.18251	0.0722215	2.52708	0.0115014	0.112867	BACH2_1	0
BAD	960.954	0.116219	0.0908339	1.27947	0.200732	0.524149	BAD	0
BAG1	1280.97	0.0776627	0.0728072	1.06669	0.286112	0.612714	BAG1	0
BAG2	85.8062	0.0865007	0.196381	0.440474	0.659594	0.867011	BAG2	0
BAG3	238.081	0.332399	0.132565	2.50744	0.0121609	0.117185	BAG3	0
BAG4	703.655	-0.136919	0.0780382	-1.75451	0.0793436	0.332976	BAG4	0
BAG5	1205.59	0.0274406	0.0786406	0.348936	0.727137	0.896722	BAG5	0
BAG6	4885.54	0.0109265	0.0802834	0.136099	0.891743	0.965261	BAG6	0
BAG6_1	4629.34	0.0469755	0.0956034	0.491358	0.623173	0.846875	BAG6_1	0
BAG6_2	4737.75	-0.00194672	0.0998514	-0.0194961	0.984445	0.995661	BAG6_2	0
BAG6_3	4232.06	-0.100574	0.179947	-0.558909	0.576224	0.821974	BAG6_3	0
BAG6_4	4598.46	0.0685954	0.0984833	0.696518	0.486104	0.770594	BAG6_4	0
BAG6_5	4894.12	0.11648	0.191888	0.607021	0.543837	0.804645	BAG6_5	0
BAG6_6	4327.76	-0.202102	0.19441	-1.03957	0.298542	0.623087	BAG6_6	0
BAGE2	0.284492	-0.236611	3.25859	-0.0726113	0.942115	NA	BAGE2	0
BAGE5	0.478427	-1.22227	2.71656	-0.449934	0.652758	NA	BAGE5	0
BAHCC1	2308.99	0.0173729	0.0586482	0.296221	0.767061	0.916192	BAHCC1	0
BAHCC1_1	2108.94	-0.0671512	0.0638526	-1.05166	0.292956	0.618837	BAHCC1_1	0
BAHD1	1683.52	0.0378238	0.0703587	0.537585	0.590864	0.829288	BAHD1	0
BAIAP2	547.626	0.142557	0.104476	1.36449	0.172412	0.486484	BAIAP2	0
BAIAP2-DT	1094.8	0.286471	0.0864549	3.31354	0.000921245	0.0238329	BAIAP2-DT	1
BAIAP2L1	13.9995	0.743239	0.4669	1.59186	0.111416	0.393201	BAIAP2L1	0
BAIAP2L2	29.1392	0.296217	0.326754	0.906544	0.364648	0.682558	BAIAP2L2	0
BAIAP3	303.879	-0.319438	0.144392	-2.21229	0.0269468	0.182972	BAIAP3	0
BAK1	213.093	-0.220749	0.132937	-1.66055	0.0968029	0.367365	BAK1	0
BALR6	63.3381	-0.046427	0.225338	-0.206033	0.836765	0.944824	BALR6	0
BAMBI	25.6099	0.345376	0.347312	0.994425	0.320016	0.643101	BAMBI	0
BANCR	0	NA	NA	NA	NA	NA	BANCR	0
BANF1	1184.59	0.0444969	0.0824529	0.539665	0.589428	0.828565	BANF1	0
BANF2	0	NA	NA	NA	NA	NA	BANF2	0
BANK1	1.84241	-1.08467	1.26664	-0.856331	0.391815	NA	BANK1	0
BANP	235.697	-0.304211	0.124477	-2.44391	0.014529	0.129962	BANP	0
BAP1	2690.89	0.125041	0.0595803	2.09869	0.0358439	0.218011	BAP1	0
BARD1	82.3155	-0.143327	0.204155	-0.702049	0.482649	0.768183	BARD1	0
BARHL1	0	NA	NA	NA	NA	NA	BARHL1	0
BARHL2	0.306637	1.47935	3.17462	0.465994	0.64122	NA	BARHL2	0
BARX1	0.561338	-1.72804	2.33697	-0.739439	0.45964	NA	BARX1	0
BARX1-DT	0	NA	NA	NA	NA	NA	BARX1-DT	0
BARX2	0	NA	NA	NA	NA	NA	BARX2	0
BASP1	17359	-0.0596712	0.0572391	-1.04249	0.297184	0.622	BASP1	0
BASP1-AS1	153.838	-0.384544	0.160172	-2.40081	0.0163586	0.138443	BASP1-AS1	0
BASP1P1	0.855815	1.79097	1.9979	0.896428	0.370024	NA	BASP1P1	0
BATF	0	NA	NA	NA	NA	NA	BATF	0
BATF2	1.04413	-0.368962	1.75955	-0.209691	0.833909	NA	BATF2	0
BATF3	9.11688	0.620359	0.601978	1.03053	0.302759	NA	BATF3	0
BAX	524	-0.193287	0.0908024	-2.12865	0.0332832	0.207456	BAX	0
BAZ1A	138.73	0.204745	0.157403	1.30077	0.193336	0.513709	BAZ1A	0
BAZ1A-AS1	61.8931	0.768425	0.234652	3.27474	0.00105761	0.0260739	BAZ1A-AS1	1
BAZ1B	3620.89	0.0500433	0.0577413	0.866682	0.386117	0.700595	BAZ1B	0
BAZ2A	2349.67	0.0893421	0.0691352	1.29228	0.19626	0.517373	BAZ2A	0
BAZ2B	2151.62	-0.162039	0.0590405	-2.74454	0.00605957	0.0777236	BAZ2B	0
BAZ2B-AS1	73.4758	0.371515	0.206282	1.801	0.0717021	0.316736	BAZ2B-AS1	0
BBC3	217.044	-0.0820333	0.134179	-0.611371	0.540954	0.802751	BBC3	0
BBIP1	434.719	-0.0821139	0.106246	-0.772865	0.439602	0.736722	BBIP1	0
BBLN	1141.82	0.0561123	0.0911733	0.615447	0.53826	0.801549	BBLN	0
BBOF1	155.105	-0.36802	0.153205	-2.40214	0.0162993	0.1382	BBOF1	0
BBOX1	1.94021	-1.7543	1.25735	-1.39523	0.162945	NA	BBOX1	0
BBOX1-AS1	33.9375	-0.068012	0.306384	-0.221983	0.824327	0.939974	BBOX1-AS1	0
BBS1	699.309	-0.0168263	0.0833417	-0.201895	0.839999	0.946451	BBS1	0
BBS10	396.979	-0.0789386	0.099944	-0.789828	0.429628	0.731457	BBS10	0
BBS12	163.195	0.0174353	0.148962	0.117045	0.906824	0.97108	BBS12	0
BBS2	592.875	0.100062	0.0919165	1.08862	0.276322	0.604399	BBS2	0
BBS4	426.014	-0.135674	0.107119	-1.26658	0.205305	0.529136	BBS4	0
BBS5	232.249	-0.0335509	0.130848	-0.256412	0.797633	0.928091	BBS5	0
BBS7	591.147	-0.093341	0.0911664	-1.02385	0.305905	0.629609	BBS7	0
BBS7-DT	0.24954	-0.236611	3.41433	-0.0692995	0.944751	NA	BBS7-DT	0
BBS9	325.581	-0.0948035	0.11763	-0.805949	0.420272	0.72441	BBS9	0
BBX	441.254	0.146549	0.0955277	1.5341	0.125006	0.41616	BBX	0
BCAM	486.086	1.57148	0.118624	13.2477	4.65513e-40	7.95328e-36	BCAM	1
BCAN	5.90355	-0.546015	0.682194	-0.800381	0.42349	NA	BCAN	0
BCAN-AS2	0.289017	-0.236611	3.24056	-0.0730154	0.941794	NA	BCAN-AS2	0
BCAN-AS2_1	0.153926	-0.95795	3.81694	-0.250973	0.801835	NA	BCAN-AS2_1	0
BCAN_1	3.52926	-0.0727449	0.903267	-0.0805353	0.935811	NA	BCAN_1	0
BCAP29	1.98281	0.795368	1.32456	0.600478	0.548188	NA	BCAP29	0
BCAP29_1	1.98281	0.795368	1.32456	0.600478	0.548188	NA	BCAP29_1	0
BCAP31	1655.77	0.0602769	0.0679371	0.887245	0.374947	0.691211	BCAP31	0
BCAR1	1639.73	0.0589015	0.0731986	0.804681	0.421004	0.725153	BCAR1	0
BCAR1_1	1434.17	0.124443	0.0890583	1.39732	0.162317	0.471551	BCAR1_1	0
BCAR3	132.074	0.275559	0.155711	1.76968	0.0767804	0.328441	BCAR3	0
BCAR3-AS1	0.863591	-0.248853	1.92737	-0.129115	0.897267	NA	BCAR3-AS1	0
BCAR4	0.610966	-0.488344	2.21811	-0.220162	0.825745	NA	BCAR4	0
BCAS1	0.274873	-1.81382	3.25026	-0.558054	0.576808	NA	BCAS1	0
BCAS2	704.453	-0.0736578	0.0906242	-0.812783	0.416343	0.721934	BCAS2	0
BCAS3	503.57	0.1803	0.093925	1.91962	0.0549056	0.273727	BCAS3	0
BCAS3-AS1	1.90642	0.459721	1.2069	0.380911	0.703269	NA	BCAS3-AS1	0
BCAS4	982.515	0.284687	0.075017	3.79497	0.00014766	0.00710641	BCAS4	1
BCAT1	1171.26	-0.066482	0.0849206	-0.782872	0.433702	0.733717	BCAT1	0
BCAT2	432.948	0.246187	0.104152	2.36374	0.0180916	0.147398	BCAT2	0
BCCIP	701.519	0.0623477	0.0837012	0.744884	0.456342	0.748696	BCCIP	0
BCDIN3D	235.211	-0.146824	0.118531	-1.23869	0.21546	0.540023	BCDIN3D	0
BCDIN3D-AS1	98.8479	0.167459	0.179205	0.934455	0.350069	0.670058	BCDIN3D-AS1	0
BCHE	150.733	0.503183	0.150993	3.33249	0.00086074	0.0228485	BCHE	1
BCKDHA	342.275	0.0152587	0.113557	0.134371	0.893109	0.965331	BCKDHA	0
BCKDHB	232.067	0.00985357	0.122645	0.0803421	0.935965	0.979959	BCKDHB	0
BCKDK	501.864	-0.0366613	0.0938667	-0.390568	0.696117	0.882727	BCKDK	0
BCL10	268.202	0.164327	0.112297	1.46332	0.143379	0.44474	BCL10	0
BCL10-AS1	3.66318	0.489985	0.882705	0.555095	0.57883	NA	BCL10-AS1	0
BCL11A	399.201	-0.148296	0.0993209	-1.4931	0.13541	0.43212	BCL11A	0
BCL11B	1.13837	-1.22282	1.5829	-0.772515	0.43981	NA	BCL11B	0
BCL2	202.033	0.178638	0.13589	1.31457	0.188653	0.508173	BCL2	0
BCL2A1	0.305667	1.47457	3.17718	0.464112	0.642567	NA	BCL2A1	0
BCL2L1	2881.47	-0.115848	0.0569979	-2.0325	0.0421032	0.236944	BCL2L1	0
BCL2L1-AS1	0	NA	NA	NA	NA	NA	BCL2L1-AS1	0
BCL2L10	8.15932	0.291091	0.704503	0.413186	0.67947	NA	BCL2L10	0
BCL2L11	180.969	0.36984	0.181989	2.03221	0.0421326	0.236944	BCL2L11	0
BCL2L12	6.85009	0.0359248	0.693411	0.0518088	0.958681	NA	BCL2L12	0
BCL2L13	660.707	0.0630517	0.0810796	0.777651	0.436775	0.735419	BCL2L13	0
BCL2L14	0	NA	NA	NA	NA	NA	BCL2L14	0
BCL2L14_1	0	NA	NA	NA	NA	NA	BCL2L14_1	0
[truncated: 48,038 more rows]

## Sheet: GA-CD vs CD-ctrl
	baseMean	log2FoldChange	lfcSE	stat	pvalue	padj	ensemblName	sig
A1BG	92.3319	0.0198742	0.164817	0.120584	0.904021	0.980821	A1BG	0
A1BG-AS1	56.1375	0.169455	0.214079	0.791551	0.428622	0.799933	A1BG-AS1	0
A1CF	0	NA	NA	NA	NA	NA	A1CF	0
A2M	29.3147	-0.289238	0.301487	-0.959372	0.337371	0.737492	A2M	0
A2M-AS1	35.1117	0.260918	0.298445	0.874257	0.381978	0.770606	A2M-AS1	0
A2ML1	0	NA	NA	NA	NA	NA	A2ML1	0
A2ML1-AS1	1.64072	-0.0313156	1.23114	-0.0254362	0.979707	NA	A2ML1-AS1	0
A2MP1	0.113425	-0.600188	3.53381	-0.169841	0.865135	NA	A2MP1	0
A3GALT2	1.07425	2.71148	2.01587	1.34507	0.178603	NA	A3GALT2	0
A4GALT	9.16759	-0.324308	0.507553	-0.638963	0.522847	NA	A4GALT	0
A4GNT	0.114668	-0.600188	3.53381	-0.169841	0.865135	NA	A4GNT	0
AA06	0	NA	NA	NA	NA	NA	AA06	0
AAAS	577.482	-0.040414	0.0771412	-0.523896	0.600351	0.883765	AAAS	0
AAAS_1	520.851	-0.0102449	0.0994164	-0.10305	0.917923	0.984141	AAAS_1	0
AACS	934.814	0.000491862	0.0711488	0.00691314	0.994484	0.998945	AACS	0
AACSP1	5.41516	-1.33618	0.749885	-1.78184	0.0747746	NA	AACSP1	0
AADAC	0	NA	NA	NA	NA	NA	AADAC	0
AADACL2	0	NA	NA	NA	NA	NA	AADACL2	0
AADACL2-AS1	0	NA	NA	NA	NA	NA	AADACL2-AS1	0
AADACL2-AS1_1	0	NA	NA	NA	NA	NA	AADACL2-AS1_1	0
AADACL2_1	0	NA	NA	NA	NA	NA	AADACL2_1	0
AADACL3	0	NA	NA	NA	NA	NA	AADACL3	0
AADACL4	0	NA	NA	NA	NA	NA	AADACL4	0
AADACP1	0	NA	NA	NA	NA	NA	AADACP1	0
AADAT	430.182	-0.0349284	0.0836337	-0.417635	0.676214	0.91203	AADAT	0
AAGAB	1281.78	-0.0737075	0.106052	-0.695015	0.487046	0.831785	AAGAB	0
AAK1	2372.41	0.0736782	0.0591286	1.24607	0.21274	0.623669	AAK1	0
AAMDC	115.361	0.0342031	0.171611	0.199305	0.842024	0.964402	AAMDC	0
AAMP	1799	-0.0670778	0.0573212	-1.17021	0.241916	0.656055	AAMP	0
AANAT	2.78502	-1.37941	1.101	-1.25287	0.210255	NA	AANAT	0
AAR2	930.385	0.0256451	0.0598731	0.428324	0.668416	0.910043	AAR2	0
AARD	7.09642	-1.03478	0.583566	-1.77321	0.0761943	NA	AARD	0
AARS1	2997.1	0.368421	0.0823685	4.47283	7.71894e-06	0.00078671	AARS1	1
AARS2	576.293	-0.00817408	0.0817126	-0.100034	0.920317	0.984141	AARS2	0
AARSD1	0.351781	0.808518	2.72545	0.296655	0.76673	NA	AARSD1	0
AASDH	207.049	0.0284897	0.116545	0.244453	0.80688	0.956359	AASDH	0
AASDHPPT	4041.86	0.131722	0.0625342	2.1064	0.0351698	0.275161	AASDHPPT	0
AASS	183.884	-0.181723	0.223237	-0.814039	0.415623	0.792521	AASS	0
AATBC	1.05307	-0.566035	1.66019	-0.340946	0.733144	NA	AATBC	0
AATF	593.357	0.198161	0.129341	1.53208	0.125503	0.502901	AATF	0
AATF_1	637.61	0.0330675	0.0901867	0.366656	0.713875	0.92674	AATF_1	0
AATK	364.448	0.0215208	0.121023	0.177824	0.858861	0.969014	AATK	0
ABALON	41.8869	0.0781582	0.264528	0.295463	0.76764	0.947593	ABALON	0
ABAT	4643.93	-0.0150191	0.0541334	-0.277446	0.781438	0.950723	ABAT	0
ABCA1	43.453	-0.533511	0.249638	-2.13714	0.0325868	0.263645	ABCA1	0
ABCA10	22.3649	0.177188	0.318443	0.55642	0.577924	NA	ABCA10	0
ABCA11P	71.4133	0.0127693	0.183684	0.0695181	0.944577	0.989695	ABCA11P	0
ABCA12	7.30812	-0.679867	0.614625	-1.10615	0.268662	NA	ABCA12	0
ABCA13	2.48611	0.773122	1.05568	0.732347	0.463957	NA	ABCA13	0
ABCA15P	0	NA	NA	NA	NA	NA	ABCA15P	0
ABCA15P_1	0	NA	NA	NA	NA	NA	ABCA15P_1	0
ABCA17P	9.88653	0.388925	0.531792	0.731348	0.464567	NA	ABCA17P	0
ABCA2	2006.87	-0.0828623	0.0682147	-1.21473	0.22447	0.637278	ABCA2	0
ABCA3	4517.16	0.0136771	0.0589426	0.23204	0.816507	0.958488	ABCA3	0
ABCA4	0.581116	-0.452985	2.41923	-0.187243	0.85147	NA	ABCA4	0
ABCA5	280.386	-0.14452	0.125981	-1.14716	0.251316	0.664526	ABCA5	0
ABCA6	2.38335	0.0379129	0.995838	0.0380714	0.969631	NA	ABCA6	0
ABCA7	270.205	-0.203452	0.183696	-1.10755	0.268058	0.681113	ABCA7	0
ABCA8	0.114668	-0.600188	3.53381	-0.169841	0.865135	NA	ABCA8	0
ABCA9	3.99056	-0.846188	0.782028	-1.08204	0.279233	NA	ABCA9	0
ABCA9-AS1	0.142893	-0.600188	3.53381	-0.169841	0.865135	NA	ABCA9-AS1	0
ABCB1	5.02088	-0.354239	0.719003	-0.49268	0.622238	NA	ABCB1	0
ABCB10	418.015	-0.04485	0.0910077	-0.492815	0.622143	0.893246	ABCB10	0
ABCB11	0.92992	-0.603958	1.57853	-0.382607	0.702011	NA	ABCB11	0
ABCB11_1	0.582197	-0.427077	1.97786	-0.215929	0.829043	NA	ABCB11_1	0
ABCB4	2.74096	1.25932	0.980793	1.28398	0.199149	NA	ABCB4	0
ABCB5	0	NA	NA	NA	NA	NA	ABCB5	0
ABCB6	241.083	-0.434838	0.138859	-3.13152	0.00173906	0.0439036	ABCB6	-1
ABCB7	161.561	0.0772271	0.129694	0.595458	0.551537	0.863469	ABCB7	0
ABCB8	456.543	0.048643	0.092821	0.524051	0.600243	0.883693	ABCB8	0
ABCB9	335.783	-0.0558277	0.0944274	-0.591224	0.554371	0.864695	ABCB9	0
ABCC1	730.866	0.0669707	0.076526	0.875136	0.3815	0.770167	ABCC1	0
ABCC10	596.053	-0.0420011	0.107655	-0.390144	0.69643	0.919558	ABCC10	0
ABCC11	18.3642	0.0438352	0.376507	0.116426	0.907315	NA	ABCC11	0
ABCC12	0.333744	-1.82	3.13964	-0.579684	0.562128	NA	ABCC12	0
ABCC13	0	NA	NA	NA	NA	NA	ABCC13	0
ABCC1_1	897.444	0.00687073	0.0611841	0.112296	0.910589	0.982448	ABCC1_1	0
ABCC2	11.6278	-0.0418193	0.479885	-0.0871446	0.930557	NA	ABCC2	0
ABCC3	0.332502	-1.81544	3.14311	-0.577594	0.563538	NA	ABCC3	0
ABCC4	170.799	-0.215364	0.173088	-1.24425	0.213408	0.624433	ABCC4	0
ABCC5	1129.78	-0.295854	0.108942	-2.71571	0.00661347	0.0991433	ABCC5	0
ABCC5-AS1	0	NA	NA	NA	NA	NA	ABCC5-AS1	0
ABCC6	1.46841	1.12692	1.35324	0.832754	0.404983	NA	ABCC6	0
ABCC6P1	0.475299	1.34361	2.47999	0.541781	0.58797	NA	ABCC6P1	0
ABCC6P1_1	0	NA	NA	NA	NA	NA	ABCC6P1_1	0
ABCC6P2	0.268606	1.54205	3.39345	0.454419	0.649527	NA	ABCC6P2	0
ABCC6P2_1	0	NA	NA	NA	NA	NA	ABCC6P2_1	0
ABCC6_1	1.73702	1.45709	1.27615	1.14178	0.253545	NA	ABCC6_1	0
ABCC8	45.1249	-0.666483	0.272082	-2.44957	0.0143029	0.162428	ABCC8	0
ABCC9	26.192	-0.388522	0.313754	-1.2383	0.215605	0.626383	ABCC9	0
ABCD1	338.334	0.197163	0.106086	1.85853	0.0630942	0.363285	ABCD1	0
ABCD2	59.2309	0.225163	0.207711	1.08402	0.278355	0.689802	ABCD2	0
ABCD3	917.188	0.0352085	0.0757952	0.464521	0.642274	0.902862	ABCD3	0
ABCD4	476.561	-0.276912	0.1084	-2.55454	0.0106328	0.133116	ABCD4	0
ABCE1	1032.06	-0.0237714	0.0643609	-0.369345	0.711871	0.925791	ABCE1	0
ABCF1	737.453	0.0248925	0.142848	0.174259	0.861662	0.969202	ABCF1	0
ABCF1-DT	1.42147	0.987379	1.50172	0.6575	0.510859	NA	ABCF1-DT	0
ABCF1_1	635.032	0.359596	0.370816	0.969743	0.332175	0.733921	ABCF1_1	0
ABCF1_2	684.131	-0.249771	0.334272	-0.747211	0.454936	0.815277	ABCF1_2	0
ABCF1_3	781.988	0.18298	0.123054	1.48698	0.13702	0.52381	ABCF1_3	0
ABCF1_4	735.606	0.0214396	0.236922	0.0904921	0.927896	0.98487	ABCF1_4	0
ABCF1_5	646.592	-0.155803	0.132319	-1.17748	0.239003	0.654171	ABCF1_5	0
ABCF1_6	718.454	0.0820646	0.105958	0.774499	0.438636	0.805104	ABCF1_6	0
ABCF2	182.791	-0.00406935	0.132049	-0.030817	0.975415	0.99601	ABCF2	0
ABCF2-H2BK1	0.229335	-1.32631	3.52705	-0.37604	0.706887	NA	ABCF2-H2BK1	0
ABCF3	730.373	-0.128865	0.0702555	-1.83424	0.0666186	0.374323	ABCF3	0
ABCG1	228.09	0.186905	0.212767	0.878447	0.379701	0.768869	ABCG1	0
ABCG2	0.226851	-1.31554	3.52784	-0.372901	0.709222	NA	ABCG2	0
ABCG4	392.421	0.171246	0.12899	1.32759	0.184312	0.59153	ABCG4	0
ABCG5	0.393195	0.8672	2.6476	0.327542	0.743258	NA	ABCG5	0
ABCG8	3.48461	0.08565	0.835787	0.102478	0.918377	NA	ABCG8	0
ABHD1	4.16304	0.927117	0.754898	1.22814	0.219396	NA	ABHD1	0
ABHD10	968.704	0.0510206	0.0757056	0.673934	0.500353	0.837647	ABHD10	0
ABHD11	116.127	0.0340787	0.157945	0.215763	0.829172	0.961867	ABHD11	0
ABHD12	1547.07	0.0932043	0.0669536	1.39207	0.1639	0.56398	ABHD12	0
ABHD12B	0.285787	-1.46936	3.51715	-0.417771	0.676114	NA	ABHD12B	0
ABHD13	444.666	0.074464	0.0880152	0.846036	0.397533	0.781607	ABHD13	0
ABHD14A	220.392	0.0246989	0.138364	0.178506	0.858325	0.968902	ABHD14A	0
ABHD14A-ACY1	0	NA	NA	NA	NA	NA	ABHD14A-ACY1	0
ABHD14B	18.1127	-0.0771433	0.370791	-0.20805	0.83519	NA	ABHD14B	0
ABHD15	6.00679	0.694714	0.714686	0.972055	0.331023	NA	ABHD15	0
ABHD16A	447.112	-0.393012	0.393155	-0.999636	0.317486	0.721603	ABHD16A	0
ABHD16A_1	551.875	-0.609292	0.474712	-1.2835	0.199317	0.609259	ABHD16A_1	0
ABHD16A_2	656.342	-0.373509	0.307404	-1.21504	0.224351	0.637059	ABHD16A_2	0
ABHD16A_3	335.341	-0.0561305	0.203667	-0.2756	0.782855	0.950853	ABHD16A_3	0
ABHD16A_4	538.524	-0.626761	0.442461	-1.41653	0.156619	0.554141	ABHD16A_4	0
ABHD16A_5	603.189	0.167099	0.106764	1.56512	0.117555	0.488022	ABHD16A_5	0
ABHD16A_6	589.185	-0.331105	0.28346	-1.16808	0.242773	0.657645	ABHD16A_6	0
ABHD16B	1.89397	0.248678	1.29271	0.19237	0.847452	NA	ABHD16B	0
ABHD17A	1105.09	0.00269775	0.0999687	0.026986	0.978471	0.996747	ABHD17A	0
ABHD17B	788.568	-0.0325211	0.0722147	-0.45034	0.652466	0.905775	ABHD17B	0
ABHD17C	1073.53	-0.133768	0.0647867	-2.06475	0.0389463	0.289331	ABHD17C	0
ABHD18	132.553	-0.0531156	0.163868	-0.324137	0.745834	0.941112	ABHD18	0
ABHD2	1977.59	0.10702	0.0619437	1.7277	0.0840415	0.420097	ABHD2	0
ABHD3	39.3931	-0.18447	0.250958	-0.735061	0.462302	0.81964	ABHD3	0
ABHD4	93.71	0.329862	0.196806	1.67608	0.0937226	0.440778	ABHD4	0
ABHD5	286.818	-0.0832134	0.13893	-0.598961	0.549199	0.862316	ABHD5	0
ABHD6	329.325	0.0180599	0.0996042	0.181317	0.856119	0.968707	ABHD6	0
ABHD8	531.588	0.0321389	0.108219	0.29698	0.766482	0.947593	ABHD8	0
ABI1	717.836	0.11799	0.0799805	1.47523	0.14015	0.529697	ABI1	0
ABI2	4164.17	0.037911	0.0594599	0.63759	0.523741	0.849669	ABI2	0
ABI3	0.228093	-1.32093	3.52744	-0.374473	0.708052	NA	ABI3	0
ABI3BP	0.227022	0.121151	3.53381	0.0342834	0.972651	NA	ABI3BP	0
ABITRAM	169.267	-0.182624	0.129637	-1.40874	0.158912	0.556945	ABITRAM	0
ABL1	3171.8	0.0482278	0.0654589	0.736765	0.461265	0.819351	ABL1	0
ABL2	964.409	-0.0388212	0.0806857	-0.481141	0.630416	0.897775	ABL2	0
ABLIM1	5807.89	0.0664369	0.0463406	1.43367	0.151668	0.547626	ABLIM1	0
ABLIM2	547.07	0.0847214	0.0921463	0.919423	0.357874	0.75166	ABLIM2	0
ABLIM3	1574.55	0.0701073	0.0730766	0.959367	0.337374	0.737492	ABLIM3	0
ABO	1.19771	-1.09649	1.58953	-0.689821	0.490307	NA	ABO	0
ABO_1	0.954088	-1.4273	1.63739	-0.871689	0.383378	NA	ABO_1	0
ABR	3334.74	0.17233	0.0798817	2.15731	0.0309814	0.254178	ABR	0
ABR-AS1	0.607029	0.586624	2.12951	0.275474	0.782952	NA	ABR-AS1	0
ABR-AS1_1	0.607029	0.586624	2.12951	0.275474	0.782952	NA	ABR-AS1_1	0
ABRA	0.33656	-0.579329	2.7617	-0.209773	0.833845	NA	ABRA	0
ABRACL	399.064	0.192288	0.110053	1.74723	0.080597	0.413076	ABRACL	0
ABRAXAS1	88.8254	-0.031042	0.19277	-0.161031	0.872069	0.972195	ABRAXAS1	0
ABRAXAS2	353.734	0.170326	0.106377	1.60116	0.109343	0.472556	ABRAXAS2	0
ABR_1	3499.77	0.216918	0.0648707	3.34385	0.000826233	0.0268676	ABR_1	1
ABR_2	3582.13	0.108342	0.045291	2.39214	0.0167505	0.178758	ABR_2	0
ABT1	334.336	-0.00556596	0.0913946	-0.0609004	0.951439	0.992171	ABT1	0
ABT1_1	349.947	-0.00493853	0.0937358	-0.0526856	0.957982	0.994073	ABT1_1	0
ABTB1	18.5354	-0.443013	0.413906	-1.07032	0.284473	NA	ABTB1	0
ABTB2	1262.49	-0.0926775	0.0637332	-1.45415	0.145905	0.537253	ABTB2	0
ABTB3	587.39	-0.138684	0.106546	-1.30163	0.193044	0.602489	ABTB3	0
ACAA1	580.297	0.0960554	0.0913277	1.05177	0.292907	0.702752	ACAA1	0
ACAA2	99.2514	0.351648	0.173368	2.02834	0.0425255	0.29977	ACAA2	0
ACACA	3181.31	0.239814	0.0586255	4.09061	4.30246e-05	0.00318717	ACACA	1
ACACA_1	3252.89	0.226044	0.0676449	3.34163	0.000832883	0.0269714	ACACA_1	1
ACACB	48.3706	-0.68147	0.230496	-2.95654	0.00311114	0.0632332	ACACB	0
ACAD10	175.956	-0.284021	0.121577	-2.33614	0.019484	0.194432	ACAD10	0
ACAD11	4.22797	-0.273176	0.774883	-0.352539	0.724434	NA	ACAD11	0
ACAD8	592.408	-0.251959	0.0747377	-3.37124	0.000748317	0.0251972	ACAD8	-1
ACAD9	461.809	-0.00809695	0.0957027	-0.0846052	0.932575	0.986493	ACAD9	0
ACAD9-DT	15.2163	0.171875	0.432286	0.397597	0.690928	NA	ACAD9-DT	0
ACADL	0.13097	0.842485	3.53381	0.238407	0.811566	NA	ACADL	0
ACADM	519.497	-0.0642994	0.0876422	-0.733658	0.463157	0.820195	ACADM	0
ACADS	18.982	-0.381919	0.353927	-1.07909	0.280548	NA	ACADS	0
ACADSB	325.468	-0.0987436	0.0939455	-1.05107	0.293225	0.702752	ACADSB	0
ACADVL	492.302	-0.651795	0.0929034	-7.01584	2.28569e-12	8.67761e-10	ACADVL	-1
ACAN	6.22316	-0.385278	0.694354	-0.554872	0.578982	NA	ACAN	0
ACAP1	5.1593	1.05511	0.834499	1.26436	0.206101	NA	ACAP1	0
ACAP1_1	5.1593	1.05511	0.834499	1.26436	0.206101	NA	ACAP1_1	0
ACAP2	432.043	-0.0721313	0.103653	-0.695889	0.486498	0.831603	ACAP2	0
ACAP3	3104.27	-0.234203	0.11581	-2.02231	0.0431443	0.301237	ACAP3	0
ACAT1	821.469	0.0010683	0.101265	0.0105496	0.991583	0.998241	ACAT1	0
ACAT2	3564.19	0.803387	0.0703672	11.4171	3.43615e-30	8.6969e-27	ACAT2	1
ACBD3	426.993	-0.0258818	0.087924	-0.294366	0.768478	0.947593	ACBD3	0
ACBD3-AS1	3.07021	0.7197	0.926256	0.776999	0.437159	NA	ACBD3-AS1	0
ACBD4	48.1633	-0.0224375	0.236397	-0.0949144	0.924383	0.984141	ACBD4	0
ACBD5	676.579	0.064604	0.0743815	0.868549	0.385094	0.772913	ACBD5	0
ACBD6	928.794	0.0554101	0.0626347	0.884654	0.376343	0.767215	ACBD6	0
ACBD7	75.0288	-0.0481819	0.179954	-0.267746	0.788895	0.952063	ACBD7	0
ACBD7-DCLRE1CP1	0.113596	0.842485	3.53381	0.238407	0.811566	NA	ACBD7-DCLRE1CP1	0
ACCS	0.228093	-1.32093	3.52744	-0.374473	0.708052	NA	ACCS	0
ACCSL	8.79186	0.016917	0.559747	0.0302225	0.97589	NA	ACCSL	0
ACD	586.796	-0.0322424	0.0921326	-0.349957	0.726371	0.933195	ACD	0
ACE	24.1742	-0.631059	0.334796	-1.88491	0.0594424	0.351886	ACE	0
ACE2	7.68477	-0.234996	0.543983	-0.431991	0.665748	NA	ACE2	0
ACE2-DT	0	NA	NA	NA	NA	NA	ACE2-DT	0
ACER1	0.636348	0.756714	2.11565	0.357675	0.720587	NA	ACER1	0
ACER2	104.453	0.00185712	0.167407	0.0110935	0.991149	0.998241	ACER2	0
ACER3	306.786	0.0298849	0.099968	0.298945	0.764982	0.947168	ACER3	0
ACER3-AS1	0	NA	NA	NA	NA	NA	ACER3-AS1	0
ACHE	396.332	0.202975	0.146752	1.38311	0.166631	0.568388	ACHE	0
ACIN1	2979.87	-0.144031	0.0653478	-2.20408	0.027519	0.237851	ACIN1	0
ACKR1	95.6881	-0.442972	0.158696	-2.79133	0.0052492	0.0859918	ACKR1	0
ACKR2	4.0497	0.0013231	0.838418	0.00157809	0.998741	NA	ACKR2	0
ACKR3	3.51314	-0.175334	0.796153	-0.220227	0.825694	NA	ACKR3	0
ACKR4	0	NA	NA	NA	NA	NA	ACKR4	0
ACLY	8777.21	0.315719	0.0369114	8.55345	1.19468e-17	1.1339e-14	ACLY	1
ACMSD	0.244395	0.121151	3.51105	0.0345057	0.972474	NA	ACMSD	0
ACO1	506.272	0.00678531	0.09393	0.072238	0.942413	0.989581	ACO1	0
ACO2	3292.54	-0.0126997	0.0519522	-0.24445	0.806883	0.956359	ACO2	0
ACOD1	0	NA	NA	NA	NA	NA	ACOD1	0
ACOT1	26.8053	0.0768641	0.354097	0.217071	0.828153	0.96164	ACOT1	0
ACOT11	0.947781	2.49157	1.73321	1.43754	0.150564	NA	ACOT11	0
ACOT12	3.51654	1.18213	0.912863	1.29498	0.195329	NA	ACOT12	0
ACOT13	276.145	0.193613	0.127036	1.52408	0.127489	0.505626	ACOT13	0
ACOT2	50.2494	0.0920155	0.238008	0.386607	0.699047	0.920945	ACOT2	0
ACOT4	5.97676	-0.76166	0.640116	-1.18988	0.234094	NA	ACOT4	0
ACOT6	0	NA	NA	NA	NA	NA	ACOT6	0
ACOT7	5630.31	0.126618	0.0646612	1.95818	0.050209	0.323711	ACOT7	0
ACOT8	288.435	0.157783	0.116674	1.35233	0.176268	0.581031	ACOT8	0
ACOT9	577.014	0.142975	0.0793234	1.80243	0.0714778	0.389194	ACOT9	0
ACOX1	793.694	-0.0115767	0.0659587	-0.175515	0.860675	0.969178	ACOX1	0
ACOX2	0.818969	-1.13157	1.81314	-0.624091	0.532568	NA	ACOX2	0
ACOX3	710.623	-0.0246608	0.0722927	-0.341125	0.73301	0.935812	ACOX3	0
ACOXL	0.28598	1.6365	3.33237	0.491093	0.623361	NA	ACOXL	0
ACOXL-AS1	2.15308	-1.68685	1.21305	-1.39058	0.164352	NA	ACOXL-AS1	0
ACP1	1537.96	-0.0161106	0.0677446	-0.237814	0.812025	0.957499	ACP1	0
ACP2	747.489	0.00231503	0.0757545	0.0305597	0.975621	0.996019	ACP2	0
ACP3	0	NA	NA	NA	NA	NA	ACP3	0
ACP4	0.227193	1.49118	3.53081	0.422334	0.672781	NA	ACP4	0
ACP5	6.06191	-0.16815	0.620779	-0.27087	0.786491	NA	ACP5	0
ACP6	25.2095	0.183379	0.369431	0.496381	0.619625	0.892077	ACP6	0
ACP7	0	NA	NA	NA	NA	NA	ACP7	0
ACR	3.48844	-0.546706	0.829482	-0.659094	0.509835	NA	ACR	0
ACRBP	15.8887	0.213459	0.37983	0.561986	0.574125	NA	ACRBP	0
ACRV1	10.7278	0.660511	0.483827	1.36518	0.172197	NA	ACRV1	0
ACR_1	3.48844	-0.546706	0.829482	-0.659094	0.509835	NA	ACR_1	0
ACSBG1	19.1951	0.369293	0.360501	1.02439	0.305652	NA	ACSBG1	0
ACSBG2	0	NA	NA	NA	NA	NA	ACSBG2	0
ACSF2	4.20759	1.52637	1.18295	1.2903	0.196946	NA	ACSF2	0
ACSF3	160.646	-0.0132448	0.144407	-0.0917184	0.926922	0.98487	ACSF3	0
ACSL1	1255.7	-0.0459489	0.0640097	-0.717842	0.472855	0.825474	ACSL1	0
ACSL3	4144.84	0.407703	0.0684635	5.95504	2.60001e-09	6.52232e-07	ACSL3	1
ACSL3-AS1	0	NA	NA	NA	NA	NA	ACSL3-AS1	0
ACSL4	5978.97	0.346835	0.0529586	6.54917	5.78589e-11	1.95254e-08	ACSL4	1
ACSL5	0.342931	-0.604741	3.17322	-0.190577	0.848857	NA	ACSL5	0
ACSL6	304.18	-0.101454	0.116885	-0.867981	0.385405	0.772913	ACSL6	0
ACSL6-AS1	0	NA	NA	NA	NA	NA	ACSL6-AS1	0
ACSM1	0	NA	NA	NA	NA	NA	ACSM1	0
ACSM2A	0	NA	NA	NA	NA	NA	ACSM2A	0
ACSM2B	0	NA	NA	NA	NA	NA	ACSM2B	0
ACSM3	7.03317	0.222693	0.600591	0.370791	0.710793	NA	ACSM3	0
ACSM4	0.367913	0.863504	2.69304	0.320643	0.748481	NA	ACSM4	0
ACSM5	0.375365	0.892719	3.08525	0.289351	0.772313	NA	ACSM5	0
ACSM6	0.381078	-0.631686	2.67186	-0.236422	0.813105	NA	ACSM6	0
ACSS1	6.39715	1.75791	1.04352	1.68459	0.0920679	NA	ACSS1	0
ACSS2	657.993	0.476329	0.0805088	5.91648	3.28905e-09	7.80431e-07	ACSS2	1
ACSS3	15.3747	-0.0730632	0.404575	-0.180592	0.856687	NA	ACSS3	0
ACTA1	4.28136	-1.37506	0.799694	-1.71949	0.0855258	NA	ACTA1	0
ACTA2	15.1614	-0.781519	0.430256	-1.81641	0.0693082	NA	ACTA2	0
ACTA2-AS1	6.56302	-0.050417	0.633099	-0.0796352	0.936527	NA	ACTA2-AS1	0
ACTB	85622.2	0.0391324	0.0644842	0.606852	0.543949	0.859881	ACTB	0
ACTBL2	0	NA	NA	NA	NA	NA	ACTBL2	0
ACTC1	3.0864	-0.759455	0.900702	-0.843182	0.399127	NA	ACTC1	0
ACTE1P	0.690493	-0.825137	2.03259	-0.405954	0.684776	NA	ACTE1P	0
ACTG1	110878	0.00951809	0.0633747	0.150187	0.880617	0.974001	ACTG1	0
ACTG1P17	1.43422	-0.830171	1.43804	-0.577295	0.56374	NA	ACTG1P17	0
ACTG1P20	27.7639	0.271525	0.30146	0.900701	0.367748	0.759334	ACTG1P20	0
ACTG1P25	36.8927	0.29669	0.266348	1.11392	0.265313	0.678936	ACTG1P25	0
ACTG1P4	7.23932	-0.113338	0.556132	-0.203797	0.838512	NA	ACTG1P4	0
ACTG1_1	108732	0.011002	0.0630446	0.174512	0.861463	0.969178	ACTG1_1	0
ACTG2	0.113425	-0.600188	3.53381	-0.169841	0.865135	NA	ACTG2	0
ACTL10	0.777388	1.00494	2.0019	0.501992	0.615673	NA	ACTL10	0
ACTL6A	530.035	0.086331	0.0861581	1.00201	0.31634	0.72034	ACTL6A	0
ACTL6B	1997.79	0.119258	0.0586398	2.03374	0.0419774	0.299281	ACTL6B	0
ACTL7A	0	NA	NA	NA	NA	NA	ACTL7A	0
ACTL7B	0	NA	NA	NA	NA	NA	ACTL7B	0
ACTL8	1.3017	0.829282	1.74143	0.476206	0.633927	NA	ACTL8	0
ACTL9	0	NA	NA	NA	NA	NA	ACTL9	0
ACTMAP	225.915	0.171363	0.110375	1.55256	0.120528	0.49322	ACTMAP	0
ACTN1	362.208	0.154417	0.102776	1.50246	0.132978	0.516341	ACTN1	0
ACTN1-DT	0	NA	NA	NA	NA	NA	ACTN1-DT	0
ACTN2	6.04022	-0.795788	0.651464	-1.22154	0.221882	NA	ACTN2	0
ACTN3	0.535017	1.42887	2.16551	0.659832	0.509362	NA	ACTN3	0
ACTN4	1270.97	-0.0481899	0.111221	-0.43328	0.664811	0.909397	ACTN4	0
ACTN4_1	1407.46	-0.0691886	0.0752729	-0.91917	0.358007	0.75166	ACTN4_1	0
ACTR10	1695.52	0.178732	0.0801333	2.23043	0.0257189	0.228135	ACTR10	0
ACTR1A	4988.57	0.0388628	0.0587612	0.661368	0.508376	0.842233	ACTR1A	0
ACTR1B	1003.07	0.190846	0.0809211	2.35842	0.0183528	0.188825	ACTR1B	0
ACTR1B_1	1105.34	0.142932	0.0716955	1.99359	0.0461966	0.311243	ACTR1B_1	0
ACTR2	8280.3	0.105242	0.0825439	1.27499	0.202314	0.612998	ACTR2	0
ACTR3	3760.92	0.0876017	0.0644439	1.35935	0.174036	0.577813	ACTR3	0
ACTR3-AS1	10.9651	1.13201	0.500591	2.26135	0.0237377	NA	ACTR3-AS1	0
ACTR3B	567.821	-0.00844093	0.0868208	-0.0972224	0.92255	0.984141	ACTR3B	0
ACTR3BP2	0	NA	NA	NA	NA	NA	ACTR3BP2	0
ACTR3BP5	0	NA	NA	NA	NA	NA	ACTR3BP5	0
ACTR3BP5_1	0	NA	NA	NA	NA	NA	ACTR3BP5_1	0
ACTR3C	22.0394	0.388909	0.337169	1.15346	0.248723	NA	ACTR3C	0
ACTR5	146.328	0.150829	0.14053	1.07328	0.283144	0.694079	ACTR5	0
ACTR6	756.731	0.0228248	0.128429	0.177723	0.85894	0.969014	ACTR6	0
ACTR8	1843.55	-0.017536	0.0534933	-0.327816	0.743051	0.940722	ACTR8	0
ACTRT1	0.123517	0.842485	3.53381	0.238407	0.811566	NA	ACTRT1	0
ACTRT2	0	NA	NA	NA	NA	NA	ACTRT2	0
ACTRT3	20.4424	0.318974	0.368061	0.866632	0.386143	NA	ACTRT3	0
ACVR1	313.406	-0.0476014	0.0978267	-0.486589	0.626549	0.895003	ACVR1	0
ACVR1B	4579.06	0.0238875	0.0546513	0.437089	0.662047	0.908288	ACVR1B	0
ACVR1C	1.354	-0.14249	1.31567	-0.108302	0.913756	NA	ACVR1C	0
ACVR2A	3110	-0.0377671	0.0680742	-0.554793	0.579036	0.874452	ACVR2A	0
ACVR2B	4785.53	-0.0575418	0.0787549	-0.730644	0.464996	0.820906	ACVR2B	0
ACVR2B-AS1	52.1261	-0.0820459	0.219539	-0.373719	0.708614	0.924485	ACVR2B-AS1	0
ACVRL1	0.391953	0.867224	2.64999	0.327256	0.743474	NA	ACVRL1	0
ACY1	0.718709	-1.91654	1.81889	-1.05368	0.292029	NA	ACY1	0
ACY3	0.31002	1.70993	3.51745	0.486129	0.626876	NA	ACY3	0
ACYP1	242.266	-0.0241836	0.151401	-0.159732	0.873092	0.972407	ACYP1	0
ACYP2	289.781	0.0614134	0.12116	0.506877	0.612241	0.888992	ACYP2	0
ADA	134.881	5.12105	1.73002	2.96011	NA	NA	ADA	0
ADA2	639.607	-0.285438	0.126401	-2.25819	0.0239339	0.218944	ADA2	0
ADAD1	0	NA	NA	NA	NA	NA	ADAD1	0
ADAD2	0.360631	2.0553	3.05674	0.672383	0.50134	NA	ADAD2	0
ADAM10	1664.73	-0.196226	0.0729658	-2.68928	0.0071606	0.104158	ADAM10	0
ADAM11	640.075	-0.178655	0.0966592	-1.84829	0.06456	0.367978	ADAM11	0
ADAM12	400.471	-0.18085	0.15352	-1.17802	0.238787	0.653983	ADAM12	0
ADAM15	11.8824	-1.15392	0.472694	-2.44116	0.0146402	NA	ADAM15	0
ADAM15-EFNA4	0.525996	-1.21666	2.17731	-0.558791	0.576304	NA	ADAM15-EFNA4	0
ADAM17	532.016	-0.0589539	0.089322	-0.660015	0.509244	0.842783	ADAM17	0
ADAM18	0	NA	NA	NA	NA	NA	ADAM18	0
ADAM18_1	0	NA	NA	NA	NA	NA	ADAM18_1	0
ADAM19	656.459	-0.107515	0.0788424	-1.36368	0.17267	0.576522	ADAM19	0
ADAM2	0	NA	NA	NA	NA	NA	ADAM2	0
ADAM20	107.003	-0.375758	0.18398	-2.04238	0.0411137	0.295378	ADAM20	0
ADAM20P1	17.1729	-0.101772	0.370153	-0.274947	0.783357	NA	ADAM20P1	0
ADAM21	6.75857	0.601103	0.593388	1.013	0.31106	NA	ADAM21	0
ADAM21P1	1.05451	-0.845373	1.63368	-0.517467	0.60483	NA	ADAM21P1	0
ADAM22	962.685	-0.00474243	0.0807034	-0.0587637	0.95314	0.992482	ADAM22	0
ADAM23	1407.6	-0.0914356	0.0739327	-1.23674	0.216183	0.626757	ADAM23	0
ADAM28	0.346481	-0.57943	2.73831	-0.211601	0.832418	NA	ADAM28	0
ADAM29	0	NA	NA	NA	NA	NA	ADAM29	0
ADAM2_1	0	NA	NA	NA	NA	NA	ADAM2_1	0
ADAM30	0	NA	NA	NA	NA	NA	ADAM30	0
ADAM32	7.75866	-0.251111	0.609873	-0.411744	0.680527	NA	ADAM32	0
ADAM32_1	8.81703	-0.307398	0.565834	-0.543265	0.586947	NA	ADAM32_1	0
ADAM33	0.236943	0.121151	3.53381	0.0342834	0.972651	NA	ADAM33	0
ADAM3A	0	NA	NA	NA	NA	NA	ADAM3A	0
ADAM3B	0.531617	1.50014	2.42161	0.619482	0.535599	NA	ADAM3B	0
ADAM5	0	NA	NA	NA	NA	NA	ADAM5	0
ADAM5_1	0	NA	NA	NA	NA	NA	ADAM5_1	0
ADAM6	0.226851	-1.31554	3.52784	-0.372901	0.709222	NA	ADAM6	0
ADAM6_1	0.226851	-1.31554	3.52784	-0.372901	0.709222	NA	ADAM6_1	0
ADAM7	0.599571	-0.368255	2.13702	-0.172321	0.863185	NA	ADAM7	0
ADAM7-AS1	2.67026	0.55577	0.94899	0.585644	0.558115	NA	ADAM7-AS1	0
ADAM7-AS2	0.510977	1.37122	2.18359	0.627964	0.530027	NA	ADAM7-AS2	0
ADAM8	71.4799	-0.356861	0.193848	-1.84093	0.0656315	0.37148	ADAM8	0
ADAM9	161.79	-0.132376	0.130664	-1.0131	0.311012	0.716805	ADAM9	0
ADAM9_1	36.6263	-0.15454	0.254788	-0.606544	0.544154	0.859881	ADAM9_1	0
ADAMDEC1	0	NA	NA	NA	NA	NA	ADAMDEC1	0
ADAMTS1	2.0931	1.35939	1.09385	1.24276	0.213956	NA	ADAMTS1	0
ADAMTS10	530.813	0.0263579	0.13935	0.189149	0.849976	0.96621	ADAMTS10	0
ADAMTS12	8.6003	0.310424	0.522478	0.594139	0.552419	NA	ADAMTS12	0
ADAMTS12_1	1.07934	-0.252453	1.51702	-0.166414	0.867831	NA	ADAMTS12_1	0
ADAMTS13	128.232	-0.760463	0.16436	-4.6268	3.71358e-06	0.000424018	ADAMTS13	-1
ADAMTS13_1	136.965	-0.637128	0.179807	-3.5434	0.000395007	0.0158274	ADAMTS13_1	-1
ADAMTS14	0.342931	-0.604741	3.17322	-0.190577	0.848857	NA	ADAMTS14	0
ADAMTS15	142.632	-0.259478	0.161728	-1.60441	0.108624	0.47088	ADAMTS15	0
ADAMTS16	6.64672	-0.375142	0.590621	-0.635166	0.52532	NA	ADAMTS16	0
ADAMTS16-DT	5.20329	-0.115751	0.72315	-0.160066	0.872829	NA	ADAMTS16-DT	0
ADAMTS17	0.576431	1.53999	2.37332	0.648876	0.516419	NA	ADAMTS17	0
ADAMTS18	14.508	-0.752597	0.520961	-1.44463	0.148562	NA	ADAMTS18	0
ADAMTS19	19.3679	0.191509	0.3782	0.506369	0.612598	NA	ADAMTS19	0
ADAMTS19-AS1	2.91169	-0.281169	0.965922	-0.291089	0.770984	NA	ADAMTS19-AS1	0
ADAMTS2	0.737335	-0.833853	2.01406	-0.414016	0.678862	NA	ADAMTS2	0
ADAMTS20	2.23316	-0.149439	1.06544	-0.14026	0.888454	NA	ADAMTS20	0
ADAMTS2_1	0	NA	NA	NA	NA	NA	ADAMTS2_1	0
ADAMTS3	89.6336	0.0916098	0.177998	0.514668	0.606785	0.886297	ADAMTS3	0
ADAMTS4	4.53778	-0.762411	0.717446	-1.06267	0.28793	NA	ADAMTS4	0
ADAMTS5	0.838072	0.522194	2.49788	0.209055	0.834406	NA	ADAMTS5	0
ADAMTS6	11.2988	-0.300668	0.510356	-0.589134	0.555771	NA	ADAMTS6	0
ADAMTS7	916.602	-0.154232	0.111003	-1.38945	0.164697	0.564963	ADAMTS7	0
ADAMTS7P1	2.26524	-0.15146	1.07826	-0.140467	0.888291	NA	ADAMTS7P1	0
ADAMTS7P1_1	2.37776	-0.0106377	0.96226	-0.0110549	0.99118	NA	ADAMTS7P1_1	0
ADAMTS8	31.5632	-0.439498	0.317095	-1.38602	0.165742	0.566779	ADAMTS8	0
ADAMTS9	775.574	0.0924313	0.1049	0.881135	0.378245	0.767712	ADAMTS9	0
ADAMTS9-AS1	2.40999	0.666519	1.06959	0.623154	0.533183	NA	ADAMTS9-AS1	0
ADAMTS9-AS2	4.14359	0.20625	0.768028	0.268546	0.788279	NA	ADAMTS9-AS2	0
ADAMTSL1	43.2639	-0.37218	0.29466	-1.26308	0.206559	0.619433	ADAMTSL1	0
ADAMTSL2	24.0081	0.122262	0.321093	0.380769	0.703375	0.922679	ADAMTSL2	0
ADAMTSL3	0.822385	-1.24311	1.79467	-0.692665	0.48852	NA	ADAMTSL3	0
ADAMTSL3_1	0.822385	-1.24311	1.79467	-0.692665	0.48852	NA	ADAMTSL3_1	0
ADAMTSL4	3.88139	0.383524	0.897465	0.427342	0.66913	NA	ADAMTSL4	0
ADAMTSL4-AS1	0.423616	2.24621	2.92052	0.769114	0.441825	NA	ADAMTSL4-AS1	0
ADAMTSL4-AS2	2.11446	-0.383503	1.05139	-0.364759	0.715292	NA	ADAMTSL4-AS2	0
ADAMTSL5	1.52454	1.19254	1.35476	0.88026	0.378719	NA	ADAMTSL5	0
ADAP1	1066.47	-0.107416	0.07137	-1.50507	0.132307	0.514788	ADAP1	0
ADAP2	15.6574	0.0445621	0.428028	0.10411	0.917082	NA	ADAP2	0
ADAP2_1	14.793	0.0636427	0.43444	0.146494	0.883532	NA	ADAP2_1	0
ADAR	5183.7	0.0170263	0.0441824	0.385365	0.699967	0.921277	ADAR	0
ADARB1	1608.85	0.13561	0.055813	2.42972	0.0151106	0.167741	ADARB1	0
ADARB2	442.697	0.0637541	0.0990512	0.643648	0.519804	0.848035	ADARB2	0
ADARB2-AS1	0	NA	NA	NA	NA	NA	ADARB2-AS1	0
ADAT1	722.272	0.0254987	0.0773582	0.329618	0.741688	0.939703	ADAT1	0
ADAT2	65.5589	-0.293511	0.253285	-1.15882	0.246531	0.660097	ADAT2	0
ADAT3	38.2724	0.229767	0.297713	0.771775	0.440248	0.806096	ADAT3	0
ADCK1	131.943	-0.0903235	0.147472	-0.61248	0.540221	0.858537	ADCK1	0
ADCK2	169.101	0.27533	0.186486	1.47642	0.139832	0.529424	ADCK2	0
ADCK5	138.163	-0.182718	0.19306	-0.946436	0.343926	0.740821	ADCK5	0
ADCK5_1	148.077	-0.207077	0.146498	-1.41352	0.157504	0.555055	ADCK5_1	0
ADCY1	2392	-0.013289	0.0898823	-0.147849	0.882462	0.974345	ADCY1	0
ADCY10	4.0721	0.957635	0.811886	1.17952	0.238192	NA	ADCY10	0
ADCY10P1	10.8012	-0.401877	0.532157	-0.755185	0.450138	NA	ADCY10P1	0
ADCY2	886.252	0.161469	0.0766507	2.10655	0.0351562	0.275161	ADCY2	0
ADCY3	826.005	-0.0266916	0.0669572	-0.398637	0.690161	0.918126	ADCY3	0
ADCY4	0.114668	-0.600188	3.53381	-0.169841	0.865135	NA	ADCY4	0
ADCY4_1	0.114668	-0.600188	3.53381	-0.169841	0.865135	NA	ADCY4_1	0
ADCY5	1669.78	0.214502	0.0684579	3.13335	0.00172824	0.043824	ADCY5	1
ADCY6	1478.47	-0.114745	0.0790166	-1.45217	0.146455	0.538191	ADCY6	0
ADCY6-DT	1.85033	-0.512627	1.23635	-0.41463	0.678413	NA	ADCY6-DT	0
ADCY7	718.467	0.0545224	0.0823978	0.661697	0.508165	0.842007	ADCY7	0
ADCY8	0.626769	2.84158	2.23898	1.26914	0.20439	NA	ADCY8	0
ADCY9	874.099	0.0158446	0.0734902	0.215602	0.829298	0.961867	ADCY9	0
ADCYAP1	3.09283	0.73253	0.885486	0.827263	0.408088	NA	ADCYAP1	0
ADCYAP1R1	1234.06	0.037686	0.0686816	0.548705	0.583208	0.876977	ADCYAP1R1	0
ADD1	5865.1	0.0854057	0.0427571	1.99746	0.0457751	0.309813	ADD1	0
ADD2	4994.78	0.119925	0.050052	2.39602	0.0165744	0.178174	ADD2	0
ADD3	217.379	0.109626	0.116249	0.943021	0.34567	0.742377	ADD3	0
ADD3-AS1	3.06539	0.952842	0.88809	1.07291	0.283311	NA	ADD3-AS1	0
ADGB	0	NA	NA	NA	NA	NA	ADGB	0
ADGB-DT	0	NA	NA	NA	NA	NA	ADGB-DT	0
ADGRA1	118.736	-0.129117	0.151879	-0.850131	0.395252	0.780229	ADGRA1	0
ADGRA1-AS1	4.51238	-0.647718	0.742423	-0.872438	0.382969	NA	ADGRA1-AS1	0
ADGRA2	202.412	0.171436	0.113689	1.50794	0.13157	0.51334	ADGRA2	0
ADGRA3	936.065	-0.105694	0.0715674	-1.47685	0.139717	0.529424	ADGRA3	0
ADGRB1	1032.6	-0.210406	0.0903763	-2.32811	0.0199064	0.196121	ADGRB1	0
ADGRB2	2197.36	-0.0744934	0.0691335	-1.07753	0.281244	0.692131	ADGRB2	0
ADGRB3	435.457	-0.0807545	0.110431	-0.731267	0.464616	0.820617	ADGRB3	0
ADGRB3-DT	12.0215	-0.28689	0.441056	-0.650462	0.515394	NA	ADGRB3-DT	0
ADGRD1	5.60731	-0.423421	0.679549	-0.62309	0.533225	NA	ADGRD1	0
ADGRD1-AS1	0	NA	NA	NA	NA	NA	ADGRD1-AS1	0
ADGRD2	0	NA	NA	NA	NA	NA	ADGRD2	0
ADGRE1	0.142893	-0.600188	3.53381	-0.169841	0.865135	NA	ADGRE1	0
ADGRE2	0.264548	0.121152	3.41557	0.0354704	0.971705	NA	ADGRE2	0
ADGRE3	0	NA	NA	NA	NA	NA	ADGRE3	0
ADGRE4P	92.5779	-1.19995	0.21703	-5.52896	3.22135e-08	6.70128e-06	ADGRE4P	-1
ADGRE5	7.30147	-0.154256	0.579464	-0.266204	0.790082	NA	ADGRE5	0
ADGRF1	0	NA	NA	NA	NA	NA	ADGRF1	0
ADGRF2P	0	NA	NA	NA	NA	NA	ADGRF2P	0
ADGRF3	17.566	-0.339926	0.381793	-0.890342	0.373282	NA	ADGRF3	0
ADGRF4	0	NA	NA	NA	NA	NA	ADGRF4	0
ADGRF5	0	NA	NA	NA	NA	NA	ADGRF5	0
ADGRF5-AS1	0	NA	NA	NA	NA	NA	ADGRF5-AS1	0
ADGRG1	5645.24	0.0158658	0.0869558	0.182459	0.855223	0.968271	ADGRG1	0
ADGRG2	81.591	-0.492124	0.278421	-1.76755	0.0771359	0.403509	ADGRG2	0
ADGRG3	5.24018	-0.0664352	0.724675	-0.0916759	0.926956	NA	ADGRG3	0
ADGRG4	0.223135	0.121151	3.53381	0.0342834	0.972651	NA	ADGRG4	0
ADGRG5	4.00397	-0.160543	0.782592	-0.205142	0.837461	NA	ADGRG5	0
ADGRG6	3.7147	0.0793285	0.871827	0.0909911	0.9275	NA	ADGRG6	0
ADGRG7	6.0297	0.942242	0.65698	1.4342	0.151514	NA	ADGRG7	0
ADGRL1	6967.74	0.0684564	0.0554098	1.23546	0.216661	0.626946	ADGRL1	0
ADGRL1-AS1	8.19486	0.498375	0.554883	0.898161	0.3691	NA	ADGRL1-AS1	0
ADGRL1-AS1_1	6.70193	0.653578	0.633237	1.03212	0.302014	NA	ADGRL1-AS1_1	0
ADGRL1_1	6657.3	0.0585351	0.0517276	1.1316	0.257802	0.671062	ADGRL1_1	0
ADGRL2	3322.5	-0.066539	0.0579702	-1.14781	0.251045	0.664526	ADGRL2	0
ADGRL3	3575.54	-0.0256746	0.0617854	-0.415546	0.677742	0.912365	ADGRL3	0
ADGRL3-AS1	0.993728	1.63358	1.69123	0.965912	0.334088	NA	ADGRL3-AS1	0
ADGRL4	0.466278	-1.13726	2.49765	-0.455332	0.64887	NA	ADGRL4	0
ADGRV1	218.219	-0.0786782	0.109754	-0.71686	0.47346	0.825863	ADGRV1	0
ADH1A	10.7461	0.294455	0.468837	0.628054	0.529968	NA	ADH1A	0
ADH1B	0.114668	-0.600188	3.53381	-0.169841	0.865135	NA	ADH1B	0
ADH1C	1.9408	-1.06121	1.11589	-0.951004	0.341603	NA	ADH1C	0
ADH4	0	NA	NA	NA	NA	NA	ADH4	0
ADH5	2845.01	0.141225	0.0819636	1.72302	0.0848857	0.422906	ADH5	0
ADH6	0.228093	-1.32093	3.52744	-0.374473	0.708052	NA	ADH6	0
ADH7	0	NA	NA	NA	NA	NA	ADH7	0
ADHFE1	14.5749	0.184658	0.400017	0.461625	0.64435	NA	ADHFE1	0
ADI1	253.387	0.0187357	0.110276	0.169898	0.86509	0.970363	ADI1	0
ADI1_1	147.376	0.248545	0.172169	1.44361	0.148848	0.543106	ADI1_1	0
ADIG	0	NA	NA	NA	NA	NA	ADIG	0
ADIPINT	0	NA	NA	NA	NA	NA	ADIPINT	0
ADIPOQ	0.254487	1.58771	3.45942	0.458954	0.646267	NA	ADIPOQ	0
ADIPOQ-AS1	0	NA	NA	NA	NA	NA	ADIPOQ-AS1	0
ADIPOR1	945.916	0.00867145	0.0604513	0.143445	0.885938	0.975329	ADIPOR1	0
ADIPOR2	1909.4	0.132834	0.0583609	2.27607	0.0228417	0.212676	ADIPOR2	0
ADIPOR2_1	1825.71	0.0757948	0.0775724	0.977084	0.328528	0.730237	ADIPOR2_1	0
ADIRF	0.685969	0.804022	2.08835	0.385004	0.700234	NA	ADIRF	0
ADIRF-AS1	3.15505	0.178119	0.962156	0.185125	0.853131	NA	ADIRF-AS1	0
ADISSP	672.272	0.0553756	0.103546	0.534794	0.592792	0.879717	ADISSP	0
ADK	242.428	0.286245	0.103141	2.77527	0.00551553	0.0891051	ADK	0
ADM	0.942753	-1.25599	1.78932	-0.701935	0.48272	NA	ADM	0
ADM2	4.64891	1.4833	0.941829	1.57491	0.115278	NA	ADM2	0
ADM5	22.0169	-0.1872	0.376624	-0.497048	0.619155	NA	ADM5	0
ADNP	5108.96	0.03604	0.0489276	0.736597	0.461367	0.819351	ADNP	0
ADNP-AS1	38.2183	-0.0787275	0.249972	-0.314946	0.752803	0.944486	ADNP-AS1	0
ADNP2	534.2	-0.0566393	0.0829299	-0.682978	0.494621	0.834362	ADNP2	0
ADO	1345.4	-0.0635565	0.0534803	-1.18841	0.234673	0.649047	ADO	0
ADORA1	949.039	0.22846	0.0765575	2.98416	0.0028436	0.0602273	ADORA1	0
ADORA2A	6.26942	-0.0391658	0.709305	-0.0552172	0.955965	NA	ADORA2A	0
ADORA2A-AS1	0.222964	-1.29841	3.52909	-0.367918	0.712935	NA	ADORA2A-AS1	0
ADORA2B	7.06603	0.60661	0.648998	0.934687	0.34995	NA	ADORA2B	0
ADORA3	0	NA	NA	NA	NA	NA	ADORA3	0
ADPGK	570.143	0.0457362	0.0967415	0.472767	0.636379	0.900661	ADPGK	0
ADPGK-AS1	1.80938	-0.389907	1.16313	-0.335222	0.737457	NA	ADPGK-AS1	0
ADPRH	4.66466	0.509069	0.729685	0.697656	0.485392	NA	ADPRH	0
ADPRHL1	302.588	0.195555	0.145033	1.34835	0.177547	0.58242	ADPRHL1	0
ADPRM	87.4339	0.14311	0.165767	0.863319	0.387962	0.775228	ADPRM	0
ADPRS	455.289	-0.0613447	0.0882003	-0.695515	0.486732	0.83173	ADPRS	0
ADRA1A	8.54596	0.284924	0.66383	0.429212	0.667769	NA	ADRA1A	0
ADRA1B	0.836364	-0.393027	1.75978	-0.223339	0.823272	NA	ADRA1B	0
ADRA1D	24.3	0.144689	0.320527	0.45141	0.651694	0.905371	ADRA1D	0
ADRA2A	277.318	0.0276687	0.107256	0.257968	0.796431	0.953772	ADRA2A	0
ADRA2B	11.7063	0.435359	0.454568	0.957743	0.338192	NA	ADRA2B	0
ADRA2C	51.5295	0.109042	0.223176	0.488593	0.62513	0.893703	ADRA2C	0
ADRB1	5.69838	-0.579316	0.671342	-0.862923	0.38818	NA	ADRB1	0
ADRB2	0.219077	-1.28112	3.53037	-0.362886	0.71669	NA	ADRB2	0
ADRB3	0.857303	-0.33001	1.75269	-0.188288	0.850651	NA	ADRB3	0
ADRM1	1400.03	0.102141	0.0945934	1.07979	0.280237	0.691531	ADRM1	0
ADSL	966.296	0.115753	0.0733577	1.57793	0.114582	0.482579	ADSL	0
ADSS1	25.2881	-0.044018	0.320015	-0.13755	0.890596	0.976858	ADSS1	0
ADSS2	1079.93	-0.0337189	0.0683042	-0.493658	0.621548	0.892855	ADSS2	0
ADTRP	4.98909	-1.93987	0.786215	-2.46735	0.0136116	NA	ADTRP	0
AEBP1	28.4676	0.686862	0.349548	1.965	0.049414	0.321752	AEBP1	0
AEBP2	331.144	-0.0194039	0.110906	-0.174958	0.861113	0.969178	AEBP2	0
AEN	783.643	-0.254402	0.0722741	-3.51996	0.000431605	0.0170243	AEN	-1
AFAP1	6332.62	0.0951127	0.0424217	2.24208	0.0249564	0.224256	AFAP1	0
AFAP1-AS1	23.2171	0.452515	0.359799	1.25769	0.208504	0.619826	AFAP1-AS1	0
AFAP1L1	1.10428	-1.78508	1.7909	-0.996751	0.318885	NA	AFAP1L1	0
AFAP1L2	309.081	-0.0939131	0.114969	-0.816852	0.414013	0.792206	AFAP1L2	0
AFDN	3046.94	-0.0756508	0.0475124	-1.59223	0.111332	0.476314	AFDN	0
AFDN-DT	73.1585	-0.196891	0.200275	-0.983102	0.325557	0.728003	AFDN-DT	0
AFF1	270.507	-0.179564	0.152935	-1.17412	0.240347	0.65434	AFF1	0
AFF1-AS1	0.594442	-0.342257	2.37393	-0.144173	0.885364	NA	AFF1-AS1	0
AFF2	6968.95	0.0564976	0.0500296	1.12928	0.258778	0.671529	AFF2	0
AFF3	866.848	-0.00155272	0.0630393	-0.024631	0.980349	0.997049	AFF3	0
AFF4	2897.62	0.104594	0.0604672	1.72976	0.0836734	0.419607	AFF4	0
AFF4-DT	0.775055	0.263293	1.98718	0.132496	0.894592	NA	AFF4-DT	0
AFG1L	112.896	0.0363559	0.158851	0.228867	0.818972	0.958488	AFG1L	0
AFG2A	106.932	-0.117104	0.164704	-0.710996	0.477086	0.827392	AFG2A	0
AFG2B	187.957	-0.26109	0.130853	-1.99529	0.0460113	0.310546	AFG2B	0
AFG3L1P	117.76	-0.233066	0.189594	-1.22929	0.218963	0.629548	AFG3L1P	0
AFG3L2	1496.63	-0.0583343	0.0532683	-1.0951	0.273471	0.685077	AFG3L2	0
AFM	0	NA	NA	NA	NA	NA	AFM	0
AFMID	92.6035	-0.0283401	0.185309	-0.152934	0.87845	0.973818	AFMID	0
AFP	0.383274	0.823065	2.6605	0.309365	0.757044	NA	AFP	0
AFTPH	891.933	0.0648473	0.0717298	0.904049	0.365969	0.757891	AFTPH	0
AFTPH-DT	51.6562	-0.241234	0.225433	-1.07009	0.284579	0.69524	AFTPH-DT	0
AGA	37.7216	-0.0264825	0.277448	-0.0954504	0.923957	0.984141	AGA	0
AGA-DT	14.6182	0.301753	0.391924	0.769927	0.441343	NA	AGA-DT	0
AGAP1	8852.38	0.0591989	0.0523593	1.13063	0.258212	0.671354	AGAP1	0
AGAP1-IT1	0.501662	1.42909	2.19929	0.649796	0.515824	NA	AGAP1-IT1	0
AGAP10P	32.6684	-0.404916	0.273087	-1.48273	0.138145	0.52631	AGAP10P	0
AGAP11	5.00072	0.272612	0.755409	0.36088	0.718189	NA	AGAP11	0
AGAP12P	27.4142	-0.563026	0.36533	-1.54114	0.123282	0.498369	AGAP12P	0
AGAP12P_1	30.6653	-0.559685	0.325276	-1.72065	0.0853146	0.42381	AGAP12P_1	0
AGAP13P	45.4217	-0.597833	0.26604	-2.24715	0.0246301	0.222772	AGAP13P	0
AGAP14P	9.32373	-0.216563	0.539012	-0.401777	0.687848	NA	AGAP14P	0
AGAP2	3034.15	0.0609227	0.0585132	1.04118	0.297793	0.706331	AGAP2	0
AGAP2-AS1	31.7212	0.159906	0.312793	0.51122	0.609197	0.887074	AGAP2-AS1	0
AGAP3	2670.88	0.0306224	0.0845224	0.362299	0.717129	0.928732	AGAP3	0
AGAP4	21.5613	-0.887919	0.403051	-2.20299	0.0275953	NA	AGAP4	0
AGAP5	2.89325	-0.0939124	0.930683	-0.100907	0.919624	NA	AGAP5	0
AGAP6	7.85345	-0.0665362	0.553044	-0.120309	0.904238	NA	AGAP6	0
AGAP7P	88.4048	-0.280938	0.201868	-1.39169	0.164016	0.564026	AGAP7P	0
AGAP9	3.4796	-0.607347	0.821093	-0.73968	0.459494	NA	AGAP9	0
AGBL1	119.673	-0.0672585	0.192261	-0.349829	0.726467	0.933195	AGBL1	0
AGBL1-AS1	0	NA	NA	NA	NA	NA	AGBL1-AS1	0
AGBL2	0.113596	0.842485	3.53381	0.238407	0.811566	NA	AGBL2	0
AGBL2_1	0.113596	0.842485	3.53381	0.238407	0.811566	NA	AGBL2_1	0
AGBL3	28.1998	0.539357	0.333071	1.61935	0.105373	0.465173	AGBL3	0
AGBL4	324.813	-0.146324	0.125902	-1.1622	0.245153	0.659259	AGBL4	0
AGBL4-AS1	0.142893	-0.600188	3.53381	-0.169841	0.865135	NA	AGBL4-AS1	0
AGBL4-IT1	0	NA	NA	NA	NA	NA	AGBL4-IT1	0
AGBL5	1099.35	0.0853106	0.0707689	1.20548	0.228018	0.64183	AGBL5	0
AGBL5-AS1	1.38345	-1.43711	1.63002	-0.881656	0.377963	NA	AGBL5-AS1	0
AGER	39.3311	-0.401791	0.283537	-1.41707	0.156463	0.554141	AGER	0
AGER_1	36.7187	-0.385515	0.294367	-1.30964	0.190318	0.599324	AGER_1	0
AGER_2	42.7082	-0.290918	0.266216	-1.09279	0.274486	0.685791	AGER_2	0
AGER_3	40.8149	-0.382581	0.260145	-1.47065	0.141386	0.531853	AGER_3	0
AGER_4	28.857	-0.400794	0.297799	-1.34585	0.17835	0.583081	AGER_4	0
AGER_5	44.481	-0.702237	0.355044	-1.97789	0.0479411	0.316262	AGER_5	0
AGER_6	41.6467	-0.460724	0.301801	-1.52658	0.126865	0.504938	AGER_6	0
AGFG1	1651.68	-0.0507372	0.0514646	-0.985865	0.324199	0.727544	AGFG1	0
AGFG2	133.59	-0.146006	0.144308	-1.01177	0.311649	0.717402	AGFG2	0
AGGF1	697.323	-0.167804	0.0770334	-2.17832	0.0293822	0.24668	AGGF1	0
AGK	680.544	-0.0608619	0.0733873	-0.829325	0.40692	0.787029	AGK	0
AGK-DT	6.86105	0.610633	0.726255	0.840797	0.400462	NA	AGK-DT	0
AGK_1	360.814	-0.00282217	0.127583	-0.0221203	0.982352	0.997049	AGK_1	0
AGL	454.107	0.203957	0.103863	1.9637	0.0495645	0.322074	AGL	0
AGMAT	10.3775	0.00234823	0.479932	0.00489285	0.996096	NA	AGMAT	0
AGMO	3.1335	1.21811	0.94156	1.29371	0.195764	NA	AGMO	0
AGO1	1581.72	0.000668928	0.0554846	0.0120561	0.990381	0.998112	AGO1	0
AGO2	1488.08	0.0493371	0.0559818	0.881306	0.378152	0.767688	AGO2	0
AGO3	539.394	-0.187256	0.0977008	-1.91663	0.0552856	0.339082	AGO3	0
AGO4	1993.02	-0.139103	0.0637609	-2.18163	0.0291371	0.245411	AGO4	0
AGPAT1	1960.15	0.0945794	0.129385	0.730991	0.464785	0.820723	AGPAT1	0
AGPAT1_1	1753.76	0.0672899	0.0922441	0.729477	0.46571	0.82108	AGPAT1_1	0
AGPAT1_2	1812.59	0.00988329	0.102336	0.0965764	0.923063	0.984141	AGPAT1_2	0
AGPAT1_3	1508.08	0.0785369	0.114133	0.688118	0.491378	0.833528	AGPAT1_3	0
AGPAT1_4	1776.37	-0.0709664	0.127573	-0.55628	0.57802	0.874234	AGPAT1_4	0
AGPAT1_5	1803	-0.172275	0.130436	-1.32076	0.186581	0.594756	AGPAT1_5	0
AGPAT1_6	1721.06	0.0165155	0.0872618	0.189264	0.849886	0.96621	AGPAT1_6	0
AGPAT2	5.75776	-0.439877	0.761635	-0.577542	0.563573	NA	AGPAT2	0
AGPAT3	1078.75	-0.0258116	0.0611807	-0.421891	0.673104	0.911204	AGPAT3	0
AGPAT4	1049.31	0.054827	0.0719827	0.761669	0.446258	0.809694	AGPAT4	0
AGPAT4-IT1	2.12207	0.279287	1.00823	0.277009	0.781773	NA	AGPAT4-IT1	0
AGPAT5	670.31	0.0700635	0.0778534	0.899941	0.368151	0.759612	AGPAT5	0
AGPAT5_1	687.251	0.0575684	0.0791373	0.72745	0.46695	0.821872	AGPAT5_1	0
AGPS	1912.57	0.12418	0.0654108	1.89846	0.0576352	0.345948	AGPS	0
AGR2	0	NA	NA	NA	NA	NA	AGR2	0
AGR3	0	NA	NA	NA	NA	NA	AGR3	0
AGRN	2009.53	-0.0766144	0.0753547	-1.01672	0.309288	0.716064	AGRN	0
AGRP	0.608882	-0.427929	2.3894	-0.179095	0.857863	NA	AGRP	0
AGT	0.35071	2.02127	3.08186	0.655859	0.511915	NA	AGT	0
AGTPBP1	1597.68	0.035192	0.0750531	0.468895	0.639145	0.901068	AGTPBP1	0
AGTR1	1.94534	0.126793	1.08934	0.116395	0.90734	NA	AGTR1	0
AGTR2	0	NA	NA	NA	NA	NA	AGTR2	0
AGTRAP	7.31593	0.649455	0.630669	1.02979	0.30311	NA	AGTRAP	0
AGXT	0.109538	-0.600188	3.53381	-0.169841	0.865135	NA	AGXT	0
AGXT2	0	NA	NA	NA	NA	NA	AGXT2	0
AHCTF1	735.582	-0.0225051	0.0829462	-0.271321	0.786144	0.951569	AHCTF1	0
AHCTF1P1	117.692	0.0253312	0.147168	0.172124	0.86334	0.969869	AHCTF1P1	0
AHCY	1701.03	0.0202601	0.0546001	0.371063	0.710591	0.925425	AHCY	0
AHCYL1	1134.99	-0.0866098	0.0624576	-1.3867	0.165534	0.566683	AHCYL1	0
AHCYL2	1005.59	-0.0947788	0.0634287	-1.49426	0.135108	0.52036	AHCYL2	0
AHDC1	3088.49	0.0373666	0.0597659	0.625216	0.531829	0.853647	AHDC1	0
AHI1	356.579	-0.0444781	0.125222	-0.355195	0.722443	0.93188	AHI1	0
AHI1-DT	5.99317	0.100068	0.614312	0.162895	0.870601	NA	AHI1-DT	0
AHNAK	5.84757	0.330642	0.71577	0.461939	0.644125	NA	AHNAK	0
AHNAK2	550.62	0.143021	0.121711	1.17509	0.239959	0.654171	AHNAK2	0
AHR	62.8257	-0.0619785	0.226453	-0.273693	0.784321	0.951173	AHR	0
AHRR	0	NA	NA	NA	NA	NA	AHRR	0
AHSA1	1780.82	0.0418812	0.0586347	0.714273	0.475058	0.826452	AHSA1	0
AHSA2P	206.575	-0.585954	0.149544	-3.91826	8.91893e-05	0.00546141	AHSA2P	-1
AHSG	6.57112	-0.0383887	0.593863	-0.0646423	0.948459	NA	AHSG	0
AHSP	0	NA	NA	NA	NA	NA	AHSP	0
AICDA	0.123517	0.842485	3.53381	0.238407	0.811566	NA	AICDA	0
AIDA	633.38	0.0686454	0.082741	0.829642	0.406741	0.787029	AIDA	0
AIF1	0.46503	2.37449	3.37625	0.703294	0.481873	NA	AIF1	0
AIF1L	45.1815	-0.128296	0.272927	-0.470075	0.638302	0.901032	AIF1L	0
AIF1_1	0.93006	3.38066	2.76906	1.22087	0.222136	NA	AIF1_1	0
AIF1_2	5.27034	5.90341	3.39101	1.7409	NA	NA	AIF1_2	0
AIF1_3	1.08507	3.6045	2.66741	1.35131	0.176596	NA	AIF1_3	0
AIF1_4	1.08507	3.6045	2.66741	1.35131	0.176596	NA	AIF1_4	0
AIF1_5	0.93006	3.38066	2.76906	1.22087	0.222136	NA	AIF1_5	0
AIFM1	1131.86	-0.00234455	0.0598284	-0.0391879	0.968741	0.995382	AIFM1	0
AIFM2	20.2569	-0.0264687	0.400556	-0.0660798	0.947314	NA	AIFM2	0
AIFM3	8.24463	-0.00319537	0.549093	-0.00581937	0.995357	NA	AIFM3	0
AIG1	657.813	0.0167671	0.080432	0.208463	0.834867	0.96289	AIG1	0
AIM2	52.4172	0.0956971	0.219732	0.435517	0.663187	0.908868	AIM2	0
AIMP1	326.632	0.00204912	0.097855	0.0209404	0.983293	0.997049	AIMP1	0
AIMP2	328.781	-0.0743555	0.104503	-0.711515	0.476765	0.827392	AIMP2	0
AIP	726.015	0.12982	0.0708757	1.83165	0.0670029	0.37535	AIP	0
AIPL1	1.71194	-0.268546	1.16095	-0.231315	0.81707	NA	AIPL1	0
AIRE	0	NA	NA	NA	NA	NA	AIRE	0
AIRIM	209.592	0.0978551	0.125334	0.780756	0.434946	0.804028	AIRIM	0
AIRN	0	NA	NA	NA	NA	NA	AIRN	0
AJAP1	148.565	-0.298563	0.150249	-1.98712	0.046909	0.313651	AJAP1	0
AJM1	797.573	0.0682295	0.0963299	0.708291	0.478765	0.828081	AJM1	0
AJUBA	6.65846	0.123228	0.730498	0.168691	0.86604	NA	AJUBA	0
AJUBA-DT	2.77898	0.767029	1.00723	0.761523	0.446345	NA	AJUBA-DT	0
AK1	1.21942	-1.15737	1.71651	-0.674257	0.500148	NA	AK1	0
AK2	646.814	0.0576551	0.0878579	0.656231	0.511675	0.84452	AK2	0
AK3	670.256	0.00587363	0.0828766	0.070872	0.9435	0.989581	AK3	0
AK4	44.5558	0.343984	0.244837	1.40495	0.160035	0.558302	AK4	0
AK5	327.197	-0.0912484	0.155636	-0.586294	0.557678	0.865559	AK5	0
AK6	113.678	0.324374	0.170767	1.89952	0.0574965	0.345525	AK6	0
AK6_1	113.97	0.311369	0.172376	1.80634	0.0708654	0.387521	AK6_1	0
AK6_2	114.306	0.320044	0.170843	1.87332	0.0610235	0.356014	AK6_2	0
AK7	7.13478	0.399694	0.63269	0.631737	0.527558	NA	AK7	0
AK8	39.3399	0.119253	0.254492	0.468593	0.63936	0.901068	AK8	0
AK9	380.943	0.153025	0.0974607	1.57012	0.116387	0.486263	AK9	0
AKAIN1	4.1665	-0.28288	0.768923	-0.367892	0.712954	NA	AKAIN1	0
AKAP1	1525.91	-0.0311773	0.0508525	-0.613094	0.539814	0.858397	AKAP1	0
AKAP1-DT	15.1584	-0.326952	0.452455	-0.722617	0.469915	NA	AKAP1-DT	0
AKAP10	346.553	0.0241837	0.107861	0.224212	0.822592	0.959605	AKAP10	0
AKAP11	2249.33	0.0844633	0.0652156	1.29514	0.195272	0.6037	AKAP11	0
AKAP12	6066.31	0.414598	0.0605644	6.84557	7.61735e-12	2.75421e-09	AKAP12	1
AKAP13	1781.84	0.0276305	0.0556581	0.496432	0.619589	0.892077	AKAP13	0
AKAP14	18.9253	-0.0429183	0.421345	-0.10186	0.918868	NA	AKAP14	0
AKAP17A	790.767	-0.0949131	0.0815847	-1.16337	0.24468	0.659165	AKAP17A	0
AKAP17A_1	825.894	-0.152604	0.074726	-2.04218	0.0411333	0.295378	AKAP17A_1	0
AKAP17BP	0.109538	-0.600188	3.53381	-0.169841	0.865135	NA	AKAP17BP	0
AKAP3	94.8711	0.179292	0.160021	1.12043	0.262532	0.676013	AKAP3	0
AKAP4	0.15501	0.842485	3.53381	0.238407	0.811566	NA	AKAP4	0
AKAP5	141.175	0.211343	0.162728	1.29876	0.194028	0.603299	AKAP5	0
AKAP6	3882.11	0.120169	0.0521577	2.30395	0.0212252	0.203584	AKAP6	0
AKAP7	188.007	-0.144345	0.130705	-1.10435	0.26944	0.68203	AKAP7	0
AKAP8	423.229	-0.217669	0.0952784	-2.28456	0.0223389	0.209936	AKAP8	0
AKAP8L	1465.4	0.0535004	0.0837983	0.638442	0.523186	0.849365	AKAP8L	0
AKAP9	2379.68	-0.0713852	0.0642618	-1.11085	0.266633	0.680176	AKAP9	0
AKIP1	335.682	-0.0251269	0.105528	-0.238107	0.811798	0.957499	AKIP1	0
AKIRIN1	2444.81	0.0250202	0.0529025	0.472949	0.636249	0.900661	AKIRIN1	0
AKIRIN2	3045.47	-0.0727078	0.0560512	-1.29717	0.194574	0.603667	AKIRIN2	0
AKNA	165.315	0.605556	0.170651	3.5485	0.000387439	0.0155652	AKNA	1
AKNAD1	4.9379	-0.502198	0.750167	-0.669448	0.50321	NA	AKNAD1	0
AKR1A1	1182.35	-0.0221762	0.0625004	-0.354817	0.722727	0.931986	AKR1A1	0
AKR1B1	2943.02	0.0155161	0.0560877	0.276641	0.782056	0.950723	AKR1B1	0
AKR1B10	0.643949	0.534516	2.34366	0.228069	0.819593	NA	AKR1B10	0
AKR1B15	0	NA	NA	NA	NA	NA	AKR1B15	0
AKR1C1	2376.27	0.150342	0.0691346	2.17463	0.029658	0.248283	AKR1C1	0
AKR1C2	2582.36	0.130414	0.0640402	2.03643	0.0417071	0.298114	AKR1C2	0
AKR1C3	278.539	-0.068721	0.115459	-0.595197	0.551711	0.863469	AKR1C3	0
AKR1C4	2.03742	0.939604	1.19436	0.786702	0.431456	NA	AKR1C4	0
AKR1C6P	0.278527	1.59376	3.3588	0.474501	0.635143	NA	AKR1C6P	0
AKR1C8	0.228264	0.121151	3.53381	0.0342834	0.972651	NA	AKR1C8	0
AKR1D1	3.26739	-1.09444	0.93293	-1.17312	0.240748	NA	AKR1D1	0
AKR1E2	107.734	0.0647025	0.174563	0.370655	0.710895	0.925476	AKR1E2	0
AKR7A2	303.139	-0.133445	0.108139	-1.23401	0.217198	0.627448	AKR7A2	0
AKR7A2P1	0.338873	-1.83875	3.12552	-0.588302	0.55633	NA	AKR7A2P1	0
AKR7A2P1_1	0.338873	-1.83875	3.12552	-0.588302	0.55633	NA	AKR7A2P1_1	0
AKR7A3	8.62739	-0.222148	0.519807	-0.427366	0.669112	NA	AKR7A3	0
AKR7L	15.0595	-0.569107	0.426475	-1.33444	0.182058	NA	AKR7L	0
AKT1	3299.31	-0.00851692	0.0648943	-0.131243	0.895583	0.977957	AKT1	0
AKT1S1	274.85	-0.0388264	0.101325	-0.383186	0.701582	0.922137	AKT1S1	0
AKT2	755.622	-0.116889	0.0911548	-1.28231	0.199734	0.609259	AKT2	0
AKT3	2651.73	0.0284305	0.0770014	0.369221	0.711963	0.925807	AKT3	0
AKT3-IT1	0.15501	0.842485	3.53381	0.238407	0.811566	NA	AKT3-IT1	0
AKT3-IT1_1	0.15501	0.842485	3.53381	0.238407	0.811566	NA	AKT3-IT1_1	0
AKT3_1	2522.02	0.00167274	0.0788639	0.0212105	0.983078	0.997049	AKT3_1	0
AKTIP	431.276	0.189201	0.090363	2.09379	0.0362787	0.280228	AKTIP	0
ALAD	693.651	-0.0956435	0.0844565	-1.13246	0.257442	0.6707	ALAD	0
ALAS1	1174.55	0.0718857	0.0616071	1.16684	0.243274	0.658141	ALAS1	0
ALAS2	0.395325	-2.02405	2.99132	-0.676642	0.498633	NA	ALAS2	0
ALB	1.85051	-0.425359	1.13637	-0.374315	0.70817	NA	ALB	0
ALCAM	1686.07	0.000693025	0.0733373	0.00944982	0.99246	0.998534	ALCAM	0
ALDH16A1	148.199	-0.358547	0.150242	-2.38646	0.0170116	0.179776	ALDH16A1	0
ALDH18A1	1442.16	-0.0567717	0.061516	-0.922877	0.356071	0.750721	ALDH18A1	0
ALDH1A1	5.15981	0.114776	0.68958	0.166443	0.867808	NA	ALDH1A1	0
ALDH1A2	11.9006	0.509234	0.539608	0.943711	0.345317	NA	ALDH1A2	0
ALDH1A2-AS1	0	NA	NA	NA	NA	NA	ALDH1A2-AS1	0
ALDH1A3	0	NA	NA	NA	NA	NA	ALDH1A3	0
ALDH1A3-AS1	0.392124	2.15235	2.58286	0.833319	0.404665	NA	ALDH1A3-AS1	0
ALDH1B1	768.193	-0.0448466	0.0741502	-0.604808	0.545307	0.860127	ALDH1B1	0
ALDH1L1	5.08577	1.25563	0.761881	1.64806	0.0993395	NA	ALDH1L1	0
ALDH1L1-AS1	47.083	-0.329297	0.260376	-1.2647	0.20598	0.618428	ALDH1L1-AS1	0
ALDH1L1-AS2	0.142893	-0.600188	3.53381	-0.169841	0.865135	NA	ALDH1L1-AS2	0
ALDH1L2	254.544	0.132892	0.108075	1.22962	0.218839	0.62953	ALDH1L2	0
ALDH2	2303.66	0.080032	0.0563083	1.42132	0.155224	0.551604	ALDH2	0
ALDH3A1	1.82246	1.4002	1.2641	1.10767	0.268006	NA	ALDH3A1	0
ALDH3A2	1135.38	-0.0582482	0.0795093	-0.732596	0.463805	0.820203	ALDH3A2	0
ALDH3B1	1.22734	-1.1315	1.56074	-0.724977	0.468466	NA	ALDH3B1	0
ALDH3B2	0	NA	NA	NA	NA	NA	ALDH3B2	0
ALDH4A1	272.734	0.113784	0.104613	1.08766	0.276743	0.688108	ALDH4A1	0
ALDH5A1	1308.42	-0.235825	0.094116	-2.50569	0.0122213	0.146482	ALDH5A1	0
ALDH6A1	264.932	-0.193138	0.105709	-1.82707	0.0676886	0.376941	ALDH6A1	0
ALDH7A1	1494.42	0.1517	0.062876	2.41269	0.0158355	0.17313	ALDH7A1	0
ALDH8A1	14.4538	-0.562944	0.436502	-1.28967	0.197165	NA	ALDH8A1	0
ALDH9A1	298.503	0.0565857	0.100785	0.561448	0.574492	0.872755	ALDH9A1	0
ALDOA	30.0805	0.24934	0.304886	0.817813	0.413464	0.791712	ALDOA	0
ALDOB	0.273863	0.121152	3.37496	0.0358973	0.971364	NA	ALDOB	0
ALDOC	618.339	0.619787	0.0741597	8.35747	6.40798e-17	5.4062e-14	ALDOC	1
ALG1	310.67	-0.0412958	0.0981822	-0.420603	0.674045	0.91163	ALG1	0
ALG10	86.2347	-0.0182192	0.185589	-0.0981697	0.921798	0.984141	ALG10	0
ALG10B	256.964	-0.14958	0.123153	-1.21459	0.224524	0.637313	ALG10B	0
ALG11	56.4529	0.0975969	0.217168	0.449408	0.653138	0.906091	ALG11	0
ALG12	193.871	-0.0121351	0.140666	-0.0862688	0.931253	0.985693	ALG12	0
ALG13	727.631	-0.0545537	0.0805021	-0.677668	0.497982	0.836544	ALG13	0
ALG14	157.848	-0.313653	0.140563	-2.2314	0.0256544	0.227829	ALG14	0
ALG14-AS1	0.240508	0.121151	3.53079	0.0343127	0.972628	NA	ALG14-AS1	0
ALG1L1P	14.9821	0.223274	0.392116	0.569408	0.569079	NA	ALG1L1P	0
ALG1L2	0.113425	-0.600188	3.53381	-0.169841	0.865135	NA	ALG1L2	0
ALG1L9P	2.79854	-0.317272	1.12294	-0.282537	0.777532	NA	ALG1L9P	0
ALG2	241.124	-0.0257918	0.110301	-0.233832	0.815116	0.95832	ALG2	0
ALG3	232.247	0.248603	0.13548	1.83497	0.0665096	0.374118	ALG3	0
ALG5	271.511	0.215373	0.117466	1.83349	0.0667299	0.374625	ALG5	0
ALG6	166.965	0.064971	0.120829	0.537708	0.590778	0.879174	ALG6	0
ALG8	196.576	-0.0313233	0.122441	-0.255822	0.798088	0.954224	ALG8	0
ALG9	914.074	-0.102046	0.0765376	-1.33328	0.182439	0.589095	ALG9	0
ALK	191.202	-0.223276	0.162203	-1.37652	0.168661	0.571035	ALK	0
ALKAL1	2.14466	-1.07881	1.36311	-0.791431	0.428693	NA	ALKAL1	0
ALKAL2	1.0393	0.0877866	1.54968	0.0566481	0.954826	NA	ALKAL2	0
ALKBH1	267.654	0.0490619	0.106432	0.460969	0.644821	0.903805	ALKBH1	0
ALKBH2	258.275	0.250714	0.108424	2.31235	0.0207586	0.201303	ALKBH2	0
ALKBH3	239.904	0.105731	0.124601	0.848552	0.396131	0.781049	ALKBH3	0
ALKBH3-AS1	0	NA	NA	NA	NA	NA	ALKBH3-AS1	0
ALKBH4	313.196	0.0856568	0.0987818	0.867132	0.38587	0.773063	ALKBH4	0
ALKBH5	2086.01	-0.0685531	0.0704592	-0.972948	0.330579	0.732213	ALKBH5	0
ALKBH6	277.288	-0.0198216	0.094957	-0.208743	0.834649	0.96289	ALKBH6	0
ALKBH7	856.187	0.051485	0.0854766	0.602329	0.546955	0.860433	ALKBH7	0
ALKBH8	256.812	-0.135976	0.105372	-1.29043	0.196901	0.606543	ALKBH8	0
ALLC	3.09452	-0.311755	0.987797	-0.315606	0.752302	NA	ALLC	0
ALMS1	395.383	-0.0801369	0.0949148	-0.844304	0.398499	0.781841	ALMS1	0
ALMS1-IT1	1.3942	0.997366	1.50237	0.66386	0.50678	NA	ALMS1-IT1	0
ALMS1-IT1_1	1.3942	0.997366	1.50237	0.66386	0.50678	NA	ALMS1-IT1_1	0
ALMS1P1	17.7181	-0.0214596	0.368695	-0.0582042	0.953586	NA	ALMS1P1	0
ALMS1P1_1	18.4226	-0.0164039	0.358208	-0.0457942	0.963474	NA	ALMS1P1_1	0
ALMS1_1	415.936	-0.153849	0.100603	-1.52927	0.126197	0.503673	ALMS1_1	0
ALOX12	1.51958	0.958269	1.42826	0.670936	0.502261	NA	ALOX12	0
ALOX12-AS1	41.5677	-0.0671049	0.256351	-0.261769	0.793499	0.953027	ALOX12-AS1	0
ALOX12B	3.25828	0.154684	1.07717	0.143603	0.885814	NA	ALOX12B	0
ALOX12P2	0.13097	0.842485	3.53381	0.238407	0.811566	NA	ALOX12P2	0
ALOX15	1.7485	-1.78415	1.26357	-1.41199	0.157954	NA	ALOX15	0
ALOX15B	0.256319	-1.3518	3.45648	-0.391092	0.695729	NA	ALOX15B	0
ALOX15P1	2.89986	-0.618922	0.964716	-0.641559	0.52116	NA	ALOX15P1	0
ALOX5	0.476637	-2.31665	2.41988	-0.957338	0.338396	NA	ALOX5	0
ALOX5AP	5.68093	-0.291974	0.677746	-0.430802	0.666613	NA	ALOX5AP	0
ALOX5_1	0.476637	-2.31665	2.41988	-0.957338	0.338396	NA	ALOX5_1	0
ALOXE3	20.6168	0.660932	0.341553	1.93508	0.0529804	NA	ALOXE3	0
ALPG	0	NA	NA	NA	NA	NA	ALPG	0
ALPI	0	NA	NA	NA	NA	NA	ALPI	0
ALPK1	18.1049	-0.350334	0.371119	-0.943995	0.345172	NA	ALPK1	0
ALPK2	0.399576	2.17393	2.57115	0.845508	0.397827	NA	ALPK2	0
ALPK3	31.8362	-0.335618	0.278676	-1.20433	0.228463	0.642363	ALPK3	0
ALPL	214.183	0.037015	0.14983	0.247047	0.804872	0.956175	ALPL	0
ALPP	0	NA	NA	NA	NA	NA	ALPP	0
ALS2	1161.47	0.0775199	0.071195	1.08884	0.276225	0.688108	ALS2	0
ALS2CL	12.0348	-0.348574	0.483797	-0.720496	0.47122	NA	ALS2CL	0
ALX1	16.4079	0.562554	0.474947	1.18446	0.236233	NA	ALX1	0
ALX3	5.87061	-0.0402433	0.704123	-0.0571537	0.954423	NA	ALX3	0
ALX4	0.375365	0.892719	3.08525	0.289351	0.772313	NA	ALX4	0
ALYREF	527.782	0.145116	0.177958	0.815453	0.414813	0.792461	ALYREF	0
AMACR	18.501	0.0904095	0.370224	0.244202	0.807074	NA	AMACR	0
AMBN	0.97937	-1.42589	1.72839	-0.824982	0.409382	NA	AMBN	0
AMBP	1.23143	0.570315	1.54218	0.36981	0.711524	NA	AMBP	0
AMBRA1	1877.49	0.0206688	0.0540658	0.38229	0.702246	0.922327	AMBRA1	0
AMD1	1334.32	0.00298831	0.0575599	0.0519165	0.958595	0.994073	AMD1	0
AMDHD1	0.762676	3.12194	2.1402	1.45871	0.144644	NA	AMDHD1	0
AMDHD2	93.7439	-0.0472794	0.19069	-0.247938	0.804182	0.955743	AMDHD2	0
AMELX	0.972379	-1.29771	2.14696	-0.604441	0.54555	NA	AMELX	0
AMELY	0	NA	NA	NA	NA	NA	AMELY	0
AMER1	957.068	0.0347016	0.0747438	0.464274	0.642452	0.902862	AMER1	0
AMER2	1246.95	-0.0386011	0.0603867	-0.639232	0.522672	0.84929	AMER2	0
AMER3	1552.25	0.00944236	0.0536817	0.175895	0.860376	0.969178	AMER3	0
AMFR	1512.73	-0.016308	0.0615846	-0.264806	0.791159	0.952662	AMFR	0
AMH	173.152	-0.362028	0.181115	-1.99888	0.0456213	0.309426	AMH	0
AMHR2	0.825345	0.54338	1.75861	0.308983	0.757334	NA	AMHR2	0
AMIGO1	901.048	-0.111464	0.0754078	-1.47814	0.139369	0.529115	AMIGO1	0
AMIGO2	199.456	0.122839	0.128057	0.959259	0.337428	0.737505	AMIGO2	0
AMIGO3	131.613	-0.0852345	0.152967	-0.557209	0.577385	0.8737	AMIGO3	0
AMMECR1	50.9891	-0.552468	0.212228	-2.60319	0.00923613	0.121227	AMMECR1	0
AMMECR1L	1014.75	0.0823227	0.0697774	1.17979	0.238084	0.653214	AMMECR1L	0
AMN	3.55527	-0.799877	0.796548	-1.00418	0.315292	NA	AMN	0
AMN1	461.815	0.292642	0.0933978	3.13329	0.0017286	0.043824	AMN1	1
AMOT	1296.78	0.170787	0.0610512	2.79744	0.00515088	0.084655	AMOT	0
AMOTL1	1591.61	0.128035	0.0507888	2.52094	0.0117042	0.142821	AMOTL1	0
AMOTL2	2363.75	0.0472151	0.0658349	0.717174	0.473267	0.825734	AMOTL2	0
AMPD1	0	NA	NA	NA	NA	NA	AMPD1	0
AMPD2	1503.51	-0.1209	0.0596231	-2.02774	0.0425871	0.29977	AMPD2	0
AMPD3	7.3386	0.359206	0.60093	0.597749	0.550007	NA	AMPD3	0
AMPH	1990.48	-0.0824002	0.0760664	-1.08327	0.27869	0.690073	AMPH	0
AMT	41.2613	-0.477148	0.315907	-1.51041	0.130939	0.512523	AMT	0
AMTN	0	NA	NA	NA	NA	NA	AMTN	0
AMY1A	0.596765	-1.61133	2.35073	-0.685459	0.493055	NA	AMY1A	0
AMY1B	0.228264	0.121151	3.53381	0.0342834	0.972651	NA	AMY1B	0
AMY1C	0.739659	-1.97479	2.20214	-0.896758	0.369848	NA	AMY1C	0
AMY2A	1.14451	0.458741	1.4096	0.325441	0.744847	NA	AMY2A	0
AMY2B	38.2279	-0.471723	0.285082	-1.65469	0.0979865	0.450727	AMY2B	0
AMZ1	28.3905	0.343578	0.344739	0.996633	0.318942	0.723336	AMZ1	0
AMZ2	1275.03	0.109418	0.0616531	1.77474	0.07594	0.399824	AMZ2	0
AMZ2P1	277.524	0.0881347	0.112346	0.784494	0.43275	0.802215	AMZ2P1	0
ANAPC1	841.747	-0.0214189	0.0617604	-0.346807	0.728737	0.934047	ANAPC1	0
ANAPC10	85.1669	-0.00803525	0.200034	-0.0401694	0.967958	0.995221	ANAPC10	0
ANAPC11	897.05	0.0785142	0.0986339	0.796017	0.426022	0.79827	ANAPC11	0
ANAPC13	1858.55	0.041225	0.0863864	0.477216	0.633208	0.899062	ANAPC13	0
ANAPC15	344.525	0.061059	0.0982801	0.621276	0.534418	0.855017	ANAPC15	0
ANAPC16	443.025	-0.233348	0.109868	-2.12389	0.0336789	0.268477	ANAPC16	0
ANAPC1P1	2.28374	-1.11784	1.21192	-0.922368	0.356337	NA	ANAPC1P1	0
ANAPC1P2	187.183	-0.129493	0.160735	-0.805634	0.420454	0.795254	ANAPC1P2	0
ANAPC1P4	9.24891	0.596099	0.534064	1.11616	0.264355	NA	ANAPC1P4	0
ANAPC1P6	0.609171	-1.61531	2.07616	-0.77803	0.436552	NA	ANAPC1P6	0
ANAPC2	468.038	-0.124594	0.0925537	-1.34618	0.178243	0.583081	ANAPC2	0
ANAPC4	279.528	0.0295761	0.124092	0.23834	0.811617	0.957499	ANAPC4	0
ANAPC5	1201.67	-0.0498128	0.0621003	-0.802135	0.422475	0.796298	ANAPC5	0
ANAPC7	1080.58	-0.0326533	0.0666482	-0.489936	0.624179	0.893618	ANAPC7	0
ANG	5.08144	0.0972807	0.722524	0.13464	0.892896	NA	ANG	0
ANGEL1	191.096	-0.234404	0.156994	-1.49308	0.135417	0.520617	ANGEL1	0
ANGEL2	512.535	-0.0338469	0.104029	-0.325359	0.744909	0.940865	ANGEL2	0
ANGPT1	104.125	-0.055851	0.18369	-0.30405	0.76109	0.946208	ANGPT1	0
ANGPT2	35.9233	-0.235595	0.287155	-0.820444	0.411963	0.79037	ANGPT2	0
ANGPT4	5.0601	-0.512456	0.699018	-0.733109	0.463492	NA	ANGPT4	0
ANGPTL1	0.13097	0.842485	3.53381	0.238407	0.811566	NA	ANGPTL1	0
ANGPTL2	23.8062	-0.630415	0.355253	-1.77455	0.0759722	0.399824	ANGPTL2	0
ANGPTL3	0	NA	NA	NA	NA	NA	ANGPTL3	0
ANGPTL4	0.628895	0.741943	2.34624	0.316227	0.75183	NA	ANGPTL4	0
ANGPTL5	4.29324	-0.641786	0.731949	-0.876818	0.380585	NA	ANGPTL5	0
ANGPTL6	1.9326	-0.70981	1.21788	-0.582826	0.560011	NA	ANGPTL6	0
ANGPTL7	0	NA	NA	NA	NA	NA	ANGPTL7	0
ANGPTL8	0.465378	1.31313	2.49155	0.527033	0.598171	NA	ANGPTL8	0
ANHX	0	NA	NA	NA	NA	NA	ANHX	0
ANK1	678.219	0.0270515	0.127075	0.212878	0.831422	0.962359	ANK1	0
ANK2	9704.9	0.0710162	0.0493257	1.43974	0.149941	0.545651	ANK2	0
ANK2-AS1	0	NA	NA	NA	NA	NA	ANK2-AS1	0
ANK3	6851.4	-0.00426452	0.0775994	-0.0549555	0.956174	0.993599	ANK3	0
ANK3-DT	0	NA	NA	NA	NA	NA	ANK3-DT	0
ANKAR	42.5354	0.0149884	0.254512	0.0588905	0.953039	0.992447	ANKAR	0
ANKDD1A	27.7357	-0.120615	0.314863	-0.383071	0.701667	0.922157	ANKDD1A	0
ANKDD1B	1.88789	-0.000305815	1.11867	-0.000273373	0.999782	NA	ANKDD1B	0
ANKEF1	178.114	0.0931572	0.134372	0.693279	0.488134	0.832501	ANKEF1	0
ANKFN1	24.8493	-0.0870608	0.300364	-0.289851	0.77193	0.948041	ANKFN1	0
ANKFY1	2276.55	0.156668	0.0719469	2.17755	0.0294398	0.246865	ANKFY1	0
ANKH	975.69	-0.0316702	0.0615117	-0.514865	0.606647	0.886297	ANKH	0
ANKHD1	38.2176	-0.371769	0.263274	-1.4121	0.157921	0.555499	ANKHD1	0
ANKHD1-DT	32.7851	0.131672	0.270445	0.48687	0.62635	0.894933	ANKHD1-DT	0
ANKHD1-EIF4EBP3	1.40337	1.52189	1.34388	1.13246	0.257443	NA	ANKHD1-EIF4EBP3	0
ANKIB1	1214.69	0.132298	0.063789	2.074	0.0380793	0.285817	ANKIB1	0
ANKK1	0.228264	0.121151	3.53381	0.0342834	0.972651	NA	ANKK1	0
ANKLE1	56.5265	-0.375421	0.277909	-1.35088	0.176735	0.581445	ANKLE1	0
ANKLE2	1124.97	0.100352	0.0747107	1.3432	0.179206	0.584141	ANKLE2	0
ANKMY1	163.418	-0.0193668	0.142848	-0.135576	0.892156	0.977193	ANKMY1	0
ANKMY2	984.079	0.0974131	0.0828964	1.17512	0.239947	0.654171	ANKMY2	0
ANKRA2	267.376	-0.0679507	0.124866	-0.54419	0.586311	0.877387	ANKRA2	0
ANKRD1	0.477451	0.157365	2.28665	0.0688189	0.945134	NA	ANKRD1	0
ANKRD10	1156.86	-0.316671	0.0600969	-5.26934	1.36913e-07	2.44607e-05	ANKRD10	-1
ANKRD11	3691.96	-0.0382273	0.0714097	-0.535323	0.592426	0.879604	ANKRD11	0
ANKRD12	903.036	-0.0961721	0.0961084	-1.00066	0.31699	0.720923	ANKRD12	0
ANKRD13A	877.766	0.0312021	0.0698478	0.446715	0.655081	0.90656	ANKRD13A	0
ANKRD13B	1882.58	-0.0535443	0.0949217	-0.564089	0.572694	0.872118	ANKRD13B	0
ANKRD13C	660.209	-0.000745633	0.0798572	-0.00933707	0.99255	0.998534	ANKRD13C	0
ANKRD13C-DT	48.597	0.189472	0.239948	0.789636	0.42974	0.800992	ANKRD13C-DT	0
ANKRD13D	1074.57	-0.0751084	0.0920333	-0.8161	0.414443	0.792461	ANKRD13D	0
ANKRD16	176.016	-0.241002	0.127901	-1.88429	0.0595253	0.351886	ANKRD16	0
ANKRD17	2549.58	-0.0513302	0.0558687	-0.918763	0.358219	0.75166	ANKRD17	0
ANKRD17-DT	12.4767	-0.142257	0.472151	-0.301295	0.763189	NA	ANKRD17-DT	0
ANKRD18A	50.2725	0.196361	0.269772	0.727879	0.466688	0.821855	ANKRD18A	0
ANKRD18B	26.4796	0.336744	0.315245	1.0682	0.285431	0.696005	ANKRD18B	0
ANKRD18CP	315.13	-0.0513717	0.115593	-0.444419	0.656739	0.907007	ANKRD18CP	0
ANKRD18DP	0.521038	0.102024	2.24447	0.0454558	0.963744	NA	ANKRD18DP	0
ANKRD18DP_1	0.521038	0.102024	2.24447	0.0454558	0.963744	NA	ANKRD18DP_1	0
ANKRD19P	1.08395	-2.56944	1.63547	-1.57107	0.116166	NA	ANKRD19P	0
ANKRD2	0.223135	0.121151	3.53381	0.0342834	0.972651	NA	ANKRD2	0
ANKRD20A1	11.9322	-0.298445	0.459263	-0.649835	0.515799	NA	ANKRD20A1	0
ANKRD20A11P	0.479624	0.0548167	2.54559	0.021534	0.98282	NA	ANKRD20A11P	0
ANKRD20A12P	14.5378	-0.209082	0.461102	-0.45344	0.650232	NA	ANKRD20A12P	0
ANKRD20A12P_1	10.307	-0.0606785	0.533295	-0.11378	0.909412	NA	ANKRD20A12P_1	0
ANKRD20A19P	0.238185	0.121151	3.53381	0.0342834	0.972651	NA	ANKRD20A19P	0
ANKRD20A21P	0.379216	-0.584503	2.66702	-0.21916	0.826526	NA	ANKRD20A21P	0
ANKRD20A2P	15.9487	-0.192619	0.376075	-0.512182	0.608524	NA	ANKRD20A2P	0
ANKRD20A3P	13.054	-0.0552882	0.424158	-0.130348	0.896291	NA	ANKRD20A3P	0
ANKRD20A4-ANKRD20A20P	10.6168	-0.337607	0.482408	-0.699838	0.484028	NA	ANKRD20A4-ANKRD20A20P	0
ANKRD20A5P	0.38186	-0.594447	3.06291	-0.194079	0.846114	NA	ANKRD20A5P	0
ANKRD20A8P	1.80944	0.284234	1.11511	0.254893	0.798805	NA	ANKRD20A8P	0
ANKRD20A9P	0.449814	-2.24734	2.85892	-0.786079	0.431821	NA	ANKRD20A9P	0
ANKRD20A9P_1	0.340276	-1.8415	3.48941	-0.52774	0.59768	NA	ANKRD20A9P_1	0
ANKRD22	0	NA	NA	NA	NA	NA	ANKRD22	0
ANKRD23	105.397	-0.144067	0.179426	-0.802931	0.422014	0.796142	ANKRD23	0
ANKRD24	17.3991	-0.166639	0.424774	-0.3923	0.694836	NA	ANKRD24	0
ANKRD26	286.67	-0.0673551	0.1137	-0.592391	0.553589	0.864081	ANKRD26	0
ANKRD26P1	0.114668	-0.600188	3.53381	-0.169841	0.865135	NA	ANKRD26P1	0
ANKRD26P3	0	NA	NA	NA	NA	NA	ANKRD26P3	0
ANKRD27	379.774	0.117979	0.0911338	1.29457	0.195469	0.6037	ANKRD27	0
ANKRD28	786.783	-0.115264	0.071736	-1.60678	0.108103	0.470248	ANKRD28	0
ANKRD29	19.6379	-0.520585	0.357054	-1.458	0.144841	NA	ANKRD29	0
ANKRD30A	0	NA	NA	NA	NA	NA	ANKRD30A	0
ANKRD30B	0.142893	-0.600188	3.53381	-0.169841	0.865135	NA	ANKRD30B	0
ANKRD30BL	0	NA	NA	NA	NA	NA	ANKRD30BL	0
ANKRD30BP2	0	NA	NA	NA	NA	NA	ANKRD30BP2	0
ANKRD30BP3	0	NA	NA	NA	NA	NA	ANKRD30BP3	0
ANKRD31	14.5676	-0.60628	0.465845	-1.30146	0.1931	NA	ANKRD31	0
ANKRD33	3.39465	0.954474	0.991598	0.962562	0.335768	NA	ANKRD33	0
ANKRD33B	0.60235	-0.412619	2.13165	-0.193568	0.846514	NA	ANKRD33B	0
ANKRD34A	52.4792	0.446207	0.240969	1.85172	0.0640665	0.366999	ANKRD34A	0
ANKRD34B	11.4358	-0.418436	0.534833	-0.782368	0.433998	NA	ANKRD34B	0
ANKRD34C	1.00325	-2.45698	1.68254	-1.46028	0.144213	NA	ANKRD34C	0
ANKRD34C-AS1	0.815424	0.524372	1.76101	0.297768	0.76588	NA	ANKRD34C-AS1	0
ANKRD35	2.6327	1.16037	1.07792	1.07648	0.281711	NA	ANKRD35	0
ANKRD36	258.371	-0.564228	0.164241	-3.43538	0.000591729	0.0213952	ANKRD36	-1
ANKRD36B	161.895	-0.550276	0.182189	-3.02035	0.00252483	0.0557738	ANKRD36B	0
ANKRD36BP1	0.244395	0.121151	3.51105	0.0345057	0.972474	NA	ANKRD36BP1	0
ANKRD36BP2	10.1543	-0.141462	0.515811	-0.274253	0.783891	NA	ANKRD36BP2	0
ANKRD36B_1	169.783	-0.534309	0.177276	-3.014	0.00257824	0.0563356	ANKRD36B_1	0
ANKRD36C	165.715	-0.62551	0.166476	-3.75737	0.000171711	0.00875036	ANKRD36C	-1
ANKRD36_1	285.895	-0.505572	0.130362	-3.87821	0.000105228	0.00616499	ANKRD36_1	-1
ANKRD37	26.2113	-0.221901	0.30836	-0.719618	0.47176	0.825105	ANKRD37	0
ANKRD39	137.097	-0.00560464	0.156182	-0.0358852	0.971374	0.99545	ANKRD39	0
ANKRD40	728.614	0.0496635	0.0701587	0.707873	0.479024	0.828373	ANKRD40	0
ANKRD40CL	0.15501	0.842485	3.53381	0.238407	0.811566	NA	ANKRD40CL	0
ANKRD42	169.447	-0.142717	0.132682	-1.07563	0.282093	0.692733	ANKRD42	0
ANKRD42-DT	13.0314	0.268255	0.472921	0.567229	0.570559	NA	ANKRD42-DT	0
ANKRD44	367.445	-0.0866019	0.10918	-0.793203	0.427659	0.799414	ANKRD44	0
ANKRD44-AS1	0	NA	NA	NA	NA	NA	ANKRD44-AS1	0
ANKRD44-DT	2.20609	1.09921	1.07839	1.0193	0.308058	NA	ANKRD44-DT	0
ANKRD44-IT1	0.240508	0.121151	3.53079	0.0343127	0.972628	NA	ANKRD44-IT1	0
ANKRD45	119.432	-0.0813297	0.15406	-0.527909	0.597563	0.882079	ANKRD45	0
ANKRD46	3176.24	0.0761573	0.0716501	1.06291	0.287825	0.698319	ANKRD46	0
ANKRD49	92.4572	-0.00126549	0.189159	-0.00669009	0.994662	0.998945	ANKRD49	0
ANKRD50	1236.53	0.102641	0.0556492	1.84443	0.0651202	0.369965	ANKRD50	0
ANKRD52	1533.71	0.0768438	0.0599667	1.28144	0.200039	0.609264	ANKRD52	0
ANKRD53	22.2116	0.189577	0.360922	0.525258	0.599404	NA	ANKRD53	0
ANKRD54	677.787	-0.0130955	0.0788498	-0.166082	0.868093	0.970755	ANKRD54	0
ANKRD55	50.3552	-0.0706558	0.221369	-0.319177	0.749592	0.942639	ANKRD55	0
ANKRD6	985.069	0.173577	0.0875008	1.98372	0.0472876	0.314202	ANKRD6	0
ANKRD60	0	NA	NA	NA	NA	NA	ANKRD60	0
ANKRD61	2.91435	-0.611542	0.92407	-0.661792	0.508104	NA	ANKRD61	0
ANKRD62	0.228264	0.121151	3.53381	0.0342834	0.972651	NA	ANKRD62	0
ANKRD62P1-PARP4P3	0	NA	NA	NA	NA	NA	ANKRD62P1-PARP4P3	0
ANKRD63	6.14094	0.91844	0.665125	1.38085	0.167324	NA	ANKRD63	0
ANKRD65	3.87779	0.0425419	0.805541	0.0528116	0.957882	NA	ANKRD65	0
ANKRD65-AS1	0	NA	NA	NA	NA	NA	ANKRD65-AS1	0
ANKRD66	0	NA	NA	NA	NA	NA	ANKRD66	0
ANKRD7	11.3122	-0.688768	0.468379	-1.47054	0.141416	NA	ANKRD7	0
ANKRD9	360.204	0.257034	0.0999265	2.57223	0.0101047	0.128625	ANKRD9	0
ANKS1A	6611.8	0.0625032	0.0575385	1.08628	0.277353	0.688771	ANKS1A	0
ANKS1B	436.657	-0.0764113	0.110308	-0.69271	0.488492	0.832501	ANKS1B	0
ANKS3	285.615	-0.252137	0.130184	-1.93677	0.0527734	0.331438	ANKS3	0
ANKS4B	0	NA	NA	NA	NA	NA	ANKS4B	0
ANKS4B_1	0	NA	NA	NA	NA	NA	ANKS4B_1	0
ANKS6	131.004	-0.15173	0.17798	-0.852512	0.39393	0.780135	ANKS6	0
ANKUB1	0	NA	NA	NA	NA	NA	ANKUB1	0
ANKZF1	334.897	-0.448136	0.11419	-3.92448	8.69189e-05	0.00534393	ANKZF1	-1
ANLN	55.2115	0.695628	0.287295	2.4213	0.0154649	0.170511	ANLN	0
ANO1	3.35634	-0.619849	1.00318	-0.617883	0.536652	NA	ANO1	0
ANO10	374.787	0.194114	0.085498	2.27039	0.0231841	0.215204	ANO10	0
ANO2	37.7081	0.287832	0.283394	1.01566	0.309791	0.716192	ANO2	0
ANO3	2.57542	-0.184612	1.06723	-0.172983	0.862664	NA	ANO3	0
ANO3-AS1	0	NA	NA	NA	NA	NA	ANO3-AS1	0
ANO4	7.74972	-0.230092	0.68053	-0.338107	0.735282	NA	ANO4	0
ANO4_1	2.16536	-0.281663	1.23469	-0.228124	0.81955	NA	ANO4_1	0
ANO5	324.564	-0.0753527	0.0988394	-0.762375	0.445836	0.809661	ANO5	0
ANO6	334.901	0.16802	0.121877	1.3786	0.168018	0.570709	ANO6	0
ANO7	39.9812	0.36812	0.268046	1.37335	0.169645	0.572377	ANO7	0
ANO7L1	6.80773	-0.349357	0.691065	-0.505534	0.613184	NA	ANO7L1	0
ANO7L1_1	7.44689	-0.0685493	0.648134	-0.105764	0.91577	NA	ANO7L1_1	0
ANO8	1049.62	-0.275483	0.0960449	-2.86827	0.00412723	0.0743489	ANO8	0
ANO9	0	NA	NA	NA	NA	NA	ANO9	0
ANOS1	279.616	0.761125	0.15931	4.77764	1.7736e-06	0.000217209	ANOS1	1
ANP32A	1568.16	-0.030639	0.0750724	-0.408127	0.683181	0.915537	ANP32A	0
ANP32A-IT1	0.36197	-1.91647	3.06573	-0.625128	0.531887	NA	ANP32A-IT1	0
ANP32AP1	11.6795	0.406614	0.478705	0.849403	0.395657	NA	ANP32AP1	0
ANP32B	902.511	0.119344	0.125579	0.950347	0.341936	0.740219	ANP32B	0
ANP32D	0	NA	NA	NA	NA	NA	ANP32D	0
ANP32E	422.868	0.220798	0.167951	1.31466	0.188625	0.597374	ANP32E	0
ANPEP	0.486146	0.180944	2.53277	0.0714411	0.943047	NA	ANPEP	0
ANTKMT	190.894	-0.123249	0.131406	-0.937927	0.348282	0.744826	ANTKMT	0
ANTXR1	156.714	-0.0300768	0.137201	-0.219218	0.826481	0.961026	ANTXR1	0
ANTXR2	19.2535	0.0986427	0.463548	0.212799	0.831484	NA	ANTXR2	0
ANTXRL	0	NA	NA	NA	NA	NA	ANTXRL	0
ANTXRLP1	0.62004	2.792	3.09141	0.90315	0.366447	NA	ANTXRLP1	0
ANXA1	1.86012	4.39621	3.40503	1.2911	0.196671	NA	ANXA1	0
ANXA10	0.550335	-1.28843	2.4024	-0.536307	0.591746	NA	ANXA10	0
ANXA11	25.8793	1.54148	0.645185	2.38921	NA	NA	ANXA11	0
ANXA13	2.99437	1.73375	0.978101	1.77256	0.0763009	NA	ANXA13	0
ANXA2	14.479	0.141795	0.411868	0.344273	0.730641	NA	ANXA2	0
ANXA2P1	0	NA	NA	NA	NA	NA	ANXA2P1	0
ANXA2P2	1.86473	-0.281308	1.40839	-0.199737	0.841686	NA	ANXA2P2	0
ANXA2P3	1.57683	-0.113521	1.23092	-0.0922246	0.92652	NA	ANXA2P3	0
ANXA2R	19.9069	0.155206	0.365405	0.424752	0.671018	NA	ANXA2R	0
ANXA2R-AS1	6.27618	-0.676571	0.662233	-1.02165	0.306946	NA	ANXA2R-AS1	0
ANXA2R-OT1	226.827	0.642308	0.161406	3.97947	6.90703e-05	0.00453176	ANXA2R-OT1	1
ANXA3	1.42828	-0.787238	1.70687	-0.461217	0.644643	NA	ANXA3	0
ANXA4	47.2138	-0.0802753	0.273577	-0.293428	0.769195	0.947593	ANXA4	0
ANXA5	130.993	0.237742	0.148641	1.59944	0.109723	0.473544	ANXA5	0
ANXA6	240.238	0.193737	0.20795	0.931653	0.351516	0.747427	ANXA6	0
ANXA7	229.497	0.0880826	0.111274	0.791582	0.428604	0.799933	ANXA7	0
ANXA8	0	NA	NA	NA	NA	NA	ANXA8	0
ANXA8L1	0	NA	NA	NA	NA	NA	ANXA8L1	0
ANXA8_1	12.2564	-0.698119	0.460821	-1.51495	0.129786	NA	ANXA8_1	0
ANXA9	15.6277	-0.359954	0.410137	-0.877645	0.380137	NA	ANXA9	0
AOAH	18.8204	-0.502286	0.375639	-1.33715	0.181173	NA	AOAH	0
AOAH-IT1	0	NA	NA	NA	NA	NA	AOAH-IT1	0
AOC1	0.113425	-0.600188	3.53381	-0.169841	0.865135	NA	AOC1	0
AOC2	108.796	-0.103269	0.181035	-0.570434	0.568383	0.870105	AOC2	0
AOC3	24.6333	-0.271877	0.383484	-0.708966	0.478345	0.828011	AOC3	0
AOC4P	0.492812	0.117856	2.269	0.0519419	0.958575	NA	AOC4P	0
AOPEP	90.0019	-0.0668228	0.167735	-0.398383	0.690348	0.918126	AOPEP	0
AOX1	6.55011	0.0572259	0.656859	0.0871205	0.930576	NA	AOX1	0
AOX3P-AOX2P	0.233056	0.121151	3.53381	0.0342834	0.972651	NA	AOX3P-AOX2P	0
AP1AR	542.73	-0.0799266	0.0784318	-1.01906	0.308176	0.715185	AP1AR	0
AP1AR-DT	26.765	-0.2991	0.309719	-0.965713	0.334188	0.735541	AP1AR-DT	0
AP1B1	2700.44	0.105808	0.0716676	1.47637	0.139844	0.529424	AP1B1	0
AP1B1P1	0	NA	NA	NA	NA	NA	AP1B1P1	0
AP1G1	2489.25	0.071152	0.0582057	1.22242	0.221547	0.633919	AP1G1	0
AP1G2	147.255	-0.574365	0.189731	-3.02726	0.00246782	0.0551121	AP1G2	0
AP1G2-AS1	3.72281	-0.840457	0.834572	-1.00705	0.31391	NA	AP1G2-AS1	0
AP1M1	3317.77	0.0982152	0.0698226	1.40664	0.159534	0.557837	AP1M1	0
AP1M2	2.23568	2.31191	1.23398	1.87354	0.0609941	NA	AP1M2	0
AP1S1	1445.46	0.22687	0.0526787	4.30667	1.65732e-05	0.00142193	AP1S1	1
AP1S2	7668.39	-0.00966823	0.0757295	-0.127668	0.898412	0.978847	AP1S2	0
AP1S3	63.7466	-0.00932618	0.216087	-0.0431594	0.965574	0.994748	AP1S3	0
AP2A1	2778.83	0.0244935	0.0641534	0.381796	0.702613	0.922362	AP2A1	0
AP2A2	3104.59	0.00848809	0.0532981	0.159257	0.873467	0.972539	AP2A2	0
AP2A2_1	2864.92	-0.0414196	0.0814023	-0.508826	0.610875	0.888212	AP2A2_1	0
AP2A2_2	2772.83	-0.0337689	0.0621539	-0.543311	0.586916	0.877684	AP2A2_2	0
AP2B1	14015.4	0.113504	0.0640468	1.7722	0.0763616	0.400993	AP2B1	0
AP2M1	8025.64	0.0890098	0.0481014	1.85046	0.0642471	0.367479	AP2M1	0
AP2S1	1275.32	0.0685078	0.0711359	0.963054	0.33552	0.736294	AP2S1	0
AP3B1	333.664	0.204363	0.123187	1.65897	0.0971219	0.449115	AP3B1	0
AP3B2	2599.36	-0.142696	0.0454436	-3.14006	0.00168911	0.0433932	AP3B2	-1
AP3D1	3901.03	0.0482106	0.0549046	0.878078	0.379901	0.768904	AP3D1	0
AP3M1	1513.68	-0.127261	0.0866822	-1.46813	0.14207	0.532575	AP3M1	0
AP3M2	1145.28	0.0321261	0.0689304	0.466066	0.641168	0.901804	AP3M2	0
AP3S1	974.395	0.22917	0.0787679	2.90943	0.00362085	0.0693645	AP3S1	0
AP3S2	9.62104	-0.466109	0.508433	-0.916755	0.359271	NA	AP3S2	0
AP4B1	340.76	-0.19813	0.0915115	-2.16508	0.0303816	0.251431	AP4B1	0
AP4B1-AS1	4.46041	0.247062	0.823067	0.300172	0.764046	NA	AP4B1-AS1	0
AP4E1	291.092	0.0471224	0.105841	0.44522	0.656161	0.907007	AP4E1	0
AP4M1	393.443	0.00487452	0.099176	0.0491502	0.9608	0.994256	AP4M1	0
AP4S1	216.433	0.111505	0.119879	0.930147	0.352295	0.748319	AP4S1	0
AP5B1	282.866	0.137024	0.14386	0.952482	0.340852	0.739821	AP5B1	0
AP5M1	1117.49	0.162517	0.0677224	2.39975	0.0164064	0.177582	AP5M1	0
AP5S1	197.243	0.0151118	0.149841	0.100852	0.919668	0.984141	AP5S1	0
AP5Z1	259.882	-0.0600633	0.14455	-0.415519	0.677762	0.912365	AP5Z1	0
APAF1	781.485	-0.010088	0.0865359	-0.116576	0.907196	0.981601	APAF1	0
APBA1	3223.13	-0.0600672	0.05292	-1.13506	0.256352	0.669819	APBA1	0
APBA1_1	2773.31	-0.0404295	0.047466	-0.851757	0.394349	0.780135	APBA1_1	0
APBA2	6649.07	0.00265485	0.0678602	0.0391223	0.968793	0.995382	APBA2	0
APBA2_1	6782.74	0.0430573	0.097904	0.439791	0.660089	0.907813	APBA2_1	0
APBA2_2	6902.57	-0.00278549	0.0758948	-0.036702	0.970723	0.99545	APBA2_2	0
APBA3	97.9107	-0.339546	0.192638	-1.76261	0.0779658	0.405754	APBA3	0
APBB1	5976.56	0.128871	0.058696	2.19557	0.0281227	0.240875	APBB1	0
APBB1IP	7.30534	4.90756	2.64259	1.8571	NA	NA	APBB1IP	0
APBB2	2440.32	0.117168	0.0531986	2.20246	0.0276325	0.238227	APBB2	0
APBB3	783.463	-0.0719757	0.0902539	-0.797481	0.425172	0.797709	APBB3	0
APC	4677.6	0.0662098	0.0614273	1.07786	0.281098	0.692131	APC	0
APC2	15359.5	0.102783	0.0765973	1.34186	0.179643	0.584541	APC2	0
APCDD1	18.5959	0.271435	0.457525	0.593269	0.553001	NA	APCDD1	0
APCDD1L	0.285787	-1.46936	3.51715	-0.417771	0.676114	NA	APCDD1L	0
APCDD1L-DT	0.733642	0.161159	1.84527	0.0873359	0.930404	NA	APCDD1L-DT	0
APCS	0	NA	NA	NA	NA	NA	APCS	0
APEH	1001.84	0.119591	0.0725011	1.64951	0.0990437	0.451413	APEH	0
APELA	3.99763	-0.196585	0.881226	-0.223081	0.823472	NA	APELA	0
APEX1	2140.91	-0.0313147	0.063588	-0.492463	0.622392	0.893288	APEX1	0
APEX1_1	1983.68	-0.131155	0.0794553	-1.65068	0.0988042	0.451413	APEX1_1	0
APEX2	114.344	0.0235016	0.161375	0.145633	0.884211	0.974929	APEX2	0
APH1A	1622.74	0.0525913	0.0602803	0.872446	0.382965	0.771416	APH1A	0
APH1B	142.457	-0.00175055	0.144158	-0.0121433	0.990311	0.998112	APH1B	0
API5	2142.68	0.0432975	0.0580212	0.746236	0.455525	0.815759	API5	0
APIP	178.185	0.156835	0.134597	1.16522	0.24393	0.658876	APIP	0
APLF	17.0639	0.518799	0.407101	1.27437	0.202531	NA	APLF	0
APLN	37.716	0.00466355	0.279091	0.0167097	0.986668	0.997908	APLN	0
APLNR	1.11287	1.16091	2.06027	0.563475	0.573112	NA	APLNR	0
APLP1	16680.2	0.0192088	0.0670716	0.286392	0.774578	0.948991	APLP1	0
APLP2	9005.66	-0.097154	0.0503562	-1.92933	0.0536894	0.333972	APLP2	0
APMAP	2297.4	-0.0368527	0.0632318	-0.582819	0.560015	0.866204	APMAP	0
APOA1	0.856811	-2.22308	1.89718	-1.17178	0.241286	NA	APOA1	0
APOA1-AS	0.346481	-0.57943	2.73831	-0.211601	0.832418	NA	APOA1-AS	0
APOA2	0.244395	0.121151	3.51105	0.0345057	0.972474	NA	APOA2	0
APOA4	0	NA	NA	NA	NA	NA	APOA4	0
APOA5	0.675908	1.86695	2.02703	0.921029	0.357035	NA	APOA5	0
APOB	0	NA	NA	NA	NA	NA	APOB	0
APOBEC1	0	NA	NA	NA	NA	NA	APOBEC1	0
APOBEC2	0	NA	NA	NA	NA	NA	APOBEC2	0
APOBEC3A	0	NA	NA	NA	NA	NA	APOBEC3A	0
APOBEC3A_B	0	NA	NA	NA	NA	NA	APOBEC3A_B	0
APOBEC3B	0.696865	-0.842559	1.87449	-0.449487	0.653081	NA	APOBEC3B	0
APOBEC3B-AS1	0	NA	NA	NA	NA	NA	APOBEC3B-AS1	0
APOBEC3C	2.2386	3.02277	1.42983	2.11408	0.0345082	NA	APOBEC3C	0
APOBEC3D	0.939809	-1.18813	2.12661	-0.558696	0.576369	NA	APOBEC3D	0
APOBEC3F	3.47079	0.869907	0.94834	0.917295	0.358988	NA	APOBEC3F	0
APOBEC3G	1.44925	0.393078	1.50232	0.261647	0.793593	NA	APOBEC3G	0
APOBEC3H	0	NA	NA	NA	NA	NA	APOBEC3H	0
APOBEC4	0	NA	NA	NA	NA	NA	APOBEC4	0
APOBR	17.6283	0.293937	0.369086	0.796392	0.425804	NA	APOBR	0
APOB_1	0	NA	NA	NA	NA	NA	APOB_1	0
APOC1	23.1483	1.06684	0.382935	2.78595	0.00533711	0.0872436	APOC1	0
APOC1P1	0.233056	0.121151	3.53381	0.0342834	0.972651	NA	APOC1P1	0
APOC2	0	NA	NA	NA	NA	NA	APOC2	0
APOC3	0	NA	NA	NA	NA	NA	APOC3	0
APOC4	0	NA	NA	NA	NA	NA	APOC4	0
APOC4-APOC2	0.15501	0.842485	3.53381	0.238407	0.811566	NA	APOC4-APOC2	0
APOD	0.109538	-0.600188	3.53381	-0.169841	0.865135	NA	APOD	0
APOE	40.9436	0.0442587	0.319483	0.138533	0.88982	0.976623	APOE	0
APOF	0	NA	NA	NA	NA	NA	APOF	0
APOH	0.586989	-0.374741	2.14446	-0.174748	0.861277	NA	APOH	0
APOL1	0.31002	1.70993	3.51745	0.486129	0.626876	NA	APOL1	0
APOL2	34.8573	0.31346	0.283376	1.10616	0.268657	0.681447	APOL2	0
APOL3	0.46503	2.37449	3.37625	0.703294	0.481873	NA	APOL3	0
APOL4	0.142893	-0.600188	3.53381	-0.169841	0.865135	NA	APOL4	0
APOL5	0.109538	-0.600188	3.53381	-0.169841	0.865135	NA	APOL5	0
APOL5_1	0	NA	NA	NA	NA	NA	APOL5_1	0
APOL6	2.06574	4.53196	1.80006	2.51767	0.0118135	NA	APOL6	0
APOLD1	21.5791	0.0120689	0.388065	0.0311002	0.97519	NA	APOLD1	0
APOM	19.261	0.417347	0.346565	1.20424	0.228498	NA	APOM	0
APOM_1	14.2739	0.432032	0.425896	1.01441	0.310389	NA	APOM_1	0
APOM_2	16.6302	0.307942	0.426472	0.722068	0.470253	NA	APOM_2	0
APOM_3	15.4387	0.368946	0.458735	0.804267	0.421243	NA	APOM_3	0
APOM_4	16.8886	-0.262007	0.400582	-0.654065	0.51307	NA	APOM_4	0
APOM_5	17.1679	0.127417	0.404893	0.314694	0.752994	NA	APOM_5	0
APOM_6	15.4261	0.244228	0.492143	0.496254	0.619715	NA	APOM_6	0
APOO	777.401	0.159782	0.0797685	2.00308	0.045169	0.308218	APOO	0
APOOL	357.117	-0.0846351	0.123438	-0.685651	0.492933	0.833911	APOOL	0
APOOP5	6.57843	0.0407859	0.596541	0.0683707	0.945491	NA	APOOP5	0
APP	17844.1	0.0754529	0.0367735	2.05183	0.0401863	0.292976	APP	0
APP-DT	28.9378	0.405174	0.291574	1.38961	0.164647	0.56492	APP-DT	0
APPAT	205.557	-0.573071	0.15374	-3.72754	0.000193358	0.00932168	APPAT	-1
APPAT_1	223.628	-0.515335	0.15464	-3.33248	0.00086075	0.0274221	APPAT_1	-1
APPBP2	1557.58	-0.0206964	0.0615122	-0.33646	0.736524	0.937498	APPBP2	0
APPL1	730.418	0.00750306	0.0829516	0.0904511	0.927929	0.98487	APPL1	0
APPL2	349.036	-0.140588	0.10268	-1.36918	0.170942	0.574064	APPL2	0
APRG1	9.29028	0.0282794	0.518127	0.05458	0.956473	NA	APRG1	0
APRG1_1	0.368084	2.08447	2.62382	0.794439	0.42694	NA	APRG1_1	0
APRT	212.205	0.0422733	0.131227	0.322138	0.747348	0.941637	APRT	0
APTR	165.56	-0.12872	0.149874	-0.858851	0.390423	0.777612	APTR	0
APTX	366.402	0.0161321	0.104262	0.154726	0.877037	0.973375	APTX	0
AQP1	4.87218	-0.215905	0.80471	-0.268302	0.788467	NA	AQP1	0
AQP10	0.38186	-0.594447	3.06291	-0.194079	0.846114	NA	AQP10	0
AQP11	144.316	0.00110539	0.140339	0.00787659	0.993715	0.998945	AQP11	0
AQP12A	0.113596	0.842485	3.53381	0.238407	0.811566	NA	AQP12A	0
AQP12B	0.113425	-0.600188	3.53381	-0.169841	0.865135	NA	AQP12B	0
AQP2	0	NA	NA	NA	NA	NA	AQP2	0
AQP3	11.7065	1.76888	0.753866	2.34642	0.0189549	NA	AQP3	0
AQP4	3.21946	1.5759	1.03546	1.52192	0.128029	NA	AQP4	0
AQP4-AS1	0.9653	-0.556349	1.57047	-0.354257	0.723147	NA	AQP4-AS1	0
AQP5	2.44577	0.0540444	1.00025	0.0540309	0.956911	NA	AQP5	0
AQP5-AS1	0.224206	-1.30386	3.52869	-0.369504	0.711752	NA	AQP5-AS1	0
AQP6	2.75459	0.0195906	1.17322	0.0166982	0.986677	NA	AQP6	0
AQP7	0	NA	NA	NA	NA	NA	AQP7	0
AQP7B	0	NA	NA	NA	NA	NA	AQP7B	0
AQP7P1	8.09317	0.646051	0.595515	1.08486	0.277983	NA	AQP7P1	0
AQP7P3	14.1124	-0.0728701	0.432682	-0.168415	0.866257	NA	AQP7P3	0
AQP8	2.32024	1.26477	1.24567	1.01533	0.309949	NA	AQP8	0
AQP9	0.367099	-1.93159	2.63703	-0.732487	0.463871	NA	AQP9	0
AQR	778.189	0.0848516	0.084427	1.00503	0.314883	0.719611	AQR	0
AR	4.04607	-0.423025	0.824204	-0.513253	0.607774	NA	AR	0
ARAF	373.493	-0.0257577	0.10264	-0.250951	0.801852	0.955167	ARAF	0
ARAP1	413.479	-0.307871	0.140468	-2.19174	0.028398	0.242267	ARAP1	0
ARAP1-AS2	0.740901	-1.97233	1.96256	-1.00498	0.314907	NA	ARAP1-AS2	0
ARAP2	1.58559	0.490941	1.9347	0.253755	0.799685	NA	ARAP2	0
ARAP3	29.0189	0.313089	0.306963	1.01996	0.307748	0.714573	ARAP3	0
ARB2A	1189.49	-0.0792163	0.0717697	-1.10376	0.269698	0.682252	ARB2A	0
ARB2BP	0	NA	NA	NA	NA	NA	ARB2BP	0
ARC	86.3385	0.160576	0.2854	0.562636	0.573683	0.872154	ARC	0
ARCN1	2956.48	0.0390285	0.0474363	0.822757	0.410646	0.78908	ARCN1	0
AREG	0.475566	-1.19284	2.49041	-0.478975	0.631957	NA	AREG	0
AREL1	2819.97	0.0536583	0.0538165	0.99706	0.318735	0.723091	AREL1	0
ARF1	6563.38	0.025305	0.0487975	0.518571	0.60406	0.884936	ARF1	0
ARF3	1711.15	0.115137	0.0794398	1.44936	0.147236	0.539428	ARF3	0
ARF4	2767.69	0.0310177	0.0705451	0.439686	0.660165	0.907813	ARF4	0
ARF4-AS1	4.79291	-0.598866	0.735028	-0.814752	0.415214	NA	ARF4-AS1	0
ARF5	2171.35	0.0730229	0.0636879	1.14657	0.251558	0.664526	ARF5	0
ARF6	1432.71	0.04479	0.0575907	0.77773	0.436728	0.804247	ARF6	0
ARFGAP1	1136.05	-2.92562e-05	0.0764411	-0.000382729	0.999695	0.99995	ARFGAP1	0
ARFGAP2	1527.96	0.065522	0.0624345	1.04945	0.293971	0.702851	ARFGAP2	0
ARFGAP3	526.521	0.039051	0.0755009	0.517227	0.604998	0.885621	ARFGAP3	0
ARFGEF1	1365.37	-0.0409784	0.05646	-0.725795	0.467964	0.822417	ARFGEF1	0
ARFGEF1-DT	66.4369	-0.169958	0.210061	-0.809089	0.418464	0.793796	ARFGEF1-DT	0
ARFGEF2	746.897	0.0381348	0.0744945	0.511914	0.608711	0.887074	ARFGEF2	0
ARFGEF3	115.874	0.0827005	0.18105	0.456782	0.647828	0.904553	ARFGEF3	0
ARFIP1	186.097	0.0379261	0.143525	0.264247	0.791589	0.952662	ARFIP1	0
ARFIP2	966.899	0.0435389	0.0877913	0.495936	0.619939	0.892199	ARFIP2	0
ARFRP1	510.492	-0.00283332	0.105001	-0.0269837	0.978473	0.996747	ARFRP1	0
ARG1	0	NA	NA	NA	NA	NA	ARG1	0
ARG2	1468.6	0.232564	0.062251	3.7359	0.000187044	0.00916273	ARG2	1
ARGFX	0.244566	1.54182	3.50232	0.440228	0.659772	NA	ARGFX	0
ARGFXP2	0	NA	NA	NA	NA	NA	ARGFXP2	0
ARGLU1	1257.67	-0.521905	0.0682989	-7.64148	2.14735e-14	1.16463e-11	ARGLU1	-1
ARGLU1-DT	0.514073	0.171741	2.25482	0.0761664	0.939287	NA	ARGLU1-DT	0
ARHGAP1	1229.16	-0.0372206	0.0846776	-0.439556	0.660259	0.907813	ARHGAP1	0
ARHGAP10	1.49706	1.68852	1.71344	0.985453	0.324402	NA	ARHGAP10	0
ARHGAP11A	19.6913	1.02911	0.571075	1.80206	0.0715355	NA	ARHGAP11A	0
ARHGAP11A-DT	6.08753	0.307976	0.616206	0.499794	0.61722	NA	ARHGAP11A-DT	0
ARHGAP11A-DT_1	6.36009	0.386651	0.63383	0.610023	0.541846	NA	ARHGAP11A-DT_1	0
ARHGAP11A-DT_2	9.40436	-0.092116	0.583446	-0.157883	0.874549	NA	ARHGAP11A-DT_2	0
ARHGAP11A-DT_3	6.10205	-0.0540314	0.612639	-0.0881944	0.929722	NA	ARHGAP11A-DT_3	0
ARHGAP11A-SCG5	0	NA	NA	NA	NA	NA	ARHGAP11A-SCG5	0
ARHGAP11A-SCG5_1	0	NA	NA	NA	NA	NA	ARHGAP11A-SCG5_1	0
ARHGAP11A-SCG5_2	0	NA	NA	NA	NA	NA	ARHGAP11A-SCG5_2	0
ARHGAP11A-SCG5_3	0	NA	NA	NA	NA	NA	ARHGAP11A-SCG5_3	0
ARHGAP11A_1	18.8745	0.976207	0.574958	1.69788	0.0895311	NA	ARHGAP11A_1	0
ARHGAP11A_2	20.9414	1.01656	0.592269	1.71638	0.0860931	NA	ARHGAP11A_2	0
ARHGAP11A_3	18.7194	0.958011	0.571589	1.67605	0.0937289	NA	ARHGAP11A_3	0
ARHGAP11B	2.55589	2.01826	1.48463	1.35944	0.174007	NA	ARHGAP11B	0
ARHGAP11B-DT	21.0306	0.322617	0.340076	0.948661	0.342793	NA	ARHGAP11B-DT	0
ARHGAP11B-DT_1	23.3493	0.49757	0.329378	1.51064	0.130881	0.512523	ARHGAP11B-DT_1	0
ARHGAP11B-DT_2	14.8031	-0.115826	0.426123	-0.271813	0.785766	NA	ARHGAP11B-DT_2	0
ARHGAP11B-DT_3	24.24	0.499696	0.332158	1.50439	0.13248	0.515065	ARHGAP11B-DT_3	0
ARHGAP11B_1	3.0202	2.32973	1.30955	1.77903	0.0752346	NA	ARHGAP11B_1	0
ARHGAP11B_2	3.15645	1.73632	1.22377	1.41883	0.155948	NA	ARHGAP11B_2	0
ARHGAP11B_3	2.75159	2.16318	1.32095	1.6376	0.101505	NA	ARHGAP11B_3	0
ARHGAP12	888.097	0.0262721	0.0802805	0.327253	0.743476	0.940785	ARHGAP12	0
ARHGAP15	4.17191	2.92991	2.57453	1.13804	0.255105	NA	ARHGAP15	0
ARHGAP15-AS1	0.506791	1.42905	2.19388	0.651382	0.5148	NA	ARHGAP15-AS1	0
ARHGAP17	448.352	0.0575971	0.090339	0.637567	0.523756	0.849669	ARHGAP17	0
ARHGAP17_1	410.506	0.00759394	0.0937003	0.081045	0.935406	0.987492	ARHGAP17_1	0
ARHGAP18	35.5835	0.328053	0.289756	1.13217	0.257563	0.670785	ARHGAP18	0
ARHGAP19	85.2155	0.493892	0.264547	1.86693	0.0619108	0.358538	ARHGAP19	0
ARHGAP19-SLIT1	1.71974	1.41374	1.37109	1.03111	0.302488	NA	ARHGAP19-SLIT1	0
ARHGAP20	4.72735	-0.456943	0.796839	-0.573445	0.566343	NA	ARHGAP20	0
ARHGAP21	4612.83	0.0312158	0.0554036	0.563426	0.573145	0.872118	ARHGAP21	0
ARHGAP22	94.7777	0.0145426	0.163542	0.0889224	0.929144	0.98501	ARHGAP22	0
ARHGAP22-IT1	0	NA	NA	NA	NA	NA	ARHGAP22-IT1	0
ARHGAP23	1778.75	0.261153	0.0817083	3.19617	0.00139267	0.037565	ARHGAP23	1
ARHGAP23_1	1623.64	0.34036	0.0874137	3.89367	9.87384e-05	0.00590331	ARHGAP23_1	1
ARHGAP24	111.767	-0.204829	0.156613	-1.30787	0.190917	0.600108	ARHGAP24	0
ARHGAP25	45.8376	-0.164963	0.223457	-0.73823	0.460375	0.818668	ARHGAP25	0
ARHGAP26	156.279	0.357285	0.129154	2.76634	0.00566888	0.0901441	ARHGAP26	0
ARHGAP26-AS1	0	NA	NA	NA	NA	NA	ARHGAP26-AS1	0
ARHGAP26-IT1	0	NA	NA	NA	NA	NA	ARHGAP26-IT1	0
ARHGAP27	110.181	-0.903239	0.173277	-5.2127	1.86115e-07	3.17567e-05	ARHGAP27	-1
ARHGAP27P1	27.4514	-1.00661	0.369407	-2.72494	0.00643124	0.0976649	ARHGAP27P1	0
ARHGAP27P1-BPTFP1-KPNA2P3	175.142	-0.575815	0.129907	-4.43252	9.31384e-06	0.00090596	ARHGAP27P1-BPTFP1-KPNA2P3	-1
ARHGAP27P2	2.30355	-0.175474	1.07077	-0.163877	0.869828	NA	ARHGAP27P2	0
ARHGAP27_1	103.698	-0.863125	0.187574	-4.60152	4.1942e-06	0.000458224	ARHGAP27_1	-1
ARHGAP27_2	106.866	-0.824837	0.167259	-4.93149	8.1604e-07	0.000108705	ARHGAP27_2	-1
ARHGAP28	253.542	-0.078846	0.102521	-0.769071	0.441851	0.807455	ARHGAP28	0
ARHGAP28-AS1	4.11925	-0.467816	0.89297	-0.523888	0.600356	NA	ARHGAP28-AS1	0
ARHGAP29	8.30545	0.706409	0.68996	1.02384	0.305911	NA	ARHGAP29	0
ARHGAP29-AS1	0	NA	NA	NA	NA	NA	ARHGAP29-AS1	0
ARHGAP30	7.81756	4.44561	2.16848	2.05011	NA	NA	ARHGAP30	0
ARHGAP31	28.7425	0.835925	0.297623	2.80867	0.00497462	0.0828526	ARHGAP31	0
ARHGAP31-AS1	5.91366	-0.751454	0.657736	-1.14248	0.253253	NA	ARHGAP31-AS1	0
ARHGAP32	1761	-0.00592472	0.0598039	-0.0990691	0.921083	0.984141	ARHGAP32	0
ARHGAP33	3696.45	-0.0488201	0.0666413	-0.732579	0.463815	0.820203	ARHGAP33	0
ARHGAP35	6208.36	0.172661	0.0498277	3.46515	0.000529934	0.0198706	ARHGAP35	1
ARHGAP36	176.218	-0.107221	0.131217	-0.817121	0.413859	0.792128	ARHGAP36	0
ARHGAP39	1043.71	-0.0309535	0.0860162	-0.359857	0.718954	0.92959	ARHGAP39	0
ARHGAP4	92.734	0.105655	0.275663	0.383275	0.701516	0.922137	ARHGAP4	0
ARHGAP40	1.39123	0.425861	1.41977	0.29995	0.764215	NA	ARHGAP40	0
ARHGAP42	76.8087	0.0537431	0.232203	0.231449	0.816966	0.958488	ARHGAP42	0
ARHGAP42-AS1	4.8859	-0.297802	0.726903	-0.409686	0.682037	NA	ARHGAP42-AS1	0
ARHGAP44	442.542	0.135793	0.098688	1.37598	0.168828	0.571133	ARHGAP44	0
ARHGAP44-AS1	0.589795	-0.419891	2.38094	-0.176355	0.860015	NA	ARHGAP44-AS1	0
ARHGAP45	12.6656	0.828063	0.582469	1.42164	0.15513	NA	ARHGAP45	0
ARHGAP5	1630.99	-0.013691	0.0874991	-0.156471	0.875662	0.972844	ARHGAP5	0
ARHGAP5-AS1	102.45	-0.0691288	0.174816	-0.395437	0.69252	0.918893	ARHGAP5-AS1	0
ARHGAP6	39.2225	-0.692761	0.252408	-2.74461	0.00605833	0.0943608	ARHGAP6	0
ARHGAP8	0.114668	-0.600188	3.53381	-0.169841	0.865135	NA	ARHGAP8	0
ARHGAP9	3.19582	0.0559911	0.920588	0.060821	0.951502	NA	ARHGAP9	0
ARHGDIA	2138.49	0.0787706	0.0498203	1.58109	0.113856	0.48122	ARHGDIA	0
ARHGDIB	75.5528	4.6348	1.64365	2.81982	NA	NA	ARHGDIB	0
ARHGDIG	369.235	-0.0493989	0.122297	-0.403925	0.686268	0.916757	ARHGDIG	0
ARHGEF1	112.2	-0.270362	0.192098	-1.40742	0.159303	0.557647	ARHGEF1	0
ARHGEF10	162.383	-0.0527412	0.161531	-0.326507	0.744041	0.940785	ARHGEF10	0
ARHGEF10L	1351.74	-0.0257346	0.088246	-0.291623	0.770575	0.947794	ARHGEF10L	0
ARHGEF10_1	174.099	-0.103658	0.137308	-0.754933	0.450289	0.813047	ARHGEF10_1	0
ARHGEF11	2969.25	-0.0674559	0.0578508	-1.16603	0.243602	0.658363	ARHGEF11	0
ARHGEF12	5199.02	-0.000127368	0.0786828	-0.00161876	0.998708	0.999923	ARHGEF12	0
ARHGEF15	4.03258	-0.522437	0.770163	-0.678345	0.497553	NA	ARHGEF15	0
ARHGEF16	6.68844	-0.301982	0.58035	-0.520345	0.602823	NA	ARHGEF16	0
ARHGEF17	1152.04	0.133591	0.0827099	1.61518	0.106272	0.466833	ARHGEF17	0
ARHGEF17-AS1	0.552197	-1.39872	2.77818	-0.503464	0.614638	NA	ARHGEF17-AS1	0
ARHGEF18	915.874	0.0280401	0.0781886	0.358621	0.719879	0.929994	ARHGEF18	0
ARHGEF18-AS1	4.69803	-0.223968	0.796855	-0.281065	0.77866	NA	ARHGEF18-AS1	0
ARHGEF19	52.4089	-0.175039	0.222628	-0.786238	0.431728	0.801708	ARHGEF19	0
ARHGEF19_1	55.0297	-0.17626	0.211321	-0.834084	0.404233	0.785903	ARHGEF19_1	0
ARHGEF2	1255.47	0.300749	0.0962647	3.12419	0.00178296	0.0444597	ARHGEF2	1
ARHGEF2-AS1	0	NA	NA	NA	NA	NA	ARHGEF2-AS1	0
ARHGEF2-AS2	2.95407	-0.143451	0.892847	-0.160667	0.872356	NA	ARHGEF2-AS2	0
ARHGEF25	648.267	0.0432389	0.101255	0.427029	0.669358	0.910043	ARHGEF25	0
ARHGEF26	0.693421	0.822034	2.08515	0.394234	0.693409	NA	ARHGEF26	0
ARHGEF26-AS1	0.256319	-1.3518	3.45648	-0.391092	0.695729	NA	ARHGEF26-AS1	0
ARHGEF26_1	0.848431	1.26053	2.0017	0.629728	0.528872	NA	ARHGEF26_1	0
ARHGEF28	1.83454	0.389638	1.24451	0.313085	0.754216	NA	ARHGEF28	0
ARHGEF3	511.443	0.200202	0.08753	2.28724	0.0221819	0.209096	ARHGEF3	0
ARHGEF3-AS1	0	NA	NA	NA	NA	NA	ARHGEF3-AS1	0
ARHGEF33	24.806	-0.023961	0.311292	-0.0769728	0.938645	0.987867	ARHGEF33	0
ARHGEF34P	0.228093	-1.32093	3.52744	-0.374473	0.708052	NA	ARHGEF34P	0
ARHGEF34P_1	0.340447	-0.594373	3.18045	-0.186884	0.851752	NA	ARHGEF34P_1	0
ARHGEF35	1.1341	-1.83566	1.66855	-1.10015	0.271267	NA	ARHGEF35	0
ARHGEF35-AS1	0.600155	-1.59484	2.08072	-0.766482	0.44339	NA	ARHGEF35-AS1	0
ARHGEF35-AS1_1	0.979749	0.79385	1.56557	0.507066	0.612108	NA	ARHGEF35-AS1_1	0
ARHGEF35_1	0.816817	-0.31868	1.91423	-0.166479	0.86778	NA	ARHGEF35_1	0
ARHGEF37	28.5086	0.116589	0.308077	0.378441	0.705103	0.922998	ARHGEF37	0
ARHGEF38	0.256319	-1.3518	3.45648	-0.391092	0.695729	NA	ARHGEF38	0
ARHGEF38-IT1	0	NA	NA	NA	NA	NA	ARHGEF38-IT1	0
ARHGEF39	13.7728	0.245765	0.544413	0.45143	0.65168	NA	ARHGEF39	0
ARHGEF4	1058.6	-0.127189	0.0741423	-1.71547	0.0862588	0.425151	ARHGEF4	0
ARHGEF4-AS1	0	NA	NA	NA	NA	NA	ARHGEF4-AS1	0
ARHGEF40	439.483	-0.124436	0.107475	-1.15782	0.246939	0.660097	ARHGEF40	0
ARHGEF5	0.608882	-0.427929	2.3894	-0.179095	0.857863	NA	ARHGEF5	0
ARHGEF5_1	0.681965	-1.86481	2.27656	-0.819135	0.41271	NA	ARHGEF5_1	0
ARHGEF6	18.9571	0.0998654	0.550643	0.181361	0.856084	NA	ARHGEF6	0
ARHGEF7	3657.31	0.0452479	0.0576767	0.784509	0.432742	0.802215	ARHGEF7	0
ARHGEF7-AS1	0.379216	-0.584503	2.66702	-0.21916	0.826526	NA	ARHGEF7-AS1	0
ARHGEF7-AS2	37.8442	-0.106048	0.263579	-0.402337	0.687436	0.917171	ARHGEF7-AS2	0
ARHGEF9	2707.62	0.121021	0.0560374	2.15964	0.0308002	0.253666	ARHGEF9	0
ARHGEF9-IT1	0	NA	NA	NA	NA	NA	ARHGEF9-IT1	0
ARID1A	6179.53	-0.119071	0.0466515	-2.55235	0.0106998	0.133624	ARID1A	0
ARID1B	3279.55	-0.0952389	0.0437035	-2.17921	0.0293164	0.24638	ARID1B	0
ARID2	804.094	-0.101735	0.0772027	-1.31777	0.187582	0.596619	ARID2	0
ARID3A	285.444	0.0497533	0.118812	0.418756	0.675394	0.912019	ARID3A	0
ARID3B	1353.35	0.147301	0.060516	2.43408	0.0149298	0.166603	ARID3B	0
ARID3C	17.578	0.0125541	0.362973	0.0345868	0.972409	NA	ARID3C	0
ARID4A	880.202	-0.143807	0.0864696	-1.66309	0.0962947	0.447966	ARID4A	0
ARID4B	911.819	-0.073081	0.0686874	-1.06397	0.287344	0.698066	ARID4B	0
ARID5A	43.141	-0.0612868	0.261384	-0.23447	0.81462	0.95831	ARID5A	0
ARID5B	569.965	-0.0889815	0.0846807	-1.05079	0.293356	0.702752	ARID5B	0
ARIH1	2372.73	0.0351271	0.053783	0.653128	0.513674	0.845233	ARIH1	0
ARIH2	1540.39	-0.0357806	0.0575999	-0.621193	0.534473	0.855017	ARIH2	0
ARIH2OS	25.6863	0.405676	0.325822	1.24509	0.2131	0.62405	ARIH2OS	0
ARK2C	2664.4	0.00362523	0.0643136	0.0563679	0.955049	0.993041	ARK2C	0
ARK2N	386.101	-0.390268	0.094915	-4.11176	3.92648e-05	0.00299636	ARK2N	-1
ARL1	451.292	0.0647206	0.0965261	0.670498	0.50254	0.83928	ARL1	0
ARL10	2264.59	0.0494088	0.062397	0.791845	0.428451	0.799908	ARL10	0
ARL11	0	NA	NA	NA	NA	NA	ARL11	0
ARL13A	0.13097	0.842485	3.53381	0.238407	0.811566	NA	ARL13A	0
ARL13B	124.341	0.0357717	0.144245	0.247993	0.80414	0.955743	ARL13B	0
ARL14	0	NA	NA	NA	NA	NA	ARL14	0
ARL14EP	471.663	-0.103857	0.0942787	-1.10159	0.27064	0.682823	ARL14EP	0
ARL14EP-DT	7.83482	-0.345832	0.575426	-0.601002	0.547839	NA	ARL14EP-DT	0
ARL14EPL	0	NA	NA	NA	NA	NA	ARL14EPL	0
ARL15	512.003	-0.0824502	0.0953785	-0.864452	0.38734	0.774883	ARL15	0
ARL16	391.96	0.0206282	0.0895028	0.230476	0.817722	0.958488	ARL16	0
ARL17A	263.021	0.00193143	0.148294	0.0130243	0.989608	0.998112	ARL17A	0
ARL17A_1	318.034	0.0385369	0.124267	0.310112	0.756475	0.946137	ARL17A_1	0
ARL17B	229.487	-0.182062	0.143117	-1.27212	0.203331	0.61487	ARL17B	0
ARL2	287.707	0.0914723	0.143834	0.635957	0.524804	0.850262	ARL2	0
ARL2-SNX15	0.54792	2.62863	2.70207	0.972822	0.330642	NA	ARL2-SNX15	0
ARL2BP	1576.1	0.102493	0.0506202	2.02474	0.0428946	0.300183	ARL2BP	0
ARL3	2286.94	0.0680027	0.0581714	1.169	0.242402	0.656756	ARL3	0
ARL4A	769.695	-0.0138515	0.0775523	-0.178608	0.858245	0.968902	ARL4A	0
ARL4AP5	0	NA	NA	NA	NA	NA	ARL4AP5	0
ARL4C	5741.97	0.0514153	0.0525117	0.97912	0.32752	0.729499	ARL4C	0
ARL4D	256.663	0.273576	0.106152	2.57721	0.00996018	0.127642	ARL4D	0
ARL5A	900.183	0.0892216	0.0693545	1.28646	0.198283	0.608325	ARL5A	0
ARL5B	1348.45	-0.0104915	0.0777805	-0.134887	0.892702	0.977203	ARL5B	0
ARL5C	1.0927	1.81186	1.74856	1.0362	0.300107	NA	ARL5C	0
ARL6	307.576	0.0395994	0.0987806	0.400883	0.688507	0.917485	ARL6	0
ARL6IP1	7207.31	0.153341	0.0535861	2.86159	0.00421527	0.075221	ARL6IP1	0
ARL6IP4	1016.17	-0.0844848	0.0848032	-0.996245	0.319131	0.72344	ARL6IP4	0
ARL6IP5	2744.19	0.312346	0.0600419	5.20214	1.97006e-07	3.28763e-05	ARL6IP5	1
ARL6IP6	251.575	-0.0597203	0.114771	-0.520343	0.602824	0.884894	ARL6IP6	0
ARL8A	2059.31	0.0376134	0.0674555	0.557604	0.577115	0.873578	ARL8A	0
ARL8B	1236.42	0.0244735	0.0759202	0.322359	0.747181	0.941634	ARL8B	0
ARL9	2.66699	-0.373582	1.01021	-0.369807	0.711526	NA	ARL9	0
ARLNC1	5.41364	0.259266	0.739823	0.350444	0.726006	NA	ARLNC1	0
ARMC1	861.564	-0.0310589	0.0668228	-0.464794	0.642079	0.902751	ARMC1	0
ARMC10	525.433	-0.0202315	0.102315	-0.197737	0.843251	0.965002	ARMC10	0
ARMC10_1	275.168	-0.173486	0.181773	-0.954407	0.339878	0.739501	ARMC10_1	0
ARMC12	46.8206	-0.502071	0.256185	-1.9598	0.0500195	0.32347	ARMC12	0
ARMC2	74.7447	-0.0662602	0.186065	-0.356114	0.721755	0.931334	ARMC2	0
ARMC2-AS1	0	NA	NA	NA	NA	NA	ARMC2-AS1	0
ARMC3	1.34981	0.377496	1.42056	0.265738	0.790441	NA	ARMC3	0
ARMC5	513.637	-0.118631	0.101338	-1.17065	0.241738	0.655903	ARMC5	0
ARMC6	952.478	0.0592746	0.0840616	0.705132	0.480728	0.828425	ARMC6	0
ARMC7	273.083	0.101894	0.111776	0.911595	0.361982	0.754327	ARMC7	0
ARMC8	900.77	0.014606	0.0647836	0.225459	0.821622	0.95956	ARMC8	0
ARMC9	609.918	-0.0161845	0.0707168	-0.228864	0.818975	0.958488	ARMC9	0
ARMCX1	1458.83	0.205341	0.0690266	2.97482	0.00293163	0.061035	ARMCX1	0
ARMCX2	1608.13	0.0774161	0.0525167	1.47412	0.140448	0.530164	ARMCX2	0
ARMCX3	2970.23	0.00120588	0.0559281	0.0215612	0.982798	0.997049	ARMCX3	0
ARMCX4	1056.08	0.221236	0.0801203	2.7613	0.00575721	0.0911668	ARMCX4	0
ARMCX5	158.469	0.136078	0.138274	0.984124	0.325055	0.728003	ARMCX5	0
ARMCX5-GPRASP2	53.3106	0.0574489	0.23047	0.249268	0.803154	0.955167	ARMCX5-GPRASP2	0
ARMCX6	996.776	0.170122	0.0619117	2.74782	0.00599925	0.0938256	ARMCX6	0
ARMH1	22.1814	-0.524592	0.36669	-1.43061	0.152541	NA	ARMH1	0
ARMH2	0.25649	0.121152	3.45243	0.0350917	0.972007	NA	ARMH2	0
ARMH3	760.377	0.0201857	0.0730337	0.276388	0.78225	0.950723	ARMH3	0
ARMH4	409.808	0.0603873	0.0905429	0.666947	0.504806	0.840005	ARMH4	0
ARMS2	0	NA	NA	NA	NA	NA	ARMS2	0
ARMT1	234.579	0.124321	0.102385	1.21424	0.224654	0.637325	ARMT1	0
ARNT	514.896	-0.0341026	0.0786189	-0.433771	0.664454	0.909397	ARNT	0
ARNT2	5005.09	-0.0455943	0.044271	-1.02989	0.303061	0.709571	ARNT2	0
ARNT2-DT	23.6503	-0.0401052	0.338469	-0.11849	0.90568	0.981002	ARNT2-DT	0
ARPC1A	2154.78	-0.00675626	0.0527055	-0.128189	0.898	0.978827	ARPC1A	0
ARPC1B	13.8173	1.17728	0.683179	1.72324	0.0848444	NA	ARPC1B	0
ARPC2	4297.86	0.137552	0.0510277	2.69563	0.00702548	0.102886	ARPC2	0
ARPC3	1403.05	0.297037	0.0794601	3.73819	0.00018535	0.00915391	ARPC3	1
ARPC4	964.467	0.053637	0.0913878	0.586916	0.55726	0.865468	ARPC4	0
ARPC4-TTLL3	11.6877	-0.12206	0.448865	-0.271929	0.785676	NA	ARPC4-TTLL3	0
ARPC5	4185.96	0.0845758	0.0629944	1.34259	0.179404	0.584248	ARPC5	0
ARPC5L	613.894	-0.0853719	0.0780937	-1.0932	0.274307	0.685699	ARPC5L	0
ARPIN	356.106	0.115322	0.0908235	1.26974	0.204179	0.616271	ARPIN	0
ARPIN-AP3S2	0	NA	NA	NA	NA	NA	ARPIN-AP3S2	0
ARPP19	6875.15	0.0729292	0.0613065	1.18958	0.23421	0.648627	ARPP19	0
ARPP21	35.4274	0.788089	0.759208	1.03804	0.299251	0.707545	ARPP21	0
ARPP21-AS1	0.15501	0.842485	3.53381	0.238407	0.811566	NA	ARPP21-AS1	0
ARR3	0	NA	NA	NA	NA	NA	ARR3	0
ARRB1	3384.05	0.322246	0.0700246	4.60189	4.18665e-06	0.000458224	ARRB1	1
ARRB2	905.52	-0.106546	0.0746964	-1.42638	0.153758	0.550769	ARRB2	0
ARRDC1	87.814	-0.0666357	0.254764	-0.261559	0.793662	0.953054	ARRDC1	0
ARRDC1-AS1	286.137	-0.0596143	0.114228	-0.521886	0.601749	0.884367	ARRDC1-AS1	0
ARRDC2	7.9276	-0.194607	0.647327	-0.300631	0.763696	NA	ARRDC2	0
ARRDC3	1820.64	-0.491146	0.27583	-1.78061	0.0749756	0.397271	ARRDC3	0
ARRDC3-AS1	8.21213	-0.130971	0.619764	-0.211324	0.832635	NA	ARRDC3-AS1	0
ARRDC4	768.731	-0.525404	0.224877	-2.3364	0.0194703	0.194432	ARRDC4	0
ARRDC5	0	NA	NA	NA	NA	NA	ARRDC5	0
ARSA	105.614	0.185895	0.198326	0.93732	0.348594	0.745178	ARSA	0
ARSB	556.444	-0.211834	0.0789542	-2.683	0.00729642	0.105326	ARSB	0
ARSD	326.669	-0.0625173	0.0974549	-0.641499	0.521198	0.848512	ARSD	0
ARSD-AS1	3.21369	-0.224952	0.85577	-0.262865	0.792655	NA	ARSD-AS1	0
ARSF	0.342594	-0.5613	3.17457	-0.176811	0.859657	NA	ARSF	0
ARSG	74.8564	-0.325501	0.253788	-1.28257	0.199642	0.609259	ARSG	0
ARSH	0	NA	NA	NA	NA	NA	ARSH	0
ARSI	0.332673	-0.561146	3.20557	-0.175053	0.861038	NA	ARSI	0
ARSJ	1.40102	3.12587	1.73756	1.799	0.072019	NA	ARSJ	0
ARSK	87.304	0.170036	0.179691	0.946272	0.34401	0.740821	ARSK	0
ARSL	11.896	0.406758	0.483082	0.842006	0.399784	NA	ARSL	0
ART1	0	NA	NA	NA	NA	NA	ART1	0
ART3	0.451227	-1.12567	2.25056	-0.500175	0.616952	NA	ART3	0
ART4	0	NA	NA	NA	NA	NA	ART4	0
ART5	2.68013	-0.368808	1.1149	-0.3308	0.740795	NA	ART5	0
ARTN	16.214	-0.315366	0.410103	-0.768991	0.441898	NA	ARTN	0
ARV1	279.549	-0.0513646	0.149555	-0.34345	0.73126	0.934557	ARV1	0
ARVCF	1259.51	-0.126527	0.0900093	-1.40571	0.159809	0.558285	ARVCF	0
ARX	0	NA	NA	NA	NA	NA	ARX	0
AS-PTPRE	0	NA	NA	NA	NA	NA	AS-PTPRE	0
AS3MT	0	NA	NA	NA	NA	NA	AS3MT	0
ASAH1	2180	0.144241	0.0530041	2.72131	0.00650238	0.0981562	ASAH1	0
ASAH1-AS1	64.3125	-0.30923	0.203712	-1.51797	0.129021	0.508567	ASAH1-AS1	0
ASAH2	196.08	0.0237652	0.114598	0.207379	0.835714	0.96289	ASAH2	0
ASAH2B	371.298	0.0694819	0.101179	0.68672	0.492259	0.833569	ASAH2B	0
ASAP1	1023.29	-0.00495624	0.0730645	-0.0678337	0.945918	0.989944	ASAP1	0
ASAP1-IT1	0	NA	NA	NA	NA	NA	ASAP1-IT1	0
ASAP1-IT2	0.226851	-1.31554	3.52784	-0.372901	0.709222	NA	ASAP1-IT2	0
ASAP2	1329.23	-0.230365	0.0597791	-3.85361	0.000116391	0.00657066	ASAP2	-1
ASAP3	323.987	0.141153	0.121825	1.15865	0.246599	0.660097	ASAP3	0
ASAP3_1	349.181	0.132776	0.0951818	1.39497	0.163024	0.562017	ASAP3_1	0
ASB1	799.435	0.0732705	0.0646541	1.13327	0.257101	0.670157	ASB1	0
ASB10	0	NA	NA	NA	NA	NA	ASB10	0
ASB11	0	NA	NA	NA	NA	NA	ASB11	0
ASB12	13.2852	0.491808	0.42769	1.14992	0.250177	NA	ASB12	0
ASB13	553.849	0.132122	0.100131	1.31949	0.187005	0.595771	ASB13	0
ASB14	11.2174	-0.108811	0.446379	-0.243765	0.807413	NA	ASB14	0
ASB15	0.402045	2.18493	2.96275	0.737468	0.460838	NA	ASB15	0
ASB15-AS1	0	NA	NA	NA	NA	NA	ASB15-AS1	0
ASB16	2.84592	0.300499	0.958686	0.313449	0.753939	NA	ASB16	0
ASB16-AS1	118.154	-0.499283	0.155653	-3.20767	0.00133817	0.0363524	ASB16-AS1	-1
ASB17	0	NA	NA	NA	NA	NA	ASB17	0
ASB18	0	NA	NA	NA	NA	NA	ASB18	0
ASB2	2.19947	0.280482	1.25222	0.223988	0.822767	NA	ASB2	0
ASB2_1	1.91369	0.74395	1.32482	0.561548	0.574424	NA	ASB2_1	0
ASB3	9.80615	0.0120465	0.545285	0.022092	0.982375	NA	ASB3	0
ASB4	0.388531	-0.631503	2.65709	-0.237667	0.812139	NA	ASB4	0
ASB5	0.47637	0.114234	2.90259	0.0393559	0.968607	NA	ASB5	0
ASB6	1064.73	-0.133656	0.077584	-1.72273	0.0849376	0.422906	ASB6	0
ASB7	322.851	-0.0175492	0.0897636	-0.195504	0.844998	0.965254	ASB7	0
ASB8	691.659	0.0182726	0.0791506	0.230859	0.817425	0.958488	ASB8	0
ASB9	0.31002	1.70993	3.51745	0.486129	0.626876	NA	ASB9	0
ASB9P1	0	NA	NA	NA	NA	NA	ASB9P1	0
ASCC1	605.226	0.241203	0.0768682	3.13788	0.00170172	0.0434326	ASCC1	1
ASCC2	565.685	-0.0494353	0.074289	-0.665445	0.505766	0.840005	ASCC2	0
ASCC3	352.66	0.0224467	0.0923833	0.242974	0.808026	0.956552	ASCC3	0
ASCL1	92.4738	0.0186385	0.16965	0.109864	0.912517	0.983302	ASCL1	0
ASCL2	0.790715	0.169542	1.82614	0.0928415	0.92603	NA	ASCL2	0
ASCL3	0	NA	NA	NA	NA	NA	ASCL3	0
ASCL4	0.13097	0.842485	3.53381	0.238407	0.811566	NA	ASCL4	0
ASCL5	0.850439	-2.21014	1.73588	-1.27321	0.202943	NA	ASCL5	0
ASDURF	0	NA	NA	NA	NA	NA	ASDURF	0
ASF1A	458.95	0.0949971	0.0938615	1.0121	0.311491	0.717364	ASF1A	0
ASF1B	15.9341	4.69901	2.01344	2.33383	NA	NA	ASF1B	0
ASF1B_1	15.6241	4.6695	2.00865	2.3247	NA	NA	ASF1B_1	0
ASGR1	182.669	0.126644	0.158693	0.798047	0.424844	0.797604	ASGR1	0
ASGR2	0	NA	NA	NA	NA	NA	ASGR2	0
ASH1L	1323.36	-0.0273018	0.072884	-0.374593	0.707963	0.924113	ASH1L	0
ASH1L-AS1	50.6903	-0.171735	0.215657	-0.796331	0.425839	0.798208	ASH1L-AS1	0
ASH2L	978.474	0.0563249	0.0669695	0.841054	0.400318	0.7828	ASH2L	0
ASIC1	3090.34	-0.0838839	0.0512132	-1.63794	0.101435	0.457058	ASIC1	0
ASIC2	2.48467	-0.603799	1.02883	-0.586877	0.557287	NA	ASIC2	0
ASIC3	38.2885	-0.58615	0.332136	-1.76479	0.0775995	0.404858	ASIC3	0
ASIC4	1276.79	-0.311273	0.0916195	-3.39745	0.000680159	0.0236359	ASIC4	-1
ASIC4-AS1	0.981901	0.105705	1.69104	0.0625089	0.950158	NA	ASIC4-AS1	0
ASIC5	0	NA	NA	NA	NA	NA	ASIC5	0
ASIC5_1	0	NA	NA	NA	NA	NA	ASIC5_1	0
ASIP	1.0185	0.864392	1.69019	0.511417	0.609059	NA	ASIP	0
ASL	123.284	0.0637126	0.160163	0.3978	0.690778	0.918126	ASL	0
ASMER1	34.1819	0.0194145	0.293238	0.0662072	0.947213	0.99041	ASMER1	0
ASMER2	0	NA	NA	NA	NA	NA	ASMER2	0
ASMT	1.74339	-0.541723	1.27013	-0.426511	0.669735	NA	ASMT	0
ASMTL	844.538	-0.14776	0.128838	-1.14687	0.251437	0.664526	ASMTL	0
ASMTL-AS1	21.3951	-0.575662	0.419848	-1.37112	0.170338	NA	ASMTL-AS1	0
ASMTL-AS1_1	22.9536	-0.576064	0.409903	-1.40537	0.159912	NA	ASMTL-AS1_1	0
ASMTL_1	955.465	-0.0541112	0.100472	-0.538567	0.590185	0.87902	ASMTL_1	0
ASMT_1	1.74339	-0.541723	1.27013	-0.426511	0.669735	NA	ASMT_1	0
ASNS	40.401	0.142899	0.266682	0.53584	0.592069	0.879417	ASNS	0
ASNSD1	704.228	0.0209945	0.0795762	0.263829	0.791912	0.952662	ASNSD1	0
ASNSP1	0.15501	0.842485	3.53381	0.238407	0.811566	NA	ASNSP1	0
ASPA	1.06937	0.148944	1.65042	0.0902457	0.928092	NA	ASPA	0
ASPDH	1.59287	1.85692	1.60343	1.15809	0.246827	NA	ASPDH	0
ASPG	0.99397	-0.694781	1.7009	-0.408479	0.682922	NA	ASPG	0
ASPH	577.321	-0.127145	0.0922606	-1.3781	0.168172	0.570822	ASPH	0
ASPHD1	847.768	0.146612	0.076854	1.90766	0.0564349	0.342808	ASPHD1	0
ASPHD2	766.325	-0.0206708	0.0802153	-0.257692	0.796645	0.953772	ASPHD2	0
ASPM	22.2943	1.76881	1.00705	1.75643	NA	NA	ASPM	0
ASPN	0	NA	NA	NA	NA	NA	ASPN	0
ASPN_1	0	NA	NA	NA	NA	NA	ASPN_1	0
ASPRV1	62.4261	-0.0708938	0.203204	-0.348879	0.72718	0.933323	ASPRV1	0
ASPSCR1	209.563	-0.00868196	0.141167	-0.0615015	0.95096	0.992118	ASPSCR1	0
ASRGL1	757.866	-0.0102172	0.068066	-0.150108	0.88068	0.974001	ASRGL1	0
ASS1	29.8092	0.377843	0.339202	1.11392	0.265315	0.678936	ASS1	0
ASTE1	9.69153	0.227947	0.558582	0.408082	0.683213	NA	ASTE1	0
ASTILCS	0	NA	NA	NA	NA	NA	ASTILCS	0
ASTILCS_1	0	NA	NA	NA	NA	NA	ASTILCS_1	0
ASTILCS_2	0	NA	NA	NA	NA	NA	ASTILCS_2	0
ASTL	1.01725	-1.56013	1.88657	-0.826967	0.408256	NA	ASTL	0
ASTN1	2418.8	-0.0446236	0.0527521	-0.845911	0.397602	0.781607	ASTN1	0
ASTN2	791.883	-0.16602	0.0829623	-2.00115	0.0453764	0.308592	ASTN2	0
ASTN2-AS1	0	NA	NA	NA	NA	NA	ASTN2-AS1	0
ASXL1	2224.64	0.0382887	0.061776	0.619799	0.53539	0.855836	ASXL1	0
ASXL2	379.324	-0.0924315	0.0999321	-0.924943	0.354995	0.749369	ASXL2	0
ASXL3	2168.41	-0.113652	0.0692479	-1.64123	0.100749	0.455516	ASXL3	0
ASZ1	0	NA	NA	NA	NA	NA	ASZ1	0
ATAD1	3024.23	0.038911	0.0789309	0.492976	0.62203	0.893168	ATAD1	0
ATAD1_1	649.883	0.0928088	0.0939099	0.988275	0.323018	0.726728	ATAD1_1	0
ATAD2	40.0698	1.14674	0.82674	1.38706	NA	NA	ATAD2	0
ATAD2B	564.478	-0.11723	0.082285	-1.42468	0.154249	0.550769	ATAD2B	0
ATAD3A	419.12	-0.0209849	0.120047	-0.174805	0.861233	0.969178	ATAD3A	0
ATAD3B	272.5	-0.330092	0.186945	-1.76572	0.0774426	0.404556	ATAD3B	0
ATAD3C	7.95663	-0.655898	0.602415	-1.08878	0.276251	NA	ATAD3C	0
ATAD5	67.7589	-0.163109	0.249205	-0.654519	0.512778	0.844999	ATAD5	0
ATAT1	3576.34	-0.0381152	0.11423	-0.333669	0.738629	0.93774	ATAT1	0
ATAT1_1	3431.18	-0.0813254	0.101603	-0.800425	0.423464	0.796474	ATAT1_1	0
ATAT1_2	3036.24	-0.0385652	0.1905	-0.202442	0.839571	0.963867	ATAT1_2	0
ATAT1_3	4056.77	-0.011508	0.183522	-0.0627066	0.95	0.991846	ATAT1_3	0
ATAT1_4	3656.58	-0.174297	0.274091	-0.635907	0.524837	0.850262	ATAT1_4	0
ATAT1_5	3267.3	-0.131437	0.271308	-0.484457	0.628062	0.896418	ATAT1_5	0
ATAT1_6	3088.79	0.0289845	0.111081	0.260931	0.794146	0.953139	ATAT1_6	0
ATCAY	7016.21	0.0657843	0.0500875	1.31339	0.189052	0.597741	ATCAY	0
ATE1	698.203	0.0776256	0.0748529	1.03704	0.299716	0.707633	ATE1	0
ATE1OSP	1.33334	-0.666877	1.4171	-0.470593	0.637931	NA	ATE1OSP	0
ATF1	149.679	0.0739852	0.136337	0.542666	0.58736	0.877684	ATF1	0
ATF2	2007.62	0.113643	0.0633775	1.79311	0.0729546	0.391453	ATF2	0
ATF3	190.148	0.550908	0.221728	2.48461	0.0129692	0.15185	ATF3	0
ATF4	3527.42	0.463091	0.11354	4.07866	4.52954e-05	0.00326107	ATF4	1
ATF5	266.996	0.307766	0.10563	2.91362	0.00357261	0.0687626	ATF5	0
ATF6	835.352	-0.177275	0.079477	-2.23052	0.0257132	0.228135	ATF6	0
ATF6-DT	2.02107	-0.701497	1.41857	-0.494509	0.620947	NA	ATF6-DT	0
ATF6B	728.97	-0.291382	0.120814	-2.41183	0.0158725	0.17341	ATF6B	0
ATF6B_1	729.023	-0.31851	0.117337	-2.71449	0.00663784	0.0992003	ATF6B_1	0
ATF6B_2	714.164	-0.303983	0.123279	-2.46581	0.0136705	0.157192	ATF6B_2	0
ATF6B_3	650.32	-0.441866	0.134811	-3.27767	0.00104666	0.0306846	ATF6B_3	-1
ATF7	364.734	0.107518	0.0969098	1.10947	0.267229	0.681004	ATF7	0
ATF7-NPFF	0	NA	NA	NA	NA	NA	ATF7-NPFF	0
ATF7IP	4437.61	0.0469921	0.0614888	0.764238	0.444726	0.808877	ATF7IP	0
ATF7IP2	82.0581	-0.151619	0.179897	-0.842811	0.399334	0.782553	ATF7IP2	0
ATG10	95.2613	0.0192174	0.170738	0.112555	0.910384	0.982448	ATG10	0
ATG101	730.237	0.094204	0.0715587	1.31646	0.18802	0.597213	ATG101	0
ATG12	1277.78	0.00992872	0.0715844	0.138699	0.889688	0.976623	ATG12	0
ATG13	1250.46	-0.0958781	0.0655535	-1.46259	0.143579	0.533494	ATG13	0
ATG14	374.87	-0.0538367	0.0907058	-0.593532	0.552825	0.863793	ATG14	0
ATG16L1	600.646	-0.183201	0.0874713	-2.09441	0.0362237	0.279946	ATG16L1	0
ATG16L1_1	638.913	-0.140031	0.0740831	-1.89019	0.058733	0.349777	ATG16L1_1	0
ATG16L2	86.5964	0.168528	0.188807	0.892594	0.372075	0.763738	ATG16L2	0
ATG2A	339.527	0.0657689	0.107749	0.610392	0.541602	0.859071	ATG2A	0
ATG2B	940.984	-0.00313295	0.0647056	-0.0484185	0.961383	0.994391	ATG2B	0
ATG3	698.194	0.0702534	0.0676998	1.03772	0.299401	0.707545	ATG3	0
ATG4A	237.692	0.134463	0.117957	1.13993	0.254314	0.666959	ATG4A	0
ATG4B	1714.22	-0.0874543	0.0649145	-1.34722	0.177908	0.583019	ATG4B	0
ATG4C	72.8987	-0.0295704	0.189342	-0.156175	0.875895	0.972889	ATG4C	0
ATG4D	562.927	0.0258985	0.107061	0.241905	0.808853	0.956775	ATG4D	0
ATG5	412.505	0.0948284	0.0947154	1.00119	0.316734	0.720587	ATG5	0
ATG7	271.372	0.127421	0.0989699	1.28747	0.197931	0.608211	ATG7	0
ATG9A	1049.79	0.0742303	0.0682215	1.08808	0.276561	0.688108	ATG9A	0
ATG9B	148.396	1.05706	0.178078	5.93594	2.92174e-09	7.04278e-07	ATG9B	1
ATIC	915.019	0.0404822	0.0664428	0.609279	0.542339	0.85924	ATIC	0
ATL1	1925.76	0.1034	0.0621499	1.66373	0.096167	0.447966	ATL1	0
ATL2	818.927	0.00184258	0.0811389	0.022709	0.981882	0.997049	ATL2	0
ATL3	119.154	-0.0349098	0.184018	-0.189709	0.849538	0.96621	ATL3	0
ATM	333.929	-0.333486	0.129126	-2.58263	0.0098051	0.126401	ATM	0
ATMIN	1564.24	-0.0188698	0.0661108	-0.285426	0.775317	0.949284	ATMIN	0
ATMIN_1	1597.53	-0.0178445	0.0658654	-0.270924	0.78645	0.951603	ATMIN_1	0
ATN1	4674.82	0.105698	0.0746934	1.4151	0.15704	0.554141	ATN1	0
ATOH1	0	NA	NA	NA	NA	NA	ATOH1	0
ATOH7	9.63614	0.592349	0.495644	1.19511	0.232044	NA	ATOH7	0
ATOH8	1.96172	-1.0305	1.21839	-0.84579	0.39767	NA	ATOH8	0
ATOSA	735.974	-0.119052	0.0954365	-1.24745	0.212233	0.623158	ATOSA	0
ATOSB	759.096	0.0227898	0.0777797	0.293005	0.769518	0.947593	ATOSB	0
ATOX1	631.399	0.0937893	0.115604	0.811299	0.417194	0.793129	ATOX1	0
ATOX1-AS1	0	NA	NA	NA	NA	NA	ATOX1-AS1	0
ATP10A	9.87503	0.0424087	0.550128	0.0770888	0.938553	NA	ATP10A	0
ATP10A-DT	0	NA	NA	NA	NA	NA	ATP10A-DT	0
ATP10B	0	NA	NA	NA	NA	NA	ATP10B	0
ATP10D	79.0627	-0.0469323	0.206987	-0.22674	0.820626	0.959092	ATP10D	0
ATP11A	704.605	-0.0849844	0.0807097	-1.05296	0.292358	0.702514	ATP11A	0
ATP11A-AS1	0.264548	0.121152	3.41557	0.0354704	0.971705	NA	ATP11A-AS1	0
ATP11AUN	0	NA	NA	NA	NA	NA	ATP11AUN	0
ATP11B	515.125	0.0405693	0.0941394	0.43095	0.666505	0.909958	ATP11B	0
ATP11B-DT	1.09953	0.38696	1.51194	0.255936	0.798	NA	ATP11B-DT	0
ATP11C	1655.48	-0.069709	0.0597337	-1.167	0.243212	0.658141	ATP11C	0
ATP12A	3.16898	0.136958	0.965753	0.141815	0.887226	NA	ATP12A	0
ATP13A1	1101.44	-0.0693342	0.0674643	-1.02772	0.304083	0.71087	ATP13A1	0
ATP13A2	3985.4	-0.0849659	0.091723	-0.926332	0.354274	0.748601	ATP13A2	0
ATP13A2_1	4256.09	0.0528853	0.0688841	0.767744	0.442639	0.807923	ATP13A2_1	0
ATP13A3	1718.54	-0.145038	0.0706075	-2.05415	0.0399614	0.292459	ATP13A3	0
ATP13A3-DT	29.4819	0.0966337	0.279405	0.345855	0.729452	0.934183	ATP13A3-DT	0
ATP13A4	25.7769	-0.407804	0.352978	-1.15532	0.247958	0.661295	ATP13A4	0
ATP13A4-AS1	0	NA	NA	NA	NA	NA	ATP13A4-AS1	0
ATP13A5	0.34276	-1.85284	3.11506	-0.594799	0.551978	NA	ATP13A5	0
ATP13A5-AS1	5.25923	-0.22923	0.680582	-0.336816	0.736256	NA	ATP13A5-AS1	0
ATP1A1	2116.44	-0.00596581	0.0513697	-0.116135	0.907546	0.981601	ATP1A1	0
ATP1A1-AS1	33.1058	0.0792425	0.272626	0.290664	0.771309	0.947933	ATP1A1-AS1	0
ATP1A2	0.824391	1.21597	1.97898	0.614443	0.538923	NA	ATP1A2	0
ATP1A3	41600.1	0.078073	0.0567398	1.37598	0.168827	0.571133	ATP1A3	0
ATP1A4	0	NA	NA	NA	NA	NA	ATP1A4	0
ATP1B1	9342.13	0.0197292	0.0695651	0.283607	0.776711	0.949713	ATP1B1	0
ATP1B2	557.406	0.00138097	0.0985343	0.0140152	0.988818	0.998112	ATP1B2	0
ATP1B3	2639.47	0.14408	0.0603962	2.38559	0.0170518	0.179951	ATP1B3	0
ATP1B4	0	NA	NA	NA	NA	NA	ATP1B4	0
ATP23	77.9244	-0.321487	0.191203	-1.68139	0.0926867	0.43911	ATP23	0
ATP23_1	79.0688	-0.184374	0.181929	-1.01344	0.31085	0.716805	ATP23_1	0
ATP2A1	25.3647	-0.243853	0.319713	-0.762725	0.445627	0.809661	ATP2A1	0
ATP2A1-AS1	21.5187	-0.461376	0.337959	-1.36519	0.172195	NA	ATP2A1-AS1	0
ATP2A2	9997.12	0.0224556	0.0560055	0.400954	0.688454	0.917485	ATP2A2	0
ATP2A3	60.4827	1.00103	0.66277	1.51037	0.130949	0.512523	ATP2A3	0
ATP2B1	2292.9	-0.0433865	0.0883845	-0.490884	0.623508	0.893294	ATP2B1	0
ATP2B1-AS1	82.7739	-0.260509	0.193831	-1.344	0.178947	0.583905	ATP2B1-AS1	0
ATP2B2	496.577	0.107088	0.0864202	1.23916	0.215287	0.626192	ATP2B2	0
ATP2B2-IT1	0	NA	NA	NA	NA	NA	ATP2B2-IT1	0
ATP2B2-IT2	0	NA	NA	NA	NA	NA	ATP2B2-IT2	0
ATP2B3	464.604	0.134167	0.0788447	1.70166	0.0888189	0.43079	ATP2B3	0
ATP2B4	15758.7	-0.137601	0.0741405	-1.85595	0.0634606	0.364904	ATP2B4	0
ATP2C1	5857.8	0.00603308	0.0999055	0.0603879	0.951847	0.992379	ATP2C1	0
ATP2C2	9.64616	0.216146	0.5026	0.430056	0.667155	NA	ATP2C2	0
ATP2C2-AS1	26.1026	0.143995	0.320723	0.448969	0.653454	0.906091	ATP2C2-AS1	0
ATP4A	0.979749	0.79385	1.56557	0.507066	0.612108	NA	ATP4A	0
ATP4B	0.957075	0.0666221	1.56129	0.0426713	0.965964	NA	ATP4B	0
ATP4B_1	0.729882	-0.856252	1.86385	-0.4594	0.645947	NA	ATP4B_1	0
ATP5F1A	10985.9	-0.0193687	0.0584877	-0.331158	0.740525	0.939012	ATP5F1A	0
ATP5F1B	11996.1	0.164679	0.0539693	3.05135	0.00227818	0.0524652	ATP5F1B	0
ATP5F1C	1930.87	0.171438	0.0999692	1.71491	0.0863623	0.425259	ATP5F1C	0
ATP5F1D	938.426	-0.0165562	0.0746687	-0.221729	0.824525	0.960147	ATP5F1D	0
ATP5F1E	659.704	0.163746	0.0972374	1.68398	0.092185	0.43816	ATP5F1E	0
ATP5IF1	905.45	0.0381978	0.0723359	0.528062	0.597457	0.882079	ATP5IF1	0
ATP5IF1_1	920.48	0.0338573	0.072813	0.46499	0.641939	0.902721	ATP5IF1_1	0
ATP5MC1	1328.9	0.0563361	0.0789814	0.713283	0.475671	0.826586	ATP5MC1	0
ATP5MC2	1755.41	-0.0157611	0.117872	-0.133713	0.893629	0.977574	ATP5MC2	0
ATP5MC3	3114.48	0.197665	0.0664944	2.97266	0.00295234	0.0611653	ATP5MC3	0
ATP5ME	831.6	0.244035	0.11691	2.08738	0.0368541	0.282391	ATP5ME	0
ATP5MF	159.424	0.291075	0.139538	2.08599	0.0369798	0.282397	ATP5MF	0
ATP5MF-PTCD1	0	NA	NA	NA	NA	NA	ATP5MF-PTCD1	0
ATP5MG	2870.06	0.0840749	0.0941295	0.893183	0.371759	0.763738	ATP5MG	0
ATP5MGL	0.350047	-0.561414	3.15214	-0.178106	0.85864	NA	ATP5MGL	0
ATP5MJ	1133.96	0.0719658	0.0874336	0.823091	0.410456	0.789011	ATP5MJ	0
ATP5MK	630.664	0.327358	0.121191	2.70118	0.0069093	0.10177	ATP5MK	0
ATP5PB	2553.67	0.129015	0.0684949	1.88358	0.0596223	0.351886	ATP5PB	0
ATP5PD	1263.64	0.215573	0.104608	2.06076	0.039326	0.289777	ATP5PD	0
ATP5PF	1298.05	0.0684134	0.0777217	0.880237	0.378731	0.768186	ATP5PF	0
ATP5PFP3	0	NA	NA	NA	NA	NA	ATP5PFP3	0
ATP5PO	3468.77	0.245895	0.0692204	3.55235	0.000381813	0.0154619	ATP5PO	1
ATP6	7660.83	0.383073	0.214441	1.78638	0.0740374	0.394416	ATP6	0
ATP6AP1	4095.22	0.0779722	0.0652719	1.19457	0.232253	0.646325	ATP6AP1	0
ATP6AP1-DT	55.1063	0.105163	0.21957	0.478948	0.631976	0.898696	ATP6AP1-DT	0
ATP6AP1L	180.225	0.0788653	0.11655	0.676666	0.498618	0.836828	ATP6AP1L	0
ATP6AP2	5724.28	0.11552	0.0617594	1.87048	0.0614178	0.356942	ATP6AP2	0
ATP6V0A1	5497.97	0.109671	0.0463979	2.3637	0.0180934	0.187426	ATP6V0A1	0
ATP6V0A2	286.168	-0.328077	0.108517	-3.02327	0.00250057	0.0554451	ATP6V0A2	0
ATP6V0A4	2.60358	0.140656	0.990143	0.142056	0.887035	NA	ATP6V0A4	0
ATP6V0B	4056.51	0.0323577	0.0778625	0.415574	0.677721	0.912365	ATP6V0B	0
ATP6V0C	4268.19	0.105388	0.0882688	1.19395	0.232499	0.646537	ATP6V0C	0
ATP6V0CP3	0	NA	NA	NA	NA	NA	ATP6V0CP3	0
ATP6V0D1	3402.72	0.141275	0.0512021	2.75916	0.00579501	0.0914792	ATP6V0D1	0
ATP6V0D1-DT	30.5221	-0.0619525	0.332793	-0.186159	0.85232	0.96648	ATP6V0D1-DT	0
ATP6V0D2	0	NA	NA	NA	NA	NA	ATP6V0D2	0
ATP6V0E1	158.278	0.102581	0.14819	0.69223	0.488793	0.832501	ATP6V0E1	0
ATP6V0E2	4912.26	0.0784723	0.0663851	1.18208	0.237176	0.652136	ATP6V0E2	0
ATP6V0E2-AS1	285.149	0.104822	0.121892	0.85996	0.389811	0.777064	ATP6V0E2-AS1	0
ATP6V1A	5231.4	-0.114891	0.0519614	-2.21108	0.0270305	0.235174	ATP6V1A	0
ATP6V1B1	24.8559	-0.566007	0.374575	-1.51107	0.130771	0.512523	ATP6V1B1	0
ATP6V1B1-AS1	4.72066	-0.381459	0.715698	-0.532989	0.594041	NA	ATP6V1B1-AS1	0
ATP6V1B2	4785.78	0.190113	0.0538163	3.53262	0.000411468	0.0163575	ATP6V1B2	1
ATP6V1C1	1684.54	0.166669	0.0699212	2.38368	0.0171407	0.180387	ATP6V1C1	0
ATP6V1C2	20.892	-0.147093	0.368244	-0.399444	0.689566	NA	ATP6V1C2	0
ATP6V1D	1599.68	0.132574	0.0654248	2.02636	0.0427281	0.29982	ATP6V1D	0
ATP6V1E1	1208.79	0.146756	0.0570931	2.57048	0.0101559	0.128952	ATP6V1E1	0
ATP6V1E2	112.446	0.0701311	0.152162	0.460897	0.644873	0.903805	ATP6V1E2	0
ATP6V1F	2133.85	0.224362	0.0831552	2.69811	0.00697349	0.102616	ATP6V1F	0
ATP6V1G1	2238.9	0.242915	0.0660521	3.67763	0.00023541	0.0108992	ATP6V1G1	1
ATP6V1G2	541.507	-0.210244	0.122302	-1.71907	0.0856025	0.424135	ATP6V1G2	0
ATP6V1G2-DDX39B	2.15888	1.33729	1.10634	1.20876	0.226755	NA	ATP6V1G2-DDX39B	0
ATP6V1G2-DDX39B_1	0	NA	NA	NA	NA	NA	ATP6V1G2-DDX39B_1	0
ATP6V1G2-DDX39B_2	2.7338	1.17751	0.963461	1.22217	0.221643	NA	ATP6V1G2-DDX39B_2	0
ATP6V1G2-DDX39B_3	2.05457	0.441741	1.08883	0.405701	0.684962	NA	ATP6V1G2-DDX39B_3	0
ATP6V1G2-DDX39B_4	2.08623	0.816265	1.10793	0.736749	0.461275	NA	ATP6V1G2-DDX39B_4	0
ATP6V1G2-DDX39B_5	2.48967	0.0801998	0.971151	0.0825822	0.934184	NA	ATP6V1G2-DDX39B_5	0
ATP6V1G2-DDX39B_6	2.72697	0.925308	0.940449	0.9839	0.325165	NA	ATP6V1G2-DDX39B_6	0
ATP6V1G2-DDX39B_7	2.3839	1.58866	1.07161	1.4825	0.138207	NA	ATP6V1G2-DDX39B_7	0
ATP6V1G2_1	556.823	-0.150325	0.134403	-1.11846	0.26337	0.676875	ATP6V1G2_1	0
ATP6V1G2_2	535.096	-0.151203	0.118448	-1.27654	0.201766	0.612313	ATP6V1G2_2	0
ATP6V1G2_3	550.948	-0.145592	0.134263	-1.08438	0.278194	0.689634	ATP6V1G2_3	0
ATP6V1G2_4	543.87	-0.121128	0.122681	-0.987337	0.323478	0.726999	ATP6V1G2_4	0
ATP6V1G2_5	538.534	-0.139276	0.121104	-1.15005	0.250125	0.663474	ATP6V1G2_5	0
ATP6V1G2_6	551.777	-0.0905608	0.123542	-0.733035	0.463537	0.820195	ATP6V1G2_6	0
ATP6V1G3	0	NA	NA	NA	NA	NA	ATP6V1G3	0
ATP6V1G3_1	0	NA	NA	NA	NA	NA	ATP6V1G3_1	0
ATP6V1H	1736.56	0.0407551	0.0602673	0.676238	0.49889	0.836828	ATP6V1H	0
ATP7A	192.627	0.145989	0.128805	1.13341	0.257043	0.670157	ATP7A	0
ATP7B	278.897	0.0159303	0.0994665	0.160158	0.872757	0.972339	ATP7B	0
ATP8	446.203	0.717751	0.409411	1.75313	0.0795795	0.410565	ATP8	0
ATP8A1	2182.02	-0.129435	0.0779102	-1.66134	0.0966458	0.448763	ATP8A1	0
ATP8A1-DT	3.82103	-0.0785856	0.782602	-0.100416	0.920014	NA	ATP8A1-DT	0
ATP8A2	1336.21	0.0305405	0.0887453	0.344137	0.730744	0.934262	ATP8A2	0
ATP8A2_1	19.9503	0.181001	0.529203	0.342025	0.732332	NA	ATP8A2_1	0
ATP8B1	0.375949	-0.603459	2.67957	-0.225207	0.821818	NA	ATP8B1	0
ATP8B1-AS1	6.47861	-0.443728	0.594294	-0.746649	0.455276	NA	ATP8B1-AS1	0
ATP8B2	1130.6	-0.214976	0.119428	-1.80006	0.0718514	0.390013	ATP8B2	0
ATP8B3	10.5251	-0.139296	0.472667	-0.294701	0.768222	NA	ATP8B3	0
ATP8B4	3.63666	-1.87827	1.02535	-1.83183	0.0669767	NA	ATP8B4	0
ATP8B5P	4.2869	-0.62251	0.832245	-0.747989	0.454467	NA	ATP8B5P	0
ATP9A	14647.2	0.152477	0.0511537	2.98077	0.00287523	0.0603917	ATP9A	0
ATP9B	107.213	0.09986	0.151281	0.660098	0.509191	0.842783	ATP9B	0
ATPAF1	1565.04	-0.121959	0.0528286	-2.30858	0.0209668	0.20216	ATPAF1	0
ATPAF2	268.601	-0.0588094	0.10025	-0.586625	0.557456	0.865559	ATPAF2	0
ATPSCKMT	111.638	0.149855	0.181353	0.826319	0.408623	0.787781	ATPSCKMT	0
ATR	197.449	-0.0286175	0.121093	-0.236327	0.813179	0.957676	ATR	0
ATRAID	389.925	0.0961417	0.10513	0.914502	0.360453	0.752936	ATRAID	0
ATRIP	5.0246	-0.0167188	0.678041	-0.0246576	0.980328	NA	ATRIP	0
ATRIP-TREX1	1.13087	-0.190033	1.51079	-0.125784	0.899903	NA	ATRIP-TREX1	0
ATRN	2547.68	-0.119294	0.0659046	-1.8101	0.0702808	0.385757	ATRN	0
ATRNL1	1708.65	0.20731	0.0575569	3.60183	0.000315988	0.0134792	ATRNL1	1
ATRX	2735.57	0.0651749	0.0700119	0.930912	0.351899	0.747927	ATRX	0
ATXN1	370.67	-0.143689	0.0952979	-1.50779	0.131609	0.51334	ATXN1	0
ATXN1-AS1	45.7577	-0.40139	0.264844	-1.51557	0.129628	0.509806	ATXN1-AS1	0
ATXN10	3771.57	0.0971354	0.0485042	2.00262	0.0452183	0.308218	ATXN10	0
ATXN1L	656.037	0.0202666	0.0723892	0.279968	0.779502	0.950301	ATXN1L	0
ATXN2	1061.36	0.00392706	0.0659521	0.0595441	0.952519	0.992434	ATXN2	0
ATXN2-AS	0.624853	-0.363491	2.12156	-0.171332	0.863962	NA	ATXN2-AS	0
ATXN2L	2885.5	0.182185	0.0869709	2.09478	0.0361907	0.279833	ATXN2L	0
ATXN3	399.262	-0.0395316	0.0956935	-0.413106	0.679529	0.913413	ATXN3	0
ATXN3L	0	NA	NA	NA	NA	NA	ATXN3L	0
ATXN7	391.351	-0.134396	0.0978487	-1.37351	0.169595	0.572377	ATXN7	0
ATXN7L1	168.726	-0.0107447	0.130759	-0.0821713	0.934511	0.987447	ATXN7L1	0
ATXN7L2	525.402	-0.0177981	0.11692	-0.152225	0.87901	0.973818	ATXN7L2	0
ATXN7L3	6147.13	0.156408	0.0419243	3.73073	0.000190928	0.00923388	ATXN7L3	1
ATXN7L3-AS1	17.3836	0.0757237	0.382791	0.19782	0.843186	NA	ATXN7L3-AS1	0
ATXN7L3B	9120.9	0.0647091	0.0586475	1.10336	0.269873	0.682252	ATXN7L3B	0
ATXN8OS	34.6738	-0.0664331	0.265862	-0.249878	0.802682	0.955167	ATXN8OS	0
AUH	357.022	-0.13327	0.0954347	-1.39646	0.162577	0.561623	AUH	0
AUNIP	14.5895	0.0898166	0.447618	0.200654	0.840969	NA	AUNIP	0
AUP1	1028.92	0.00798199	0.0838927	0.0951452	0.9242	0.984141	AUP1	0
AURKA	67.4686	0.527522	0.351845	1.4993	0.133795	0.518321	AURKA	0
AURKAIP1	754.112	0.0587459	0.0936408	0.627354	0.530427	0.852569	AURKAIP1	0
AURKAP1	17.1234	0.321803	0.420079	0.766055	0.443644	NA	AURKAP1	0
AURKB	12.7507	5.19249	2.23724	2.32094	NA	NA	AURKB	0
AURKC	7.22593	0.106725	0.595755	0.179142	0.857826	NA	AURKC	0
AUTS2	4347.57	-0.0521984	0.062699	-0.832525	0.405113	0.786184	AUTS2	0
AVEN	203.332	-0.164765	0.111745	-1.47447	0.140356	0.530077	AVEN	0
AVIL	9.63803	-0.303042	0.579867	-0.522606	0.601249	NA	AVIL	0
AVL9	1815.48	0.0242533	0.0559249	0.433676	0.664524	0.909397	AVL9	0
AVP	0	NA	NA	NA	NA	NA	AVP	0
AVPI1	57.8347	0.202359	0.201632	1.0036	0.31557	0.720006	AVPI1	0
AVPR1A	2.18586	-2.15599	1.30945	-1.64648	0.0996643	NA	AVPR1A	0
AVPR1B	1.10961	-0.212704	1.51284	-0.140599	0.888187	NA	AVPR1B	0
AVPR1B-DT	0	NA	NA	NA	NA	NA	AVPR1B-DT	0
AVPR2	0.114668	-0.600188	3.53381	-0.169841	0.865135	NA	AVPR2	0
AWAT1	0	NA	NA	NA	NA	NA	AWAT1	0
AWAT2	2.51697	0.385392	0.938469	0.41066	0.681322	NA	AWAT2	0
AXDND1	1.81838	-0.898095	1.14096	-0.787138	0.431201	NA	AXDND1	0
AXIN1	817.021	-0.0879623	0.0912638	-0.963825	0.335134	0.736263	AXIN1	0
AXIN2	564.534	-0.214566	0.0792207	-2.70846	0.00675973	0.0998572	AXIN2	0
AXL	1.33777	2.23933	1.58402	1.41371	0.157448	NA	AXL	0
AZGP1	1.36715	-0.708929	1.30529	-0.543119	0.587048	NA	AZGP1	0
AZGP1P1	0.114668	-0.600188	3.53381	-0.169841	0.865135	NA	AZGP1P1	0
AZI2	935.218	0.0660026	0.0685056	0.963463	0.335315	0.736263	AZI2	0
AZIN1	7517.29	-0.0329193	0.0852792	-0.386018	0.699483	0.921082	AZIN1	0
AZIN2	168.245	-0.00128216	0.119635	-0.0107172	0.991449	0.998241	AZIN2	0
AZU1	6.3742	-0.0385658	0.631838	-0.0610375	0.951329	NA	AZU1	0
AZU1_1	7.31431	-0.307192	0.591986	-0.518918	0.603818	NA	AZU1_1	0
B2M	49.3714	0.788935	0.444641	1.77432	0.0760103	0.399824	B2M	0
B2M_1	45.017	0.845377	0.466994	1.81025	0.0702566	0.385757	B2M_1	0
B3GALNT1	230.614	0.0568098	0.14328	0.396495	0.69174	0.91865	B3GALNT1	0
B3GALNT2	163.107	-0.158841	0.155883	-1.01898	0.308214	0.715185	B3GALNT2	0
B3GALNT2_1	170.637	-0.115991	0.151143	-0.767427	0.442828	0.808087	B3GALNT2_1	0
B3GALT1	597.349	-0.143748	0.10254	-1.40187	0.160953	0.559548	B3GALT1	0
B3GALT1-AS1	1.09004	-0.138872	1.64572	-0.0843838	0.932751	NA	B3GALT1-AS1	0
B3GALT2	860.552	-0.166892	0.0743181	-2.24564	0.0247268	0.22338	B3GALT2	0
B3GALT4	18.4596	-0.0914466	0.371299	-0.246289	0.805459	NA	B3GALT4	0
B3GALT4_1	18.3167	-0.0711586	0.372592	-0.190982	0.848539	NA	B3GALT4_1	0
B3GALT4_2	18.3167	-0.0711586	0.372592	-0.190982	0.848539	NA	B3GALT4_2	0
B3GALT4_3	18.3167	-0.0711586	0.372592	-0.190982	0.848539	NA	B3GALT4_3	0
B3GALT4_4	17.8575	-0.0740018	0.374476	-0.197615	0.843347	NA	B3GALT4_4	0
B3GALT5	77.3917	-0.150917	0.21725	-0.694671	0.487261	0.831785	B3GALT5	0
B3GALT5-AS1	3.57175	0.671998	0.855514	0.78549	0.432167	NA	B3GALT5-AS1	0
B3GALT6	1202.49	0.0530081	0.0802664	0.660402	0.508996	0.842648	B3GALT6	0
B3GALT9	63.5831	-0.0314167	0.201725	-0.15574	0.876238	0.972985	B3GALT9	0
B3GAT1	3768.73	0.157257	0.0507711	3.09736	0.00195251	0.0476702	B3GAT1	1
B3GAT1-DT	18.5701	0.274447	0.367294	0.747212	0.454936	NA	B3GAT1-DT	0
B3GAT2	4705.85	-0.166872	0.0551451	-3.02605	0.00247775	0.0551717	B3GAT2	0
B3GAT3	653.953	-0.177916	0.0867442	-2.05104	0.0402629	0.293122	B3GAT3	0
B3GLCT	715.917	-0.10837	0.0925315	-1.17117	0.241531	0.655903	B3GLCT	0
B3GNT2	45.4874	0.379241	0.239911	1.58076	0.113934	0.481399	B3GNT2	0
B3GNT3	1.37695	-0.207286	1.67924	-0.12344	0.901759	NA	B3GNT3	0
B3GNT4	81.5456	0.175742	0.206962	0.849149	0.395798	0.780705	B3GNT4	0
B3GNT5	347.365	-0.0704096	0.116445	-0.604659	0.545405	0.860127	B3GNT5	0
B3GNT6	0.332673	-0.561146	3.20557	-0.175053	0.861038	NA	B3GNT6	0
B3GNT7	31.653	0.0260827	0.274416	0.095048	0.924277	0.984141	B3GNT7	0
B3GNT8	2.9176	0.278002	0.991606	0.280356	0.779205	NA	B3GNT8	0
B3GNT9	4.35874	0.0871893	0.80019	0.108961	0.913234	NA	B3GNT9	0
B3GNTL1	86.7015	-0.143447	0.184839	-0.776068	0.437709	0.804338	B3GNTL1	0
B3GNTL1_1	91.0461	-0.30043	0.18112	-1.65874	0.0971687	0.449194	B3GNTL1_1	0
B4GALNT1	3864.81	-0.00477312	0.0596645	-0.0799993	0.936238	0.987615	B4GALNT1	0
B4GALNT2	0	NA	NA	NA	NA	NA	B4GALNT2	0
B4GALNT3	149.076	-0.126015	0.147907	-0.851983	0.394223	0.780135	B4GALNT3	0
B4GALNT4	3895.86	-0.407577	0.0774658	-5.26138	1.42977e-07	2.52472e-05	B4GALNT4	-1
B4GALT1	38.9913	0.130342	0.273962	0.475767	0.63424	0.899474	B4GALT1	0
B4GALT1-AS1	16.5441	0.200516	0.399875	0.501447	0.616057	NA	B4GALT1-AS1	0
B4GALT2	1579.95	-0.00859455	0.0730841	-0.117598	0.906386	0.981139	B4GALT2	0
B4GALT3	1000.05	0.0161884	0.0692313	0.233831	0.815116	0.95832	B4GALT3	0
B4GALT4	320.302	0.16627	0.101401	1.63974	0.10106	0.456212	B4GALT4	0
B4GALT4-AS1	0.554393	0.0148517	2.46861	0.00601621	0.9952	NA	B4GALT4-AS1	0
B4GALT5	4123.19	0.150578	0.0431288	3.49136	0.000480575	0.0186912	B4GALT5	1
B4GALT6	352.189	0.101034	0.0984288	1.02647	0.304672	0.711707	B4GALT6	0
B4GALT7	321.1	-0.0858099	0.102844	-0.834372	0.404071	0.785811	B4GALT7	0
B4GAT1	2161.63	0.0800126	0.0636994	1.2561	0.209081	0.619826	B4GAT1	0
B4GAT1-DT	55.8234	-0.200132	0.212173	-0.943248	0.345554	0.742339	B4GAT1-DT	0
B9D1	162.062	-0.0439839	0.149522	-0.294164	0.768633	0.947593	B9D1	0
B9D2	111.074	-0.136985	0.155334	-0.881874	0.377845	0.767497	B9D2	0
BAALC	1883.67	0.0336825	0.061741	0.545546	0.585378	0.877277	BAALC	0
BAALC-AS1	0.526295	-1.28944	2.43241	-0.530107	0.596038	NA	BAALC-AS1	0
BAALC-AS2	2.41745	-0.975091	1.11302	-0.87608	0.380987	NA	BAALC-AS2	0
BAAT	23.0578	-0.177446	0.367591	-0.482726	0.62929	NA	BAAT	0
BAAT_1	10.9371	0.110857	0.510987	0.216947	0.82825	NA	BAAT_1	0
BABAM1	756.834	0.101734	0.077538	1.31206	0.1895	0.597977	BABAM1	0
BABAM2	492.328	0.0043189	0.103517	0.0417218	0.96672	0.994748	BABAM2	0
BABAM2-AS1	5.61969	-0.0203607	0.746315	-0.0272816	0.978235	NA	BABAM2-AS1	0
BACE1	2050.61	-0.0444642	0.0504353	-0.881609	0.377988	0.767602	BACE1	0
BACE1-AS	81.8432	-0.0810085	0.189334	-0.427861	0.668753	0.910043	BACE1-AS	0
BACE2	2.88189	2.37961	1.62764	1.462	0.143742	NA	BACE2	0
BACH1	1338.07	-0.0180545	0.0611259	-0.295366	0.767715	0.947593	BACH1	0
BACH1-IT2	0.841155	-0.353255	1.64759	-0.214408	0.830229	NA	BACH1-IT2	0
BACH1-IT3	0	NA	NA	NA	NA	NA	BACH1-IT3	0
BACH2	2144.49	-0.0285423	0.0501872	-0.568716	0.569549	0.870312	BACH2	0
BACH2_1	1814.1	-0.0542633	0.0570675	-0.950861	0.341675	0.740064	BACH2_1	0
BAD	979.164	0.074588	0.0894672	0.833691	0.404455	0.78594	BAD	0
BAG1	1251.86	-0.0133398	0.0622169	-0.214408	0.830229	0.962211	BAG1	0
BAG2	85.4741	0.0287105	0.206428	0.139083	0.889385	0.976623	BAG2	0
BAG3	266.898	0.168458	0.16778	1.00404	0.31536	0.719834	BAG3	0
BAG4	666.661	0.0814735	0.0693636	1.17459	0.24016	0.654171	BAG4	0
BAG5	1152.78	-0.0320355	0.0789537	-0.405751	0.684926	0.916413	BAG5	0
BAG6	5120.61	0.235523	0.085647	2.74993	0.00596089	0.0935145	BAG6	0
BAG6_1	5106.7	0.341845	0.0975177	3.50546	0.000455815	0.0178863	BAG6_1	1
BAG6_2	4584.75	0.0256627	0.101832	0.25201	0.801034	0.955167	BAG6_2	0
BAG6_3	4654.64	0.446872	0.18366	2.43315	0.0149682	0.16677	BAG6_3	0
BAG6_4	4724.51	0.135293	0.0788106	1.71669	0.0860365	0.424944	BAG6_4	0
BAG6_5	4939.59	0.0464622	0.167977	0.276598	0.782089	0.950723	BAG6_5	0
BAG6_6	4080.03	0.126995	0.130667	0.971895	0.331103	0.732821	BAG6_6	0
BAGE2	0.356573	0.839846	3.13467	0.267922	0.788759	NA	BAGE2	0
BAGE5	0.844313	2.30509	2.11019	1.09236	0.274674	NA	BAGE5	0
BAHCC1	2060.26	-0.232595	0.056463	-4.11943	3.79815e-05	0.00294279	BAHCC1	-1
BAHCC1_1	1893.19	-0.135603	0.0578759	-2.343	0.0191292	0.192765	BAHCC1_1	0
BAHD1	1659.44	0.0465909	0.0565434	0.823985	0.409948	0.788833	BAHD1	0
BAIAP2	533.65	-0.0725267	0.0918541	-0.789586	0.42977	0.800992	BAIAP2	0
BAIAP2-DT	1133.57	-0.0101259	0.0671608	-0.150771	0.880156	0.973929	BAIAP2-DT	0
BAIAP2L1	15.8838	-0.089397	0.414061	-0.215903	0.829063	NA	BAIAP2L1	0
BAIAP2L2	29.6407	-0.0556961	0.330485	-0.168528	0.866168	0.970363	BAIAP2L2	0
BAIAP3	263.795	-0.0035647	0.137643	-0.0258981	0.979339	0.996932	BAIAP3	0
BAK1	201.583	0.145509	0.137217	1.06044	0.288946	0.699273	BAK1	0
BALR6	67.3599	0.311398	0.197732	1.57485	0.115292	0.483652	BALR6	0
BAMBI	24.5676	-0.284014	0.329933	-0.860824	0.389335	0.77642	BAMBI	0
BANCR	0	NA	NA	NA	NA	NA	BANCR	0
BANF1	1210.45	0.141073	0.0784447	1.79838	0.0721174	0.390371	BANF1	0
BANF2	0	NA	NA	NA	NA	NA	BANF2	0
BANK1	1.10434	-0.223321	1.64525	-0.135737	0.892029	NA	BANK1	0
BANP	207.87	0.0293328	0.149338	0.196419	0.844282	0.965152	BANP	0
BAP1	2665.62	-0.0128498	0.0622125	-0.206546	0.836364	0.96289	BAP1	0
BARD1	76.1036	0.0146279	0.186217	0.0785532	0.937388	0.987731	BARD1	0
BARHL1	0	NA	NA	NA	NA	NA	BARHL1	0
BARHL2	0.608271	0.581369	2.12889	0.273085	0.784788	NA	BARHL2	0
BARX1	0.550528	1.56125	2.40616	0.648857	0.516431	NA	BARX1	0
BARX1-DT	0	NA	NA	NA	NA	NA	BARX1-DT	0
BARX2	0	NA	NA	NA	NA	NA	BARX2	0
BASP1	16419.6	0.00962165	0.0460175	0.209086	0.834381	0.96289	BASP1	0
BASP1-AS1	137.366	0.136638	0.167083	0.817789	0.413477	0.791712	BASP1-AS1	0
BASP1P1	0.833387	-1.19837	1.78381	-0.671802	0.50171	NA	BASP1P1	0
BATF	0	NA	NA	NA	NA	NA	BATF	0
BATF2	1.13148	0.549652	1.58401	0.347	0.728591	NA	BATF2	0
BATF3	10.6398	0.0824353	0.55591	0.148289	0.882115	NA	BATF3	0
BAX	492.3	0.109327	0.0879259	1.2434	0.213719	0.624743	BAX	0
BAZ1A	137.817	-0.0807409	0.209285	-0.385794	0.699649	0.921123	BAZ1A	0
BAZ1A-AS1	68.8424	-0.133764	0.195621	-0.683792	0.494107	0.834349	BAZ1A-AS1	0
BAZ1B	3528.16	0.0015315	0.0576214	0.0265787	0.978796	0.996747	BAZ1B	0
BAZ2A	2280.14	-0.0420753	0.0451138	-0.932647	0.351002	0.746975	BAZ2A	0
BAZ2B	1904.26	-0.0926881	0.0572636	-1.61862	0.105529	0.465314	BAZ2B	0
BAZ2B-AS1	70.0602	-0.327182	0.20488	-1.59694	0.110279	0.474821	BAZ2B-AS1	0
BBC3	179.645	-0.37194	0.141386	-2.63067	0.00852177	0.116168	BBC3	0
BBIP1	421.064	0.0958272	0.11819	0.810786	0.417489	0.79339	BBIP1	0
BBLN	1078.45	-0.0920995	0.0850843	-1.08245	0.279053	0.690628	BBLN	0
BBOF1	148.094	0.301869	0.154732	1.95092	0.0510664	0.325975	BBOF1	0
BBOX1	1.08108	0.462113	1.51454	0.305118	0.760276	NA	BBOX1	0
BBOX1-AS1	38.6387	0.513126	0.265225	1.93468	0.0530295	0.332497	BBOX1-AS1	0
BBS1	656.178	-0.0516022	0.0871436	-0.592151	0.553749	0.864081	BBS1	0
BBS10	381.539	0.0690669	0.115365	0.59868	0.549386	0.862368	BBS10	0
BBS12	156.123	-0.0158396	0.152411	-0.103927	0.917228	0.984141	BBS12	0
BBS2	550.231	-0.186775	0.0874914	-2.13478	0.0327788	0.264354	BBS2	0
BBS4	410.941	0.128089	0.101066	1.26738	0.205019	0.617251	BBS4	0
BBS5	214.496	-0.0888066	0.109497	-0.811043	0.417341	0.793278	BBS5	0
BBS7	567.189	0.0754099	0.076025	0.991909	0.321242	0.725626	BBS7	0
BBS7-DT	0.109538	-0.600188	3.53381	-0.169841	0.865135	NA	BBS7-DT	0
BBS9	331.008	0.234624	0.101496	2.31167	0.020796	0.201333	BBS9	0
BBX	424.631	-0.113075	0.089927	-1.25741	0.208604	0.619826	BBX	0
BCAM	591.966	-0.287002	0.111254	-2.5797	0.00988859	0.127118	BCAM	0
BCAN	7.20782	1.01201	0.639775	1.58183	0.113689	NA	BCAN	0
BCAN-AS2	0.113425	-0.600188	3.53381	-0.169841	0.865135	NA	BCAN-AS2	0
BCAN-AS2_1	0	NA	NA	NA	NA	NA	BCAN-AS2_1	0
BCAN_1	3.65445	0.253025	0.819241	0.308853	0.757433	NA	BCAN_1	0
BCAP29	1.64939	-1.17374	1.37282	-0.854984	0.39256	NA	BCAP29	0
BCAP29_1	1.64939	-1.17374	1.37282	-0.854984	0.39256	NA	BCAP29_1	0
BCAP31	1683.46	0.114094	0.055595	2.05223	0.0401476	0.292975	BCAP31	0
BCAR1	1564.72	-0.0673811	0.101067	-0.6667	0.504964	0.840005	BCAR1	0
BCAR1_1	1389.85	-0.0781043	0.106615	-0.732585	0.463812	0.820203	BCAR1_1	0
BCAR3	133.01	-0.0899596	0.140557	-0.640021	0.522159	0.849166	BCAR3	0
BCAR3-AS1	0.550335	-1.28843	2.4024	-0.536307	0.591746	NA	BCAR3-AS1	0
BCAR4	0.630436	0.675613	2.11594	0.319297	0.749501	NA	BCAR4	0
BCAS1	0.31002	1.70993	3.51745	0.486129	0.626876	NA	BCAS1	0
BCAS2	695.672	0.140263	0.0779694	1.79895	0.072026	0.39022	BCAS2	0
BCAS3	517.481	0.0517562	0.0921377	0.561727	0.574302	0.872645	BCAS3	0
BCAS3-AS1	2.65686	0.636242	1.17131	0.543188	0.587	NA	BCAS3-AS1	0
BCAS4	1033.1	0.0361411	0.0789467	0.457791	0.647103	0.904351	BCAS4	0
BCAT1	1184.98	0.19984	0.0870392	2.29598	0.0216771	0.205871	BCAT1	0
BCAT2	446.691	0.0117463	0.0866565	0.13555	0.892177	0.977193	BCAT2	0
BCCIP	666.994	-0.081019	0.0765096	-1.05894	0.289627	0.699528	BCCIP	0
BCDIN3D	226.51	0.139921	0.120616	1.16005	0.246028	0.660097	BCDIN3D	0
BCDIN3D-AS1	99.0285	-0.0069947	0.168605	-0.0414858	0.966909	0.994748	BCDIN3D-AS1	0
BCHE	162.73	-0.0484976	0.132494	-0.366037	0.714337	0.926856	BCHE	0
BCKDHA	307.115	-0.210524	0.103888	-2.02645	0.0427183	0.29982	BCKDHA	0
BCKDHB	225.25	0.0249787	0.109911	0.227262	0.82022	0.958954	BCKDHB	0
BCKDK	496.348	0.1159	0.112328	1.0318	0.302167	0.708568	BCKDK	0
BCL10	248.506	-0.245828	0.109584	-2.24328	0.0248787	0.224162	BCL10	0
BCL10-AS1	3.01919	-0.963101	0.881625	-1.09242	0.27465	NA	BCL10-AS1	0
BCL11A	357.007	-0.0748033	0.131539	-0.56868	0.569573	0.870312	BCL11A	0
BCL11B	6.9376	4.25466	1.96234	2.16816	NA	NA	BCL11B	0
BCL2	190.667	-0.196652	0.130368	-1.50844	0.131441	0.51334	BCL2	0
BCL2A1	0.256319	-1.3518	3.45648	-0.391092	0.695729	NA	BCL2A1	0
BCL2L1	2736.68	0.0702435	0.0501648	1.40025	0.161437	0.559992	BCL2L1	0
BCL2L1-AS1	0	NA	NA	NA	NA	NA	BCL2L1-AS1	0
BCL2L10	6.43537	-0.972456	0.680887	-1.42822	0.153229	NA	BCL2L10	0
BCL2L11	182.642	-0.14328	0.128592	-1.11423	0.265182	0.678936	BCL2L11	0
BCL2L12	11.4713	1.24843	0.738465	1.69058	0.0909177	NA	BCL2L12	0
BCL2L13	662.295	0.0724963	0.0682688	1.06192	0.28827	0.698704	BCL2L13	0
BCL2L14	0	NA	NA	NA	NA	NA	BCL2L14	0
BCL2L14_1	0	NA	NA	NA	NA	NA	BCL2L14_1	0
[truncated: 48,038 more rows]

## Sheet: GFP-CD vs GFP-ctrl
	baseMean	log2FoldChange	lfcSE	stat	pvalue	padj	ensemblName	sig
A1BG	94.1864	-0.102315	0.17833	-0.573739	0.566145	0.89462	A1BG	0
A1BG-AS1	47.7213	0.0400528	0.266688	0.150186	0.880618	0.977339	A1BG-AS1	0
A1CF	0.260049	1.38942	3.81515	0.364186	0.715719	NA	A1CF	0
A2M	35.4312	0.049478	0.29782	0.166134	0.868052	0.974647	A2M	0
A2M-AS1	40.0097	0.022882	0.274206	0.0834482	0.933495	0.989648	A2M-AS1	0
A2ML1	0.650946	-2.02301	2.24964	-0.89926	0.368514	NA	A2ML1	0
A2ML1-AS1	3.62106	-0.597722	0.921231	-0.648829	0.516449	NA	A2ML1-AS1	0
A2MP1	0.137752	0.715155	3.81694	0.187364	0.851376	NA	A2MP1	0
A3GALT2	1.21261	-0.713566	1.60601	-0.444311	0.656818	NA	A3GALT2	0
A4GALT	4.93285	-0.126026	0.764421	-0.164865	0.86905	NA	A4GALT	0
A4GNT	0.310553	-1.9682	3.1827	-0.618407	0.536307	NA	A4GNT	0
AA06	0	NA	NA	NA	NA	NA	AA06	0
AAAS	636.41	-0.000336898	0.0936231	-0.00359845	0.997129	0.999467	AAAS	0
AAAS_1	539.265	-0.0748818	0.290423	-0.257837	0.796532	0.9575	AAAS_1	0
AACS	950.408	0.214806	0.100703	2.13308	0.0329185	0.30845	AACS	0
AACSP1	2.67314	-0.186712	1.20751	-0.154625	0.877117	NA	AACSP1	0
AADAC	0	NA	NA	NA	NA	NA	AADAC	0
AADACL2	0	NA	NA	NA	NA	NA	AADACL2	0
AADACL2-AS1	0	NA	NA	NA	NA	NA	AADACL2-AS1	0
AADACL2-AS1_1	0	NA	NA	NA	NA	NA	AADACL2-AS1_1	0
AADACL2_1	0	NA	NA	NA	NA	NA	AADACL2_1	0
AADACL3	0	NA	NA	NA	NA	NA	AADACL3	0
AADACL4	0	NA	NA	NA	NA	NA	AADACL4	0
AADACP1	0	NA	NA	NA	NA	NA	AADACP1	0
AADAT	480.975	-0.052063	0.108132	-0.481475	0.630179	0.915552	AADAT	0
AAGAB	1271.19	0.0777953	0.0947828	0.820775	0.411775	0.827459	AAGAB	0
AAK1	2568.4	-0.00862831	0.0685784	-0.125817	0.899877	0.982709	AAK1	0
AAMDC	115.213	-0.120704	0.172019	-0.701686	0.482875	0.862499	AAMDC	0
AAMP	1846.59	0.0253659	0.0698709	0.36304	0.716575	0.937114	AAMP	0
AANAT	3.61733	-0.562897	0.909219	-0.6191	0.535851	NA	AANAT	0
AAR2	950.723	0.109087	0.0844524	1.2917	0.196461	0.668759	AAR2	0
AARD	8.51122	0.478102	0.602956	0.79293	0.427819	NA	AARD	0
AARS1	3199.67	0.306022	0.0834574	3.6668	0.000245604	0.0142801	AARS1	1
AARS2	593.508	0.11067	0.0879291	1.25863	0.208165	0.682161	AARS2	0
AARSD1	0.430145	-2.45527	2.53529	-0.96844	0.332825	NA	AARSD1	0
AASDH	237.561	0.0702859	0.126275	0.556612	0.577793	0.898325	AASDH	0
AASDHPPT	4621.07	0.0378302	0.0593647	0.63725	0.523962	0.878822	AASDHPPT	0
AASS	201.475	-0.515815	0.204915	-2.51721	0.0118288	0.179699	AASS	0
AATBC	0.393602	-2.34855	2.88093	-0.815207	0.414954	NA	AATBC	0
AATF	543.181	-0.0423604	0.106156	-0.39904	0.689864	0.932312	AATF	0
AATF_1	587.327	0.120086	0.0992845	1.20951	0.226466	0.700247	AATF_1	0
AATK	390.213	0.0354553	0.107845	0.328762	0.742336	0.942933	AATK	0
ABALON	41.6555	0.129988	0.302739	0.429374	0.667651	0.927435	ABALON	0
ABAT	5119.21	0.0201564	0.0620396	0.324895	0.74526	0.94421	ABAT	0
ABCA1	40.4498	-0.854572	0.288191	-2.9653	0.00302389	0.0797313	ABCA1	0
ABCA10	23.9441	-0.132475	0.401673	-0.329809	0.741545	0.942933	ABCA10	0
ABCA11P	84.1696	-0.246422	0.194609	-1.26624	0.205426	0.680438	ABCA11P	0
ABCA12	14.1929	-0.195289	0.480743	-0.406223	0.684579	NA	ABCA12	0
ABCA13	3.28841	0.219223	0.920051	0.238272	0.81167	NA	ABCA13	0
ABCA15P	0	NA	NA	NA	NA	NA	ABCA15P	0
ABCA15P_1	0	NA	NA	NA	NA	NA	ABCA15P_1	0
ABCA17P	11.2071	-0.0532068	0.5185	-0.102617	0.918267	NA	ABCA17P	0
ABCA2	2167.89	-0.122769	0.0810959	-1.51387	0.130059	0.569448	ABCA2	0
ABCA3	4406.22	0.181816	0.100209	1.81438	0.0696193	0.440713	ABCA3	0
ABCA4	0.680235	1.46201	2.155	0.678427	0.497501	NA	ABCA4	0
ABCA5	276.436	-0.184277	0.122375	-1.50584	0.132109	0.571987	ABCA5	0
ABCA6	2.57279	-0.162969	1.07859	-0.151095	0.879901	NA	ABCA6	0
ABCA7	347.669	-0.332241	0.161947	-2.05154	0.0402145	0.341299	ABCA7	0
ABCA8	0	NA	NA	NA	NA	NA	ABCA8	0
ABCA9	3.51878	-0.296538	0.894145	-0.331644	0.740158	NA	ABCA9	0
ABCA9-AS1	0	NA	NA	NA	NA	NA	ABCA9-AS1	0
ABCB1	4.13595	-0.105712	0.816886	-0.129408	0.897035	NA	ABCB1	0
ABCB10	458.283	0.0333278	0.105581	0.315661	0.75226	0.94678	ABCB10	0
ABCB11	1.26479	0.553453	1.60685	0.344434	0.73052	NA	ABCB11	0
ABCB11_1	0.859041	1.78728	2.01462	0.887155	0.374995	NA	ABCB11_1	0
ABCB4	3.2806	-0.244371	0.982058	-0.248835	0.803488	NA	ABCB4	0
ABCB5	0	NA	NA	NA	NA	NA	ABCB5	0
ABCB6	276.765	-0.411703	0.147282	-2.79534	0.00518458	0.112733	ABCB6	0
ABCB7	196.32	-0.0945818	0.138204	-0.684364	0.493745	0.867497	ABCB7	0
ABCB8	512.249	0.0594395	0.0935825	0.635156	0.525327	0.879507	ABCB8	0
ABCB9	363.419	0.090798	0.127073	0.714536	0.474896	0.858656	ABCB9	0
ABCC1	761.13	0.048195	0.108039	0.446088	0.655534	0.924017	ABCC1	0
ABCC10	730.571	-0.258628	0.112266	-2.30371	0.0212391	0.244295	ABCC10	0
ABCC11	21.6465	-0.448321	0.402577	-1.11363	0.265439	0.730456	ABCC11	0
ABCC12	0.430145	-2.45527	2.53529	-0.96844	0.332825	NA	ABCC12	0
ABCC13	0	NA	NA	NA	NA	NA	ABCC13	0
ABCC1_1	942.852	0.0679262	0.0866433	0.783976	0.433054	0.838277	ABCC1_1	0
ABCC2	16.836	-0.0336948	0.514218	-0.0655263	0.947755	NA	ABCC2	0
ABCC3	0.286159	-0.246617	3.32199	-0.0742378	0.940821	NA	ABCC3	0
ABCC4	130.021	0.397055	0.207416	1.91429	0.0555831	0.399398	ABCC4	0
ABCC5	1357.72	-0.456798	0.0987356	-4.62648	3.71931e-06	0.000573171	ABCC5	-1
ABCC5-AS1	0	NA	NA	NA	NA	NA	ABCC5-AS1	0
ABCC6	1.37261	0.173403	1.51747	0.114271	0.909023	NA	ABCC6	0
ABCC6P1	0.358776	-2.22891	3.36961	-0.661475	0.508308	NA	ABCC6P1	0
ABCC6P1_1	0	NA	NA	NA	NA	NA	ABCC6P1_1	0
ABCC6P2	0.142263	0.715155	3.81694	0.187364	0.851376	NA	ABCC6P2	0
ABCC6P2_1	0	NA	NA	NA	NA	NA	ABCC6P2_1	0
ABCC6_1	1.51036	0.394609	1.4517	0.271826	0.785755	NA	ABCC6_1	0
ABCC8	43.2965	-0.479371	0.269517	-1.77863	0.0753007	0.45464	ABCC8	0
ABCC9	21.2571	0.136065	0.392828	0.346374	0.729061	0.941391	ABCC9	0
ABCD1	307.85	0.224917	0.124064	1.81291	0.0698457	0.441522	ABCD1	0
ABCD2	67.3855	0.344347	0.213207	1.61508	0.106293	0.52611	ABCD2	0
ABCD3	962.751	0.00635982	0.0843127	0.0754314	0.939871	0.990034	ABCD3	0
ABCD4	553.801	-0.175782	0.116894	-1.50377	0.13264	0.572028	ABCD4	0
ABCE1	1033.2	-0.0835804	0.0867546	-0.963411	0.335341	0.77968	ABCE1	0
ABCF1	748.454	0.0416554	0.145466	0.286358	0.774604	0.952459	ABCF1	0
ABCF1-DT	1.02059	2.0742	1.83241	1.13195	0.257655	NA	ABCF1-DT	0
ABCF1_1	737.474	0.27205	0.14932	1.82193	0.0684656	0.437113	ABCF1_1	0
ABCF1_2	752.649	0.0389172	0.10665	0.364907	0.715181	0.937114	ABCF1_2	0
ABCF1_3	706.059	-0.148051	0.158979	-0.931259	0.35172	0.790546	ABCF1_3	0
ABCF1_4	774.513	-0.106865	0.0973903	-1.09729	0.272516	0.735002	ABCF1_4	0
ABCF1_5	795.142	0.0308675	0.117332	0.263078	0.79249	0.956618	ABCF1_5	0
ABCF1_6	726.637	0.308375	0.0925849	3.33073	0.000866188	0.0352538	ABCF1_6	1
ABCF2	214.129	0.113538	0.144203	0.78735	0.431077	0.837426	ABCF2	0
ABCF2-H2BK1	0.288355	1.42132	3.30963	0.429449	0.667596	NA	ABCF2-H2BK1	0
ABCF3	813.412	-0.154592	0.0783809	-1.97232	0.048573	0.374271	ABCF3	0
ABCG1	195.225	-0.0709611	0.147765	-0.480228	0.631065	0.916421	ABCG1	0
ABCG2	0.156135	-0.967956	3.81694	-0.253595	0.799808	NA	ABCG2	0
ABCG4	434.412	-0.130889	0.113298	-1.15527	0.24798	0.719069	ABCG4	0
ABCG5	0.267776	1.41378	3.39716	0.416167	0.677288	NA	ABCG5	0
ABCG8	6.87263	0.988646	0.696056	1.42035	0.155505	NA	ABCG8	0
ABHD1	2.1037	-0.924036	1.30665	-0.707181	0.479454	NA	ABHD1	0
ABHD10	967.571	0.0270113	0.0749147	0.36056	0.718428	0.937326	ABHD10	0
ABHD11	112.804	-0.0727857	0.175813	-0.413995	0.678878	0.928339	ABHD11	0
ABHD12	1525.16	0.126221	0.0758006	1.66518	0.0958777	0.503515	ABHD12	0
ABHD12B	0.499233	-0.277935	2.77845	-0.100032	0.920319	NA	ABHD12B	0
ABHD13	426.098	-0.0428202	0.102776	-0.416635	0.676945	0.928287	ABHD13	0
ABHD14A	239.882	0.151201	0.138513	1.0916	0.275008	0.735873	ABHD14A	0
ABHD14A-ACY1	0	NA	NA	NA	NA	NA	ABHD14A-ACY1	0
ABHD14B	18.705	0.14738	0.39256	0.375432	0.707339	0.935	ABHD14B	0
ABHD15	3.44858	-0.199503	0.94073	-0.212073	0.83205	NA	ABHD15	0
ABHD16A	401.081	0.723373	0.413235	1.75051	0.0800299	0.46927	ABHD16A	0
ABHD16A_1	507.432	-0.4852	0.510705	-0.950058	0.342083	0.783865	ABHD16A_1	0
ABHD16A_2	635.39	0.182659	0.448753	0.407037	0.683981	0.930767	ABHD16A_2	0
ABHD16A_3	362.55	0.0454944	0.116853	0.389329	0.697033	0.934397	ABHD16A_3	0
ABHD16A_4	576.421	0.184882	0.477517	0.387174	0.698628	0.934568	ABHD16A_4	0
ABHD16A_5	632.015	-0.230078	0.312014	-0.737396	0.460881	0.850294	ABHD16A_5	0
ABHD16A_6	721.281	-0.214373	0.236864	-0.905045	0.365442	0.800898	ABHD16A_6	0
ABHD16B	2.32732	0.0556598	1.30049	0.0427991	0.965862	NA	ABHD16B	0
ABHD17A	1192.64	0.0231565	0.0867071	0.267066	0.789419	0.955866	ABHD17A	0
ABHD17B	835.47	0.0718533	0.0850583	0.844753	0.398249	0.819949	ABHD17B	0
ABHD17C	1046.85	-0.0425787	0.0875699	-0.486226	0.626807	0.914795	ABHD17C	0
ABHD18	136.848	-0.13172	0.164674	-0.799883	0.423779	0.833838	ABHD18	0
ABHD2	1945.48	0.163232	0.0852172	1.91548	0.0554311	0.398827	ABHD2	0
ABHD3	33.7646	-0.0267861	0.308577	-0.0868053	0.930826	0.989395	ABHD3	0
ABHD4	101.976	-0.0717416	0.191324	-0.374975	0.707679	0.935	ABHD4	0
ABHD5	282.831	0.0918961	0.116929	0.785914	0.431918	0.837808	ABHD5	0
ABHD6	337.006	0.0585423	0.112287	0.521366	0.602112	0.903967	ABHD6	0
ABHD8	548.832	0.109491	0.102844	1.06463	0.287042	0.743144	ABHD8	0
ABI1	783.371	0.0154829	0.0837539	0.184862	0.853337	0.970502	ABI1	0
ABI2	4436.19	0.00556564	0.0668529	0.0832521	0.933651	0.989648	ABI2	0
ABI3	0.142263	0.715155	3.81694	0.187364	0.851376	NA	ABI3	0
ABI3BP	0.137752	0.715155	3.81694	0.187364	0.851376	NA	ABI3BP	0
ABITRAM	185.553	-0.00731212	0.13433	-0.0544339	0.956589	0.993725	ABITRAM	0
ABL1	3132.37	0.0928738	0.0700902	1.32506	0.185151	0.654342	ABL1	0
ABL2	1001.74	0.0293481	0.0882242	0.332653	0.739396	0.942807	ABL2	0
ABLIM1	6290.8	0.0659051	0.0544918	1.20945	0.22649	0.700247	ABLIM1	0
ABLIM2	563.879	0.0492795	0.0976709	0.504547	0.613877	0.908734	ABLIM2	0
ABLIM3	1557.29	0.195465	0.100129	1.95214	0.0509214	0.381712	ABLIM3	0
ABO	1.5808	-0.322196	1.39741	-0.230567	0.817651	NA	ABO	0
ABO_1	0.831948	-0.320584	1.85577	-0.172749	0.862848	NA	ABO_1	0
ABR	3272.47	0.0589136	0.0837742	0.703243	0.481904	0.862043	ABR	0
ABR-AS1	1.4674	-0.435779	1.35658	-0.321233	0.748034	NA	ABR-AS1	0
ABR-AS1_1	1.4674	-0.435779	1.35658	-0.321233	0.748034	NA	ABR-AS1_1	0
ABRA	1.05726	-1.8297	1.85364	-0.987084	0.323602	NA	ABRA	0
ABRACL	414.946	0.257929	0.117558	2.19406	0.0282313	0.283362	ABRACL	0
ABRAXAS1	81.4496	0.279203	0.201203	1.38767	0.165237	0.624976	ABRAXAS1	0
ABRAXAS2	378.056	-0.00247166	0.107135	-0.0230706	0.981594	0.997875	ABRAXAS2	0
ABR_1	3383.51	0.0769305	0.0941009	0.817532	0.413624	0.829509	ABR_1	0
ABR_2	3453.55	0.261777	0.0614504	4.25997	2.04451e-05	0.00235164	ABR_2	1
ABT1	376.776	0.0828495	0.113343	0.73096	0.464804	0.852901	ABT1	0
ABT1_1	389.386	0.0840962	0.11873	0.708296	0.478762	0.860437	ABT1_1	0
ABTB1	23.1769	-0.817146	0.37093	-2.20297	0.0275971	0.278934	ABTB1	0
ABTB2	1295.1	0.0804549	0.0706152	1.13934	0.254561	0.723023	ABTB2	0
ABTB3	551.54	-0.0412477	0.0923001	-0.446887	0.654957	0.923923	ABTB3	0
ACAA1	753.791	-0.0732297	0.107725	-0.679786	0.49664	0.867699	ACAA1	0
ACAA2	98.739	-0.0874018	0.196556	-0.444666	0.656561	0.924184	ACAA2	0
ACACA	3459.4	0.490462	0.0732602	6.69479	2.15975e-11	9.79476e-09	ACACA	1
ACACA_1	3567.65	0.439646	0.0786638	5.58892	2.28482e-08	6.04448e-06	ACACA_1	1
ACACB	39.7385	0.0330273	0.271469	0.121661	0.903167	0.983192	ACACB	0
ACAD10	182.759	-0.185877	0.138412	-1.34293	0.179296	0.645228	ACAD10	0
ACAD11	3.41491	0.884384	0.941445	0.93939	0.347531	NA	ACAD11	0
ACAD8	606.288	-0.119095	0.08733	-1.36374	0.172651	0.634842	ACAD8	0
ACAD9	496.915	0.0601974	0.101026	0.595858	0.55127	0.889645	ACAD9	0
ACAD9-DT	13.5236	-0.217723	0.456948	-0.476473	0.633738	NA	ACAD9-DT	0
ACADL	0.729022	-0.980831	2.08487	-0.470452	0.638032	NA	ACADL	0
ACADM	519.659	0.00184939	0.0968859	0.0190883	0.984771	0.998118	ACADM	0
ACADS	16.5224	-0.095186	0.422019	-0.225549	0.821552	NA	ACADS	0
ACADSB	339.964	-0.102727	0.112881	-0.91005	0.362796	0.799815	ACADSB	0
ACADVL	581.433	-0.669737	0.118272	-5.6627	1.49007e-08	4.14946e-06	ACADVL	-1
ACAN	6.43217	1.73392	0.892846	1.94201	0.052136	NA	ACAN	0
ACAP1	3.96152	0.0449558	0.856931	0.0524614	0.958161	NA	ACAP1	0
ACAP1_1	4.09155	0.126391	0.833547	0.15163	0.879479	NA	ACAP1_1	0
ACAP2	485.523	-0.254267	0.113237	-2.24544	0.0247401	0.263924	ACAP2	0
ACAP3	3317.87	-0.248749	0.0970189	-2.56393	0.0103495	0.166634	ACAP3	0
ACAT1	780.365	0.224387	0.113502	1.97694	0.0480485	0.372534	ACAT1	0
ACAT2	4585.49	0.751654	0.0747172	10.06	8.30038e-24	1.01348e-20	ACAT2	1
ACBD3	461.556	0.0120738	0.0966279	0.124951	0.900562	0.982709	ACBD3	0
ACBD3-AS1	3.68155	-0.101988	0.922248	-0.110586	0.911944	NA	ACBD3-AS1	0
ACBD4	46.1138	-0.0483426	0.260296	-0.185722	0.852663	0.970411	ACBD4	0
ACBD5	770.178	-0.0892814	0.0887207	-1.00632	0.314262	0.764956	ACBD5	0
ACBD6	999.032	0.0710094	0.0752834	0.943228	0.345564	0.786288	ACBD6	0
ACBD7	88.637	-0.176166	0.201827	-0.872856	0.382741	0.811194	ACBD7	0
ACBD7-DCLRE1CP1	0	NA	NA	NA	NA	NA	ACBD7-DCLRE1CP1	0
ACCS	0.56618	-1.729	2.36566	-0.730875	0.464855	NA	ACCS	0
ACCSL	9.4141	-0.49058	0.560011	-0.876019	0.38102	NA	ACCSL	0
ACD	648.362	-0.0219882	0.0923063	-0.238209	0.811719	0.960153	ACD	0
ACE	10.2816	-0.0794391	0.54198	-0.146572	0.88347	NA	ACE	0
ACE2	10.2046	0.356868	0.530548	0.67264	0.501176	NA	ACE2	0
ACE2-DT	0	NA	NA	NA	NA	NA	ACE2-DT	0
ACER1	1.14078	0.31654	1.52715	0.207276	0.835795	NA	ACER1	0
ACER2	93.085	0.108909	0.192756	0.56501	0.572067	0.896301	ACER2	0
ACER3	295.153	0.0896637	0.11113	0.806838	0.41976	0.832856	ACER3	0
ACER3-AS1	0.440577	-1.23521	2.6024	-0.474644	0.635041	NA	ACER3-AS1	0
ACHE	385.501	-0.0256875	0.11168	-0.23001	0.818084	0.961313	ACHE	0
ACIN1	3481.56	-0.184769	0.0818738	-2.25675	0.0240234	0.259757	ACIN1	0
ACKR1	95.1513	-0.252246	0.180211	-1.39973	0.161595	0.621373	ACKR1	0
ACKR2	5.00776	-0.767088	0.832653	-0.921259	0.356915	NA	ACKR2	0
ACKR3	4.6025	-0.294753	0.856168	-0.34427	0.730643	NA	ACKR3	0
ACKR4	0	NA	NA	NA	NA	NA	ACKR4	0
ACLY	9691.47	0.407719	0.0650878	6.26413	3.74908e-10	1.35248e-07	ACLY	1
ACMSD	0.275727	-1.82342	3.31865	-0.549446	0.582699	NA	ACMSD	0
ACO1	498.1	0.172592	0.109208	1.5804	0.114015	0.540997	ACO1	0
ACO2	3274.2	0.0961902	0.0885449	1.08634	0.277327	0.737478	ACO2	0
ACOD1	0	NA	NA	NA	NA	NA	ACOD1	0
ACOT1	33.3105	-0.245995	0.299044	-0.822606	0.410732	0.826853	ACOT1	0
ACOT11	0.818501	-0.50336	2.13733	-0.235509	0.813814	NA	ACOT11	0
ACOT12	3.90955	0.0560637	0.884592	0.0633781	0.949465	NA	ACOT12	0
ACOT13	290.914	0.140191	0.128047	1.09484	0.273589	0.735002	ACOT13	0
ACOT2	57.9135	0.0307543	0.237589	0.129443	0.897007	0.98145	ACOT2	0
ACOT4	7.31518	0.189062	0.653285	0.289402	0.772274	NA	ACOT4	0
ACOT6	0	NA	NA	NA	NA	NA	ACOT6	0
ACOT7	5915.98	0.24842	0.0825889	3.00791	0.00263051	0.0728691	ACOT7	0
ACOT8	310.228	-0.00251093	0.110925	-0.0226363	0.98194	0.997909	ACOT8	0
ACOT9	613.845	0.140439	0.102581	1.36905	0.170983	0.632864	ACOT9	0
ACOX1	906.144	0.000707668	0.0788585	0.00897389	0.99284	0.999136	ACOX1	0
ACOX2	0.962343	3.21014	2.01157	1.59584	0.110525	NA	ACOX2	0
ACOX3	799.849	-0.0703376	0.0817427	-0.860476	0.389527	0.81423	ACOX3	0
ACOXL	0.413479	-1.10541	2.65284	-0.416689	0.676906	NA	ACOXL	0
ACOXL-AS1	0.6658	0.113674	2.32893	0.0488096	0.961071	NA	ACOXL-AS1	0
ACP1	1566.83	0.0708223	0.0700028	1.01171	0.311678	0.762535	ACP1	0
ACP2	776.081	0.0561336	0.0962829	0.583007	0.559889	0.89228	ACP2	0
ACP3	0	NA	NA	NA	NA	NA	ACP3	0
ACP4	0.119592	-0.967956	3.81694	-0.253595	0.799808	NA	ACP4	0
ACP5	5.43892	0.960805	0.77331	1.24246	0.214067	NA	ACP5	0
ACP6	30.7926	-0.818758	0.406133	-2.01599	0.0438015	0.3577	ACP6	0
ACP7	0	NA	NA	NA	NA	NA	ACP7	0
ACR	3.04925	0.403573	1.00806	0.400346	0.688902	NA	ACR	0
ACRBP	19.5941	-0.121533	0.448036	-0.271257	0.786194	0.95502	ACRBP	0
ACRV1	9.55805	-0.163259	0.580411	-0.281281	0.778495	NA	ACRV1	0
ACR_1	3.20367	0.222858	0.977701	0.227941	0.819692	NA	ACR_1	0
ACSBG1	15.1961	0.610222	0.455893	1.33852	0.180727	NA	ACSBG1	0
ACSBG2	0.296083	1.45588	3.28258	0.443515	0.657393	NA	ACSBG2	0
ACSF2	0.523627	-1.63502	2.41795	-0.676202	0.498912	NA	ACSF2	0
ACSF3	167.825	0.0776693	0.148561	0.522812	0.601105	0.903793	ACSF3	0
ACSL1	1251.43	0.0890353	0.0722129	1.23296	0.217592	0.690755	ACSL1	0
ACSL3	4530.87	0.53924	0.0666924	8.08547	6.19238e-16	5.17324e-13	ACSL3	1
ACSL3-AS1	0	NA	NA	NA	NA	NA	ACSL3-AS1	0
ACSL4	6458.91	0.309101	0.0627743	4.92401	8.4787e-07	0.000162147	ACSL4	1
ACSL5	0.119592	-0.967956	3.81694	-0.253595	0.799808	NA	ACSL5	0
ACSL6	303.19	-0.0328097	0.133193	-0.246332	0.805425	0.960133	ACSL6	0
ACSL6-AS1	0	NA	NA	NA	NA	NA	ACSL6-AS1	0
ACSM1	0.569053	2.44153	2.9407	0.830257	0.406394	NA	ACSM1	0
ACSM2A	0	NA	NA	NA	NA	NA	ACSM2A	0
ACSM2B	0.239184	-1.64848	3.79422	-0.434472	0.663946	NA	ACSM2B	0
ACSM3	6.06051	-0.354483	0.703185	-0.50411	0.614184	NA	ACSM3	0
ACSM4	0	NA	NA	NA	NA	NA	ACSM4	0
ACSM5	0.438945	0.502594	2.91196	0.172596	0.862969	NA	ACSM5	0
ACSM6	0	NA	NA	NA	NA	NA	ACSM6	0
ACSS1	1.11592	-2.92688	1.74881	-1.67364	0.0942018	NA	ACSS1	0
ACSS2	699.486	0.645764	0.0911206	7.08691	1.37139e-12	6.59637e-10	ACSS2	1
ACSS3	15.3986	0.384373	0.45441	0.845874	0.397623	NA	ACSS3	0
ACTA1	3.77236	-0.954743	0.915993	-1.0423	0.297271	NA	ACTA1	0
ACTA2	29.3439	-0.558516	0.319815	-1.74637	0.080746	0.470928	ACTA2	0
ACTA2-AS1	8.61406	0.0145144	0.651159	0.0222901	0.982217	NA	ACTA2-AS1	0
ACTB	83685.6	0.179106	0.0762481	2.34898	0.0188248	0.228866	ACTB	0
ACTBL2	0.249617	-0.246618	3.48764	-0.070712	0.943627	NA	ACTBL2	0
ACTC1	3.0698	-0.648315	0.951169	-0.681599	0.495493	NA	ACTC1	0
ACTE1P	0.277923	-0.246617	3.35642	-0.0734762	0.941427	NA	ACTE1P	0
ACTG1	105436	0.183088	0.0881909	2.07604	0.0378901	0.331732	ACTG1	0
ACTG1P17	1.94399	-1.35348	1.47544	-0.917338	0.358966	NA	ACTG1P17	0
ACTG1P20	39.2403	-0.0483241	0.28605	-0.168936	0.865847	0.973603	ACTG1P20	0
ACTG1P25	35.1472	0.370332	0.288318	1.28446	0.198983	0.67196	ACTG1P25	0
ACTG1P4	12.6155	-0.856369	0.472427	-1.8127	0.0698781	NA	ACTG1P4	0
ACTG1_1	103440	0.181099	0.0880668	2.05638	0.0397459	0.340162	ACTG1_1	0
ACTG2	0	NA	NA	NA	NA	NA	ACTG2	0
ACTL10	1.52223	-0.100179	1.34355	-0.0745634	0.940562	NA	ACTL10	0
ACTL6A	491.804	0.0907856	0.0964281	0.941484	0.346457	0.787377	ACTL6A	0
ACTL6B	2295.37	0.0642123	0.0743146	0.86406	0.387555	0.813118	ACTL6B	0
ACTL7A	0	NA	NA	NA	NA	NA	ACTL7A	0
ACTL7B	0.156135	-0.967956	3.81694	-0.253595	0.799808	NA	ACTL7B	0
ACTL8	1.03898	-0.810247	1.7171	-0.47187	0.63702	NA	ACTL8	0
ACTL9	0	NA	NA	NA	NA	NA	ACTL9	0
ACTMAP	234.662	-0.0472766	0.143345	-0.32981	0.741543	0.942933	ACTMAP	0
ACTN1	391.433	0.148708	0.112099	1.32658	0.184647	0.653489	ACTN1	0
ACTN1-DT	0	NA	NA	NA	NA	NA	ACTN1-DT	0
ACTN2	3.82613	-0.46857	0.894013	-0.52412	0.600195	NA	ACTN2	0
ACTN3	1.18853	-2.11904	1.69928	-1.24702	0.212389	NA	ACTN3	0
ACTN4	1286.48	-0.231594	0.0806949	-2.87	0.00410475	0.0976197	ACTN4	0
ACTN4_1	1461.7	-0.079328	0.069394	-1.14315	0.252975	0.721818	ACTN4_1	0
ACTR10	1850.87	0.209267	0.0710285	2.94624	0.00321665	0.0828863	ACTR10	0
ACTR1A	5123.69	0.186318	0.0816836	2.28098	0.0225498	0.252599	ACTR1A	0
ACTR1B	1163.08	-0.0470993	0.109328	-0.430807	0.666609	0.927372	ACTR1B	0
ACTR1B_1	1228.59	0.0312366	0.106523	0.293239	0.76934	0.951359	ACTR1B_1	0
ACTR2	8203.73	0.10475	0.060666	1.72666	0.084229	0.47814	ACTR2	0
ACTR3	4045.48	0.121812	0.0586962	2.07529	0.0379595	0.331973	ACTR3	0
ACTR3-AS1	12.0813	0.24077	0.523318	0.460084	0.645456	NA	ACTR3-AS1	0
ACTR3B	572.091	-0.00163211	0.0876144	-0.0186283	0.985138	0.998118	ACTR3B	0
ACTR3BP2	0	NA	NA	NA	NA	NA	ACTR3BP2	0
ACTR3BP5	0	NA	NA	NA	NA	NA	ACTR3BP5	0
ACTR3BP5_1	0	NA	NA	NA	NA	NA	ACTR3BP5_1	0
ACTR3C	27.3476	-0.133961	0.346339	-0.386791	0.698911	0.934568	ACTR3C	0
ACTR5	151.057	0.0946091	0.160631	0.588982	0.555873	0.890343	ACTR5	0
ACTR6	774.889	0.200976	0.0978372	2.05418	0.0399578	0.340854	ACTR6	0
ACTR8	1979.67	-0.021919	0.0763699	-0.287011	0.774104	0.952243	ACTR8	0
ACTRT1	0.720217	-1.02488	2.0892	-0.490562	0.623737	NA	ACTRT1	0
ACTRT2	0	NA	NA	NA	NA	NA	ACTRT2	0
ACTRT3	18.04	0.0345904	0.41648	0.083054	0.933809	0.989648	ACTRT3	0
ACVR1	275.299	0.089419	0.114378	0.781782	0.434343	0.838621	ACVR1	0
ACVR1B	4712.18	0.0693133	0.0639961	1.08309	0.27877	0.738815	ACVR1B	0
ACVR1C	0.716778	1.46211	2.12806	0.687064	0.492042	NA	ACVR1C	0
ACVR2A	3167.67	0.00256572	0.0639719	0.0401069	0.968008	0.995127	ACVR2A	0
ACVR2B	4820.79	-0.0239535	0.0857376	-0.279381	0.779952	0.953569	ACVR2B	0
ACVR2B-AS1	54.8892	-0.0938233	0.232	-0.404411	0.68591	0.930949	ACVR2B-AS1	0
ACVRL1	0.545699	1.05996	2.30403	0.460044	0.645485	NA	ACVRL1	0
ACY1	0.844097	0.608092	1.81081	0.335812	0.737013	NA	ACY1	0
ACY3	0	NA	NA	NA	NA	NA	ACY3	0
ACYP1	248.311	0.0817089	0.139477	0.585823	0.557994	0.890602	ACYP1	0
ACYP2	311.353	0.271658	0.119969	2.2644	0.0235497	0.257441	ACYP2	0
ADA	4.34627	0.364521	0.86698	0.42045	0.674157	NA	ADA	0
ADA2	454.629	0.0696846	0.145163	0.480044	0.631196	0.916421	ADA2	0
ADAD1	0	NA	NA	NA	NA	NA	ADAD1	0
ADAD2	0.158331	0.715155	3.81694	0.187364	0.851376	NA	ADAD2	0
ADAM10	1605.86	-0.0630737	0.0762124	-0.827604	0.407895	0.825409	ADAM10	0
ADAM11	722.053	-0.306091	0.104746	-2.92222	0.00347546	0.0871613	ADAM11	0
ADAM12	292.897	0.0313776	0.117082	0.267996	0.788702	0.955484	ADAM12	0
ADAM15	13.5834	-0.119294	0.456506	-0.261319	0.793847	NA	ADAM15	0
ADAM15-EFNA4	0	NA	NA	NA	NA	NA	ADAM15-EFNA4	0
ADAM17	512.92	0.0513128	0.0942482	0.544443	0.586136	0.90129	ADAM17	0
ADAM18	0	NA	NA	NA	NA	NA	ADAM18	0
ADAM18_1	0	NA	NA	NA	NA	NA	ADAM18_1	0
ADAM19	647.687	0.0240325	0.0953328	0.252091	0.800971	0.958592	ADAM19	0
ADAM2	0	NA	NA	NA	NA	NA	ADAM2	0
ADAM20	95.796	-0.0450298	0.18418	-0.244488	0.806853	0.960133	ADAM20	0
ADAM20P1	21.2319	-0.572324	0.405604	-1.41104	0.158232	0.61499	ADAM20P1	0
ADAM21	7.20568	-0.214496	0.668638	-0.320795	0.748366	NA	ADAM21	0
ADAM21P1	0.257344	-0.246618	3.44966	-0.0714905	0.943007	NA	ADAM21P1	0
ADAM22	1027.41	-0.0263577	0.080231	-0.328523	0.742516	0.942933	ADAM22	0
ADAM23	1500.78	0.0235349	0.0816775	0.288144	0.773237	0.952031	ADAM23	0
ADAM28	0.71016	-1.00004	1.98095	-0.50483	0.613678	NA	ADAM28	0
ADAM29	0	NA	NA	NA	NA	NA	ADAM29	0
ADAM2_1	0	NA	NA	NA	NA	NA	ADAM2_1	0
ADAM30	0	NA	NA	NA	NA	NA	ADAM30	0
ADAM32	10.6554	-0.997336	0.542531	-1.8383	0.0660177	NA	ADAM32	0
ADAM32_1	13.4011	-0.620893	0.517143	-1.20062	0.229898	NA	ADAM32_1	0
ADAM33	0.631064	-0.832941	2.34087	-0.355825	0.721972	NA	ADAM33	0
ADAM3A	0	NA	NA	NA	NA	NA	ADAM3A	0
ADAM3B	0.560254	-0.360915	2.45915	-0.146764	0.883318	NA	ADAM3B	0
ADAM5	0	NA	NA	NA	NA	NA	ADAM5	0
ADAM5_1	0	NA	NA	NA	NA	NA	ADAM5_1	0
ADAM6	0.156135	-0.967956	3.81694	-0.253595	0.799808	NA	ADAM6	0
ADAM6_1	0.156135	-0.967956	3.81694	-0.253595	0.799808	NA	ADAM6_1	0
ADAM7	1.37613	-0.359051	1.55817	-0.230431	0.817757	NA	ADAM7	0
ADAM7-AS1	3.17655	-0.152367	0.944402	-0.161337	0.871828	NA	ADAM7-AS1	0
ADAM7-AS2	0.66589	-0.932524	2.12779	-0.43826	0.661198	NA	ADAM7-AS2	0
ADAM8	108.046	-0.372352	0.21486	-1.733	0.0830954	0.476272	ADAM8	0
ADAM9	167.303	-0.0872008	0.149437	-0.583528	0.559538	0.89181	ADAM9	0
ADAM9_1	43.4573	-0.121742	0.262786	-0.463272	0.643169	0.91927	ADAM9_1	0
ADAMDEC1	0	NA	NA	NA	NA	NA	ADAMDEC1	0
ADAMTS1	0.995944	-1.74356	1.87173	-0.931523	0.351583	NA	ADAMTS1	0
ADAMTS10	654.9	-0.192635	0.122741	-1.56944	0.116545	0.54553	ADAMTS10	0
ADAMTS12	8.60613	-0.078618	0.583686	-0.134692	0.892855	NA	ADAMTS12	0
ADAMTS12_1	0.785169	1.72855	2.20979	0.782224	0.434083	NA	ADAMTS12_1	0
ADAMTS13	170.434	-0.651809	0.177111	-3.68024	0.000233019	0.0138528	ADAMTS13	-1
ADAMTS13_1	182.822	-0.725471	0.174849	-4.14913	3.33736e-05	0.00346235	ADAMTS13_1	-1
ADAMTS14	0.404034	-1.09911	2.6716	-0.411403	0.680777	NA	ADAMTS14	0
ADAMTS15	147.207	0.291985	0.209048	1.39674	0.162492	0.622621	ADAMTS15	0
ADAMTS16	4.31119	0.176936	0.84091	0.21041	0.833348	NA	ADAMTS16	0
ADAMTS16-DT	4.80448	-0.6475	0.896945	-0.721894	0.47036	NA	ADAMTS16-DT	0
ADAMTS17	1.07472	1.28968	2.00991	0.641662	0.521093	NA	ADAMTS17	0
ADAMTS18	20.442	-0.536544	0.401106	-1.33766	0.181007	0.647684	ADAMTS18	0
ADAMTS19	24.7706	0.098184	0.383374	0.256105	0.79787	0.957698	ADAMTS19	0
ADAMTS19-AS1	2.59213	0.32733	1.20064	0.27263	0.785137	NA	ADAMTS19-AS1	0
ADAMTS2	0.442773	0.461633	2.65484	0.173884	0.861957	NA	ADAMTS2	0
ADAMTS20	2.41922	0.074457	1.05673	0.0704599	0.943828	NA	ADAMTS20	0
ADAMTS2_1	0.130024	0.715155	3.81694	0.187364	0.851376	NA	ADAMTS2_1	0
ADAMTS3	103.856	-0.246625	0.188421	-1.30891	0.190566	0.659729	ADAMTS3	0
ADAMTS4	4.4089	-0.380573	0.847211	-0.449207	0.653282	NA	ADAMTS4	0
ADAMTS5	0.413479	-1.10541	2.65284	-0.416689	0.676906	NA	ADAMTS5	0
ADAMTS6	9.59171	-0.276546	0.55529	-0.49802	0.61847	NA	ADAMTS6	0
ADAMTS7	1114.58	-0.282181	0.120546	-2.34086	0.0192391	0.231522	ADAMTS7	0
ADAMTS7P1	2.60639	-0.949343	1.24132	-0.764783	0.444401	NA	ADAMTS7P1	0
ADAMTS7P1_1	3.11797	-0.789307	1.15332	-0.684378	0.493736	NA	ADAMTS7P1_1	0
ADAMTS8	23.9817	0.0616559	0.356436	0.172979	0.862668	0.973106	ADAMTS8	0
ADAMTS9	1114.64	0.0280748	0.106116	0.264567	0.791343	0.956399	ADAMTS9	0
ADAMTS9-AS1	2.99466	-0.218564	0.993381	-0.22002	0.825856	NA	ADAMTS9-AS1	0
ADAMTS9-AS2	4.65059	-0.431098	0.869167	-0.495989	0.619902	NA	ADAMTS9-AS2	0
ADAMTSL1	55.5828	0.397942	0.23946	1.66183	0.0965469	0.504567	ADAMTSL1	0
ADAMTSL2	21.786	0.493333	0.415896	1.18619	0.235546	0.708514	ADAMTSL2	0
ADAMTSL3	1.41427	0.890566	1.54464	0.576554	0.564241	NA	ADAMTSL3	0
ADAMTSL3_1	1.41427	0.890566	1.54464	0.576554	0.564241	NA	ADAMTSL3_1	0
ADAMTSL4	6.1768	-1.16218	0.816283	-1.42375	0.154519	NA	ADAMTSL4	0
ADAMTSL4-AS1	0.423911	0.454514	2.68799	0.16909	0.865726	NA	ADAMTSL4-AS1	0
ADAMTSL4-AS2	2.29637	0.103371	1.22903	0.0841074	0.932971	NA	ADAMTSL4-AS2	0
ADAMTSL5	1.10536	-0.277188	1.76529	-0.157021	0.875229	NA	ADAMTSL5	0
ADAP1	982.371	0.0780527	0.096252	0.81092	0.417412	0.831589	ADAP1	0
ADAP2	16.5668	-0.294338	0.416462	-0.706758	0.479717	NA	ADAP2	0
ADAP2_1	15.9435	-0.235583	0.425377	-0.553822	0.579701	NA	ADAP2_1	0
ADAR	5603.86	0.0468346	0.0584049	0.801896	0.422613	0.833798	ADAR	0
ADARB1	1471.01	0.294994	0.0712062	4.14282	3.43064e-05	0.0035132	ADARB1	1
ADARB2	419.835	0.254899	0.122108	2.08749	0.0368443	0.324364	ADARB2	0
ADARB2-AS1	0	NA	NA	NA	NA	NA	ADARB2-AS1	0
ADAT1	753.536	-0.104925	0.0911593	-1.151	0.249731	0.720009	ADAT1	0
ADAT2	58.4157	-0.270227	0.231994	-1.1648	0.244099	0.71557	ADAT2	0
ADAT3	47.0719	0.0303821	0.28308	0.107327	0.91453	0.985294	ADAT3	0
ADCK1	148.179	0.0785083	0.151665	0.517642	0.604708	0.90512	ADCK1	0
ADCK2	154.094	0.061925	0.152435	0.406238	0.684568	0.930774	ADCK2	0
ADCK5	160.407	0.000291841	0.182663	0.0015977	0.998725	0.999793	ADCK5	0
ADCK5_1	177.424	-0.169954	0.190051	-0.894257	0.371184	0.805442	ADCK5_1	0
ADCY1	2305.75	0.145517	0.110371	1.31844	0.187358	0.655499	ADCY1	0
ADCY10	7.09839	-0.864164	0.708834	-1.21913	0.222793	NA	ADCY10	0
ADCY10P1	10.3384	-0.785975	0.528106	-1.48829	0.136674	NA	ADCY10P1	0
ADCY2	671.124	0.205474	0.0967842	2.12301	0.0337527	0.311305	ADCY2	0
ADCY3	790.908	0.10485	0.0958936	1.0934	0.27422	0.735391	ADCY3	0
ADCY4	0.413256	1.98741	3.26838	0.608071	0.543141	NA	ADCY4	0
ADCY4_1	0.413256	1.98741	3.26838	0.608071	0.543141	NA	ADCY4_1	0
ADCY5	1740.07	0.0862056	0.0717219	1.20194	0.229386	0.702317	ADCY5	0
ADCY6	1661.99	-0.151192	0.0868952	-1.73994	0.0818695	0.474276	ADCY6	0
ADCY6-DT	1.57037	-0.784316	1.41099	-0.555861	0.578306	NA	ADCY6-DT	0
ADCY7	688.36	0.227226	0.0910588	2.49538	0.0125824	0.185685	ADCY7	0
ADCY8	0.395319	-2.35358	2.87671	-0.818148	0.413273	NA	ADCY8	0
ADCY9	852.689	0.0672891	0.0898859	0.748606	0.454095	0.847588	ADCY9	0
ADCYAP1	1.93686	-1.28244	1.34401	-0.95419	0.339987	NA	ADCYAP1	0
ADCYAP1R1	1147.32	-0.0034006	0.087829	-0.0387185	0.969115	0.995467	ADCYAP1R1	0
ADD1	6196.8	0.117275	0.0524957	2.234	0.0254829	0.26752	ADD1	0
ADD2	5395.82	0.117136	0.0589997	1.98537	0.047103	0.370427	ADD2	0
ADD3	225.823	0.023074	0.14283	0.161549	0.871661	0.975228	ADD3	0
ADD3-AS1	3.01771	0.304934	0.986513	0.309103	0.757243	NA	ADD3-AS1	0
ADGB	0	NA	NA	NA	NA	NA	ADGB	0
ADGB-DT	0	NA	NA	NA	NA	NA	ADGB-DT	0
ADGRA1	105.574	-0.0463975	0.189214	-0.245211	0.806293	0.960133	ADGRA1	0
ADGRA1-AS1	3.49265	-0.428252	0.920793	-0.46509	0.641867	NA	ADGRA1-AS1	0
ADGRA2	241.58	-0.0119357	0.123561	-0.0965975	0.923046	0.987831	ADGRA2	0
ADGRA3	889.87	0.00137474	0.0855181	0.0160754	0.987174	0.998306	ADGRA3	0
ADGRB1	1029.16	-0.0195435	0.0936033	-0.20879	0.834612	0.964458	ADGRB1	0
ADGRB2	2258.52	0.072913	0.0953335	0.764821	0.444378	0.843305	ADGRB2	0
ADGRB3	502.149	-0.0566495	0.109239	-0.518582	0.604052	0.904721	ADGRB3	0
ADGRB3-DT	14.8885	-0.966298	0.466835	-2.06989	0.0384625	NA	ADGRB3-DT	0
ADGRD1	4.61909	0.651315	0.847376	0.768626	0.442115	NA	ADGRD1	0
ADGRD1-AS1	0	NA	NA	NA	NA	NA	ADGRD1-AS1	0
ADGRD2	0.158331	0.715155	3.81694	0.187364	0.851376	NA	ADGRD2	0
ADGRE1	0	NA	NA	NA	NA	NA	ADGRE1	0
ADGRE2	0.260049	1.38942	3.81515	0.364186	0.715719	NA	ADGRE2	0
ADGRE3	0	NA	NA	NA	NA	NA	ADGRE3	0
ADGRE4P	53.1215	-0.301754	0.294362	-1.02511	0.30531	0.75864	ADGRE4P	0
ADGRE5	3.13357	-0.314266	1.06079	-0.296256	0.767034	NA	ADGRE5	0
ADGRF1	0.137752	0.715155	3.81694	0.187364	0.851376	NA	ADGRF1	0
ADGRF2P	0	NA	NA	NA	NA	NA	ADGRF2P	0
ADGRF3	20.2996	-0.186995	0.399994	-0.467495	0.640146	0.918909	ADGRF3	0
ADGRF4	0	NA	NA	NA	NA	NA	ADGRF4	0
ADGRF5	0	NA	NA	NA	NA	NA	ADGRF5	0
ADGRF5-AS1	0	NA	NA	NA	NA	NA	ADGRF5-AS1	0
ADGRG1	5794.15	-0.0901166	0.0602735	-1.49513	0.134881	0.575838	ADGRG1	0
ADGRG2	80.2975	-0.333746	0.247561	-1.34814	0.177614	0.642203	ADGRG2	0
ADGRG3	4.46806	-0.34184	0.803912	-0.425221	0.670676	NA	ADGRG3	0
ADGRG4	0.402312	1.9579	2.93219	0.667727	0.504308	NA	ADGRG4	0
ADGRG5	1.91798	0.259239	1.27611	0.203148	0.839019	NA	ADGRG5	0
ADGRG6	5.32462	0.337195	0.770871	0.437421	0.661806	NA	ADGRG6	0
ADGRG7	7.48664	-0.190841	0.653374	-0.292086	0.770221	NA	ADGRG7	0
ADGRL1	7217.81	0.064535	0.0699027	0.923212	0.355897	0.794312	ADGRL1	0
ADGRL1-AS1	7.66948	0.532158	0.633939	0.839447	0.401219	NA	ADGRL1-AS1	0
ADGRL1-AS1_1	6.98723	0.454636	0.67324	0.675296	0.499488	NA	ADGRL1-AS1_1	0
ADGRL1_1	6819.21	0.150484	0.0695099	2.16494	0.0303926	0.29573	ADGRL1_1	0
ADGRL2	3494.98	-0.0989235	0.0710819	-1.39168	0.164018	0.624559	ADGRL2	0
ADGRL3	4135.1	-0.0463213	0.0811667	-0.570693	0.568208	0.895201	ADGRL3	0
ADGRL3-AS1	1.24937	-2.22269	1.64601	-1.35035	0.176903	NA	ADGRL3-AS1	0
ADGRL4	0.572185	1.0422	2.44098	0.426961	0.669407	NA	ADGRL4	0
ADGRV1	196.536	-0.237075	0.147579	-1.60643	0.108179	0.529486	ADGRV1	0
ADH1A	13.9953	-0.0688198	0.471113	-0.146079	0.883859	NA	ADH1A	0
ADH1B	0.29217	-0.246617	3.29779	-0.0747825	0.940388	NA	ADH1B	0
ADH1C	2.36525	-0.536822	1.09359	-0.490878	0.623512	NA	ADH1C	0
ADH4	0	NA	NA	NA	NA	NA	ADH4	0
ADH5	2842.15	0.19673	0.0702316	2.80116	0.00509185	0.111365	ADH5	0
ADH6	0.130024	0.715155	3.81694	0.187364	0.851376	NA	ADH6	0
ADH7	0.158331	0.715155	3.81694	0.187364	0.851376	NA	ADH7	0
ADHFE1	13.8747	-0.730482	0.471565	-1.54906	0.121367	NA	ADHFE1	0
ADI1	251.408	-0.402293	0.170158	-2.36423	0.0180676	0.223883	ADI1	0
ADI1_1	126.616	-0.471245	0.228319	-2.06398	0.0390196	0.336607	ADI1_1	0
ADIG	0	NA	NA	NA	NA	NA	ADIG	0
ADIPINT	0	NA	NA	NA	NA	NA	ADIPINT	0
ADIPOQ	0.130024	0.715155	3.81694	0.187364	0.851376	NA	ADIPOQ	0
ADIPOQ-AS1	0	NA	NA	NA	NA	NA	ADIPOQ-AS1	0
ADIPOR1	946.646	0.00579657	0.0770574	0.075224	0.940036	0.990034	ADIPOR1	0
ADIPOR2	2088.16	0.0608499	0.0691654	0.879774	0.378982	0.810454	ADIPOR2	0
ADIPOR2_1	2008.77	0.0713293	0.0771793	0.924202	0.355381	0.793731	ADIPOR2_1	0
ADIRF	0.39188	0.461235	2.74964	0.167744	0.866785	NA	ADIRF	0
ADIRF-AS1	0.724609	1.54271	2.29804	0.671315	0.50202	NA	ADIRF-AS1	0
ADISSP	659.519	0.260678	0.092755	2.81039	0.00494819	0.108936	ADISSP	0
ADK	281.863	-0.0429319	0.141796	-0.302773	0.762063	0.949624	ADK	0
ADM	0.82203	-3.40043	2.19129	-1.55179	0.120712	NA	ADM	0
ADM2	2.64597	-0.495196	1.03779	-0.477166	0.633244	NA	ADM2	0
ADM5	23.6695	-0.620181	0.376799	-1.64592	0.0997805	0.512024	ADM5	0
ADNP	5380.76	0.0375127	0.0584477	0.641817	0.520992	0.87733	ADNP	0
ADNP-AS1	40.6824	-0.292764	0.276203	-1.05996	0.289162	0.744216	ADNP-AS1	0
ADNP2	506.15	0.0628433	0.106261	0.591403	0.55425	0.889645	ADNP2	0
ADO	1328.34	-0.0172257	0.0754843	-0.228202	0.819489	0.961491	ADO	0
ADORA1	1197	-0.0987582	0.0827294	-1.19375	0.232576	0.705143	ADORA1	0
ADORA2A	7.62319	-0.313242	0.633025	-0.494834	0.620718	NA	ADORA2A	0
ADORA2A-AS1	0.239184	-1.64848	3.79422	-0.434472	0.663946	NA	ADORA2A-AS1	0
ADORA2B	4.55125	0.223882	0.798435	0.280401	0.77917	NA	ADORA2B	0
ADORA3	0.284527	1.46799	3.74417	0.392074	0.695004	NA	ADORA3	0
ADPGK	605.868	0.00856633	0.108371	0.0790467	0.936995	0.989648	ADPGK	0
ADPGK-AS1	1.92846	0.073267	1.24818	0.0586989	0.953192	NA	ADPGK-AS1	0
ADPRH	2.5035	0.337798	1.17407	0.287716	0.773564	NA	ADPRH	0
ADPRHL1	296.078	0.158149	0.117305	1.34819	0.177599	0.642203	ADPRHL1	0
ADPRM	89.1506	-0.021217	0.188002	-0.112855	0.910146	0.984621	ADPRM	0
ADPRS	529.837	0.109096	0.0963843	1.13188	0.257684	0.725632	ADPRS	0
ADRA1A	9.09009	-0.689492	0.57353	-1.20219	0.22929	NA	ADRA1A	0
ADRA1B	1.17672	1.11674	1.70359	0.655519	0.512134	NA	ADRA1B	0
ADRA1D	16.9569	0.0766031	0.425816	0.179897	0.857233	NA	ADRA1D	0
ADRA2A	317.367	0.317919	0.120564	2.63693	0.00836604	0.148042	ADRA2A	0
ADRA2B	5.82951	-0.680125	0.841546	-0.808185	0.418984	NA	ADRA2B	0
ADRA2C	52.8749	0.137743	0.279922	0.492078	0.622664	0.913286	ADRA2C	0
ADRB1	3.03221	-0.613999	0.991786	-0.619085	0.535861	NA	ADRB1	0
ADRB2	0.156135	-0.967956	3.81694	-0.253595	0.799808	NA	ADRB2	0
ADRB3	0.748523	-0.974733	2.22258	-0.43856	0.660981	NA	ADRB3	0
ADRM1	1454.08	0.0726122	0.081089	0.895463	0.37054	0.805102	ADRM1	0
ADSL	980.384	0.039867	0.0788787	0.505422	0.613262	0.908547	ADSL	0
ADSS1	20.9482	0.284965	0.395228	0.721015	0.4709	0.856558	ADSS1	0
ADSS2	1078.71	0.0625937	0.0879028	0.712079	0.476416	0.859065	ADSS2	0
ADTRP	2.81264	-1.53144	1.11315	-1.37577	0.168894	NA	ADTRP	0
AEBP1	23.4245	-0.583276	0.434112	-1.34361	0.179076	0.644997	AEBP1	0
AEBP2	354.728	-0.118387	0.103446	-1.14443	0.252445	0.721589	AEBP2	0
AEN	994.503	-0.200637	0.0836014	-2.39993	0.0163984	0.214446	AEN	0
AFAP1	6094.33	0.188104	0.0725511	2.59271	0.00952219	0.159101	AFAP1	0
AFAP1-AS1	18.6939	0.160385	0.398892	0.402075	0.687629	0.931212	AFAP1-AS1	0
AFAP1L1	1.50607	-0.675867	1.36779	-0.49413	0.621215	NA	AFAP1L1	0
AFAP1L2	332.035	0.0309628	0.116091	0.266711	0.789692	0.955972	AFAP1L2	0
AFDN	3014.23	0.0053263	0.0670112	0.0794837	0.936648	0.989648	AFDN	0
AFDN-DT	80.8413	-0.235722	0.198031	-1.19033	0.233916	0.707323	AFDN-DT	0
AFF1	258.64	-0.324324	0.128484	-2.52423	0.0115951	0.177998	AFF1	0
AFF1-AS1	0.156135	-0.967956	3.81694	-0.253595	0.799808	NA	AFF1-AS1	0
AFF2	6938.16	0.0263174	0.0690132	0.381339	0.702952	0.934927	AFF2	0
AFF3	881.151	-0.0856435	0.0805223	-1.0636	0.28751	0.743178	AFF3	0
AFF4	3094.88	0.0898702	0.0716586	1.25414	0.20979	0.682233	AFF4	0
AFF4-DT	0.852048	-1.36082	1.96051	-0.694114	0.487611	NA	AFF4-DT	0
AFG1L	127.48	0.180872	0.163363	1.10718	0.268218	0.732303	AFG1L	0
AFG2A	104.487	0.0494242	0.180003	0.274574	0.783644	0.954466	AFG2A	0
AFG2B	201.629	-0.0788414	0.133995	-0.58839	0.556271	0.890343	AFG2B	0
AFG3L1P	138.914	-0.328814	0.1651	-1.99161	0.046414	0.367393	AFG3L1P	0
AFG3L2	1581.27	0.0801297	0.0665285	1.20444	0.228418	0.701509	AFG3L2	0
AFM	0.130024	0.715155	3.81694	0.187364	0.851376	NA	AFM	0
AFMID	72.0027	-0.0495479	0.236613	-0.209405	0.834132	0.964255	AFMID	0
AFP	0.766724	-1.24003	2.20673	-0.561931	0.574163	NA	AFP	0
AFTPH	956.739	-0.027937	0.0834798	-0.334656	0.737885	0.942807	AFTPH	0
AFTPH-DT	52.5335	-0.170701	0.249918	-0.683026	0.49459	0.867568	AFTPH-DT	0
AGA	34.0352	-0.0695797	0.293761	-0.236858	0.812767	0.960153	AGA	0
AGA-DT	7.74197	-0.186085	0.637025	-0.292116	0.770198	NA	AGA-DT	0
AGAP1	8464.92	0.129901	0.075979	1.7097	0.0873209	0.484523	AGAP1	0
AGAP1-IT1	0.696289	0.195567	2.12785	0.0919081	0.926771	NA	AGAP1-IT1	0
AGAP10P	35.7232	-0.631367	0.319849	-1.97395	0.0483871	0.373256	AGAP10P	0
AGAP11	7.5536	-0.277512	0.712895	-0.389275	0.697072	NA	AGAP11	0
AGAP12P	39.7455	-0.776226	0.287519	-2.69974	0.00693945	0.131611	AGAP12P	0
AGAP12P_1	38.9141	-0.635723	0.285243	-2.2287	0.0258337	0.26903	AGAP12P_1	0
AGAP13P	61.7374	-0.722337	0.23038	-3.13541	0.00171612	0.0553659	AGAP13P	0
AGAP14P	9.06544	-0.938425	0.627164	-1.4963	0.134576	NA	AGAP14P	0
AGAP2	2886.4	0.0106461	0.0655565	0.162396	0.870994	0.975228	AGAP2	0
AGAP2-AS1	26.935	-0.51441	0.393158	-1.30841	0.190736	0.660029	AGAP2-AS1	0
AGAP3	2629.56	0.0578194	0.0663692	0.871178	0.383657	0.811194	AGAP3	0
AGAP4	26.5307	-0.323248	0.362158	-0.89256	0.372093	0.805888	AGAP4	0
AGAP5	2.54946	0.319085	1.25606	0.254036	0.799468	NA	AGAP5	0
AGAP6	9.18761	-0.491444	0.594009	-0.827335	0.408047	NA	AGAP6	0
AGAP7P	109.95	-0.633675	0.189263	-3.34811	0.000813636	0.0336324	AGAP7P	-1
AGAP9	3.82765	-0.497952	0.970625	-0.513022	0.607936	NA	AGAP9	0
AGBL1	125.412	-0.0746004	0.22167	-0.336538	0.736465	0.942582	AGBL1	0
AGBL1-AS1	0	NA	NA	NA	NA	NA	AGBL1-AS1	0
AGBL2	0.41799	-1.10547	2.64412	-0.418087	0.675884	NA	AGBL2	0
AGBL2_1	0.41799	-1.10547	2.64412	-0.418087	0.675884	NA	AGBL2_1	0
AGBL3	31.0766	-0.179558	0.392276	-0.457733	0.647144	0.920449	AGBL3	0
AGBL4	306.695	0.172063	0.141275	1.21793	0.223251	0.696474	AGBL4	0
AGBL4-AS1	0	NA	NA	NA	NA	NA	AGBL4-AS1	0
AGBL4-IT1	0	NA	NA	NA	NA	NA	AGBL4-IT1	0
AGBL5	1144.74	-0.00821831	0.0708692	-0.115965	0.907681	0.984137	AGBL5	0
AGBL5-AS1	1.79943	0.535605	1.44878	0.369695	0.71161	NA	AGBL5-AS1	0
AGER	52.1713	-0.154486	0.252663	-0.611431	0.540914	0.885056	AGER	0
AGER_1	45.083	-0.0699172	0.284184	-0.246028	0.805661	0.960133	AGER_1	0
AGER_2	62.326	-0.165688	0.243816	-0.679561	0.496782	0.867699	AGER_2	0
AGER_3	61.9186	-0.255418	0.254806	-1.0024	0.316149	0.765735	AGER_3	0
AGER_4	40.8487	-0.603056	0.331671	-1.81824	0.0690279	0.438974	AGER_4	0
AGER_5	56.7658	-0.140992	0.251772	-0.559998	0.575481	0.897277	AGER_5	0
AGER_6	62.9766	-0.334063	0.288747	-1.15694	0.247297	0.718402	AGER_6	0
AGFG1	1560.49	-0.0136595	0.0665332	-0.205303	0.837336	0.965637	AGFG1	0
AGFG2	158.043	-0.108168	0.153394	-0.70516	0.480711	0.861404	AGFG2	0
AGGF1	723.392	-0.0746738	0.0790146	-0.945064	0.344626	0.785507	AGGF1	0
AGK	706.783	-0.0580931	0.0927344	-0.626446	0.531023	0.881249	AGK	0
AGK-DT	8.12262	-0.0431712	0.640507	-0.0674015	0.946262	NA	AGK-DT	0
AGK_1	404.514	-0.127604	0.124664	-1.02358	0.306033	0.759127	AGK_1	0
AGL	535.055	0.118179	0.102038	1.15818	0.24679	0.717981	AGL	0
AGMAT	8.96072	-0.170852	0.58745	-0.290837	0.771176	NA	AGMAT	0
AGMO	2.34357	-0.550456	1.07907	-0.510119	0.609968	NA	AGMO	0
AGO1	1553.43	-0.0388328	0.0684517	-0.567302	0.570509	0.895696	AGO1	0
AGO2	1508.63	-0.0421118	0.0728464	-0.57809	0.563203	0.893746	AGO2	0
AGO3	633.769	-0.309633	0.112508	-2.75211	0.00592135	0.121751	AGO3	0
AGO4	2019.1	-0.0273076	0.0726227	-0.37602	0.706902	0.935	AGO4	0
AGPAT1	1986.81	0.0240937	0.116026	0.207658	0.835496	0.96472	AGPAT1	0
AGPAT1_1	1620.71	0.189077	0.0987019	1.91563	0.0554116	0.398827	AGPAT1_1	0
AGPAT1_2	1742.84	0.157608	0.106059	1.48604	0.137268	0.580253	AGPAT1_2	0
AGPAT1_3	1534.58	0.0312091	0.102307	0.305055	0.760325	0.949201	AGPAT1_3	0
AGPAT1_4	1688.49	-0.146436	0.107795	-1.35847	0.174316	0.637244	AGPAT1_4	0
AGPAT1_5	1742.92	0.225757	0.126425	1.7857	0.0741474	0.452322	AGPAT1_5	0
AGPAT1_6	1666.61	0.29915	0.121101	2.47024	0.0135021	0.193167	AGPAT1_6	0
AGPAT2	4.69227	0.381024	0.813648	0.468291	0.639577	NA	AGPAT2	0
AGPAT3	1033.81	0.0677743	0.0769829	0.880382	0.378652	0.810454	AGPAT3	0
AGPAT4	1182.11	0.0889697	0.0796225	1.11739	0.263826	0.729032	AGPAT4	0
AGPAT4-IT1	2.99305	-1.84628	1.14105	-1.61806	0.10565	NA	AGPAT4-IT1	0
AGPAT5	662.746	0.0509341	0.0865585	0.588436	0.55624	0.890343	AGPAT5	0
AGPAT5_1	693.175	0.00024292	0.0876962	0.00277002	0.99779	0.999767	AGPAT5_1	0
AGPS	2112.11	0.0872773	0.0673636	1.29561	0.195108	0.667465	AGPS	0
AGR2	0	NA	NA	NA	NA	NA	AGR2	0
AGR3	0	NA	NA	NA	NA	NA	AGR3	0
AGRN	1980.91	-0.0249878	0.0716209	-0.34889	0.727172	0.941118	AGRN	0
AGRP	0.239184	-1.64848	3.79422	-0.434472	0.663946	NA	AGRP	0
AGT	0.130024	0.715155	3.81694	0.187364	0.851376	NA	AGT	0
AGTPBP1	1598.14	0.183944	0.0748003	2.45913	0.0139274	0.196682	AGTPBP1	0
AGTR1	2.30229	0.437195	1.20737	0.362104	0.717274	NA	AGTR1	0
AGTR2	0	NA	NA	NA	NA	NA	AGTR2	0
AGTRAP	8.71819	-0.0877231	0.616159	-0.142371	0.886787	NA	AGTRAP	0
AGXT	0	NA	NA	NA	NA	NA	AGXT	0
AGXT2	0	NA	NA	NA	NA	NA	AGXT2	0
AHCTF1	794.769	0.0232789	0.0912919	0.254994	0.798728	0.958013	AHCTF1	0
AHCTF1P1	128.259	-0.121092	0.161806	-0.748378	0.454232	0.847588	AHCTF1P1	0
AHCY	1771.45	0.0967178	0.0913927	1.05827	0.289934	0.7448	AHCY	0
AHCYL1	1151.49	-0.130524	0.0729048	-1.79033	0.073401	0.451142	AHCYL1	0
AHCYL2	1023.41	-0.0752201	0.0817147	-0.920521	0.357301	0.795656	AHCYL2	0
AHDC1	3421.91	0.0444517	0.0700521	0.634552	0.525721	0.879507	AHDC1	0
AHI1	433.394	-0.304034	0.123243	-2.46696	0.0136267	0.193989	AHI1	0
AHI1-DT	5.55079	0.773614	0.751445	1.0295	0.303244	NA	AHI1-DT	0
AHNAK	5.59059	-1.22576	0.901491	-1.3597	0.173925	NA	AHNAK	0
AHNAK2	489.666	0.298946	0.149613	1.99813	0.045703	0.364911	AHNAK2	0
AHR	65.3562	0.371	0.222157	1.66999	0.0949216	0.501061	AHR	0
AHRR	0	NA	NA	NA	NA	NA	AHRR	0
AHSA1	1920.37	-0.00882733	0.0673215	-0.131122	0.895679	0.980896	AHSA1	0
AHSA2P	209.491	-0.547472	0.16959	-3.22822	0.00124564	0.0451416	AHSA2P	-1
AHSG	6.65441	0.354666	0.699655	0.506915	0.612215	NA	AHSG	0
AHSP	0.119592	-0.967956	3.81694	-0.253595	0.799808	NA	AHSP	0
AICDA	0.27401	-1.81624	3.32611	-0.546055	0.585028	NA	AICDA	0
AIDA	632.747	0.126888	0.0856143	1.48209	0.138316	0.582356	AIDA	0
AIF1	0	NA	NA	NA	NA	NA	AIF1	0
AIF1L	46.2609	0.220101	0.269674	0.816174	0.414401	0.829955	AIF1L	0
AIF1_1	0	NA	NA	NA	NA	NA	AIF1_1	0
AIF1_2	0	NA	NA	NA	NA	NA	AIF1_2	0
AIF1_3	0	NA	NA	NA	NA	NA	AIF1_3	0
AIF1_4	0	NA	NA	NA	NA	NA	AIF1_4	0
AIF1_5	0	NA	NA	NA	NA	NA	AIF1_5	0
AIFM1	1212.57	0.0264359	0.0767303	0.34453	0.730448	0.941613	AIFM1	0
AIFM2	31.0344	-0.425453	0.341422	-1.24612	0.212721	0.685334	AIFM2	0
AIFM3	8.02181	-0.368866	0.584357	-0.631234	0.527887	NA	AIFM3	0
AIG1	659.283	0.0535042	0.0937082	0.570966	0.568023	0.895201	AIG1	0
AIM2	63.3857	-0.40669	0.236031	-1.72303	0.0848824	0.479821	AIM2	0
AIMP1	363.587	-0.0384761	0.108338	-0.355148	0.722478	0.939068	AIMP1	0
AIMP2	343.448	0.0906473	0.108948	0.832023	0.405396	0.823929	AIMP2	0
AIP	804.954	0.126152	0.0867732	1.45382	0.145997	0.594594	AIP	0
AIPL1	2.4642	-0.260265	1.05771	-0.246064	0.805633	NA	AIPL1	0
AIRE	0.390073	1.91705	3.33205	0.575336	0.565064	NA	AIRE	0
AIRIM	204.898	-0.0698856	0.126544	-0.552261	0.580769	0.899436	AIRIM	0
AIRN	0	NA	NA	NA	NA	NA	AIRN	0
AJAP1	141.569	-0.200307	0.176768	-1.13316	0.257146	0.724856	AJAP1	0
AJM1	807.661	0.150194	0.0947787	1.58468	0.113039	0.538173	AJM1	0
AJUBA	8.3214	-0.854905	0.597704	-1.43032	0.152626	NA	AJUBA	0
AJUBA-DT	2.38744	-0.574858	1.17232	-0.490359	0.62388	NA	AJUBA-DT	0
AK1	2.36112	-0.225242	1.10843	-0.203208	0.838973	NA	AK1	0
AK2	684.663	-0.202302	0.0880226	-2.2983	0.0215449	0.245716	AK2	0
AK3	724.639	-0.174809	0.108357	-1.61327	0.106687	0.526531	AK3	0
AK4	41.075	0.16087	0.29255	0.549887	0.582397	0.900077	AK4	0
AK5	334.079	0.19214	0.149465	1.28552	0.198611	0.671838	AK5	0
AK6	139.692	-0.108551	0.1729	-0.627826	0.530118	0.880849	AK6	0
AK6_1	140.321	-0.111037	0.170093	-0.6528	0.513885	0.874449	AK6_1	0
AK6_2	141.819	-0.117086	0.171481	-0.682793	0.494738	0.867568	AK6_2	0
AK7	9.03549	0.523767	0.565756	0.925782	0.354559	NA	AK7	0
AK8	40.4807	0.174792	0.293785	0.594965	0.551867	0.889645	AK8	0
AK9	408.022	0.0656903	0.0993642	0.661106	0.508545	0.872474	AK9	0
AKAIN1	6.05435	0.329272	0.700104	0.470318	0.638127	NA	AKAIN1	0
AKAP1	1535.31	0.0235823	0.0692792	0.340396	0.733559	0.941946	AKAP1	0
AKAP1-DT	14.2148	0.291874	0.458231	0.636958	0.524152	NA	AKAP1-DT	0
AKAP10	356.203	-0.000318879	0.119886	-0.00265984	0.997878	0.999767	AKAP10	0
AKAP11	2410.16	0.0491546	0.0755566	0.650567	0.515326	0.874921	AKAP11	0
AKAP12	6610.64	0.383918	0.0761803	5.0396	4.66512e-07	9.6168e-05	AKAP12	1
AKAP13	1949.36	-0.0896065	0.0744252	-1.20398	0.228597	0.701509	AKAP13	0
AKAP14	14.615	0.251233	0.455238	0.551873	0.581036	NA	AKAP14	0
AKAP17A	748.549	0.0331329	0.0822933	0.40262	0.687228	0.931198	AKAP17A	0
AKAP17A_1	780.306	0.0216583	0.0788979	0.27451	0.783693	0.954466	AKAP17A_1	0
AKAP17BP	0	NA	NA	NA	NA	NA	AKAP17BP	0
AKAP3	110.95	0.174149	0.172629	1.0088	0.31307	0.763226	AKAP3	0
AKAP4	0.399607	0.487874	2.73558	0.178344	0.858453	NA	AKAP4	0
AKAP5	155.324	0.176967	0.153462	1.15317	0.248842	0.71986	AKAP5	0
AKAP6	4128.77	0.135718	0.0646684	2.09868	0.0358448	0.320003	AKAP6	0
AKAP7	184.199	-0.135114	0.137054	-0.985843	0.32421	0.771198	AKAP7	0
AKAP8	486.122	-0.230615	0.0988473	-2.33305	0.0196457	0.23464	AKAP8	0
AKAP8L	1779.82	-0.0993187	0.0790504	-1.2564	0.208972	0.682161	AKAP8L	0
AKAP9	2656.27	-0.0546287	0.0833011	-0.655798	0.511954	0.874011	AKAP9	0
AKIP1	381.552	-0.0238867	0.105013	-0.227465	0.820062	0.961491	AKIP1	0
AKIRIN1	2608.99	0.0330185	0.0690511	0.478175	0.632526	0.91707	AKIRIN1	0
AKIRIN2	2909.46	0.0256936	0.0680734	0.37744	0.705847	0.935	AKIRIN2	0
AKNA	138.55	0.209407	0.171772	1.2191	0.222807	0.696026	AKNA	0
AKNAD1	4.53741	0.732554	0.848523	0.863328	0.387957	NA	AKNAD1	0
AKR1A1	1185.33	0.0906909	0.0833711	1.0878	0.276685	0.737478	AKR1A1	0
AKR1B1	2897.08	0.130985	0.0705857	1.85569	0.0634984	0.422631	AKR1B1	0
AKR1B10	0.314466	-0.246617	3.21426	-0.0767259	0.938842	NA	AKR1B10	0
AKR1B15	0.312749	-0.246617	3.22037	-0.0765804	0.938957	NA	AKR1B15	0
AKR1C1	2737.36	0.168254	0.078389	2.1464	0.031841	0.303557	AKR1C1	0
AKR1C2	2998.27	0.0349211	0.0831705	0.419874	0.674577	0.927946	AKR1C2	0
AKR1C3	309.767	0.0548524	0.115066	0.476706	0.633572	0.917236	AKR1C3	0
AKR1C4	3.84869	-0.486607	0.908736	-0.535477	0.59232	NA	AKR1C4	0
AKR1C6P	0	NA	NA	NA	NA	NA	AKR1C6P	0
AKR1C8	0	NA	NA	NA	NA	NA	AKR1C8	0
AKR1D1	0.941304	0.869141	1.93496	0.449178	0.653303	NA	AKR1D1	0
AKR1E2	121.97	-0.116639	0.178629	-0.65297	0.513776	0.874449	AKR1E2	0
AKR7A2	291.732	0.12793	0.139092	0.91975	0.357704	0.795883	AKR7A2	0
AKR7A2P1	0.280015	1.45145	3.34512	0.433902	0.66436	NA	AKR7A2P1	0
AKR7A2P1_1	0.280015	1.45145	3.34512	0.433902	0.66436	NA	AKR7A2P1_1	0
AKR7A3	12.9337	-0.743671	0.508307	-1.46303	0.143458	NA	AKR7A3	0
AKR7L	23.4618	-1.24527	0.390662	-3.18759	0.00143463	0.0495041	AKR7L	-1
AKT1	3138.19	0.070008	0.0698215	1.00267	0.31602	0.765735	AKT1	0
AKT1S1	292.436	-0.00732333	0.115487	-0.0634127	0.949438	0.992194	AKT1S1	0
AKT2	900.278	-0.254384	0.088801	-2.86466	0.00417463	0.0983947	AKT2	0
AKT3	2574.34	0.158255	0.0707835	2.23576	0.0253676	0.267077	AKT3	0
AKT3-IT1	0.130024	0.715155	3.81694	0.187364	0.851376	NA	AKT3-IT1	0
AKT3-IT1_1	0.130024	0.715155	3.81694	0.187364	0.851376	NA	AKT3-IT1_1	0
AKT3_1	2489.29	0.181902	0.0763397	2.38279	0.0171819	0.219059	AKT3_1	0
AKTIP	475.397	0.0619116	0.102499	0.604022	0.545829	0.886609	AKTIP	0
ALAD	767.466	-0.236183	0.0882313	-2.67687	0.0074314	0.137802	ALAD	0
ALAS1	1229.67	0.0619987	0.0719095	0.862177	0.38859	0.813588	ALAS1	0
ALAS2	0.284527	1.46799	3.74417	0.392074	0.695004	NA	ALAS2	0
ALB	2.61663	-2.3292	1.18616	-1.96365	0.049571	NA	ALB	0
ALCAM	1809.38	-0.0203456	0.066694	-0.305059	0.760321	0.949201	ALCAM	0
ALDH16A1	158.062	-0.0830572	0.153183	-0.542208	0.587675	0.901457	ALDH16A1	0
ALDH18A1	1360.11	0.0520535	0.0988947	0.526353	0.598643	0.903362	ALDH18A1	0
ALDH1A1	4.83349	0.59109	0.821784	0.719277	0.47197	NA	ALDH1A1	0
ALDH1A2	10.0871	-0.675162	0.557672	-1.21068	0.226018	NA	ALDH1A2	0
ALDH1A2-AS1	0	NA	NA	NA	NA	NA	ALDH1A2-AS1	0
ALDH1A3	0.119592	-0.967956	3.81694	-0.253595	0.799808	NA	ALDH1A3	0
ALDH1A3-AS1	0.260049	1.38942	3.81515	0.364186	0.715719	NA	ALDH1A3-AS1	0
ALDH1B1	692.517	0.243044	0.102428	2.37283	0.0176525	0.221827	ALDH1B1	0
ALDH1L1	4.99066	0.0468573	0.835612	0.0560754	0.955282	NA	ALDH1L1	0
ALDH1L1-AS1	49.6693	-0.130468	0.249966	-0.521943	0.60171	0.903959	ALDH1L1-AS1	0
ALDH1L1-AS2	0	NA	NA	NA	NA	NA	ALDH1L1-AS2	0
ALDH1L2	262.176	0.137875	0.120923	1.14019	0.254209	0.722782	ALDH1L2	0
ALDH2	2317.33	0.169428	0.0791022	2.14189	0.0322024	0.305164	ALDH2	0
ALDH3A1	0.732747	-1.10945	2.08268	-0.532701	0.59424	NA	ALDH3A1	0
ALDH3A2	1135.59	0.125971	0.0749039	1.68177	0.0926139	0.496642	ALDH3A2	0
ALDH3B1	0.874635	-1.45667	1.84981	-0.787472	0.431006	NA	ALDH3B1	0
ALDH3B2	0	NA	NA	NA	NA	NA	ALDH3B2	0
ALDH4A1	293.484	0.195136	0.134378	1.45214	0.146462	0.595339	ALDH4A1	0
ALDH5A1	1295.3	-0.0596134	0.0965949	-0.617148	0.537137	0.882821	ALDH5A1	0
ALDH6A1	243.779	-0.0446229	0.12653	-0.352666	0.724339	0.939642	ALDH6A1	0
ALDH7A1	1606.2	0.120986	0.0753903	1.6048	0.108539	0.530594	ALDH7A1	0
ALDH8A1	16.6661	0.21707	0.431724	0.502799	0.615106	NA	ALDH8A1	0
ALDH9A1	307.98	0.218863	0.113982	1.92015	0.0548389	0.397677	ALDH9A1	0
ALDOA	34.7855	-0.00622661	0.31379	-0.0198432	0.984168	0.997937	ALDOA	0
ALDOB	0.586759	-1.72892	2.3407	-0.738633	0.46013	NA	ALDOB	0
ALDOC	737.19	0.698948	0.0901762	7.75092	9.12295e-15	5.79234e-12	ALDOC	1
ALG1	336.31	0.124967	0.106817	1.16992	0.242033	0.712657	ALG1	0
ALG10	85.7415	-0.0551255	0.187294	-0.294326	0.768509	0.951359	ALG10	0
ALG10B	254.887	0.117296	0.125908	0.931599	0.351544	0.790546	ALG10B	0
ALG11	61.5341	-0.0497452	0.261132	-0.190499	0.848918	0.969416	ALG11	0
ALG12	224.969	0.0275053	0.13224	0.207996	0.835232	0.96472	ALG12	0
ALG13	799.128	-0.00652442	0.0865637	-0.0753713	0.939919	0.990034	ALG13	0
ALG14	160.791	-0.110288	0.147467	-0.747884	0.45453	0.847588	ALG14	0
ALG14-AS1	0	NA	NA	NA	NA	NA	ALG14-AS1	0
ALG1L1P	13.1157	-0.329735	0.461089	-0.715122	0.474534	NA	ALG1L1P	0
ALG1L2	0	NA	NA	NA	NA	NA	ALG1L2	0
ALG1L9P	3.49161	-0.729696	0.948577	-0.769254	0.441743	NA	ALG1L9P	0
ALG2	239.243	-0.0103973	0.125169	-0.0830657	0.933799	0.989648	ALG2	0
ALG3	256.218	0.0813863	0.132925	0.612272	0.540358	0.884599	ALG3	0
ALG5	271.073	0.108691	0.128147	0.848177	0.396339	0.819199	ALG5	0
ALG6	163.029	0.0853059	0.144407	0.590734	0.554699	0.889645	ALG6	0
ALG8	215.215	0.0111111	0.143545	0.0774052	0.938301	0.98994	ALG8	0
ALG9	940.3	0.00716781	0.0859232	0.0834211	0.933517	0.989648	ALG9	0
ALK	213.065	-0.251062	0.156596	-1.60324	0.108881	0.53123	ALK	0
ALKAL1	1.68629	-0.00932942	1.33204	-0.00700387	0.994412	NA	ALKAL1	0
ALKAL2	0.119592	-0.967956	3.81694	-0.253595	0.799808	NA	ALKAL2	0
ALKBH1	279.879	0.0823178	0.116916	0.704076	0.481385	0.86176	ALKBH1	0
ALKBH2	258.325	0.0756633	0.144405	0.523965	0.600303	0.903362	ALKBH2	0
ALKBH3	240.607	-0.00872411	0.131943	-0.06612	0.947282	0.991377	ALKBH3	0
ALKBH3-AS1	0.546382	1.06434	2.72127	0.39112	0.695709	NA	ALKBH3-AS1	0
ALKBH4	335.316	0.00429511	0.110152	0.0389925	0.968896	0.995467	ALKBH4	0
ALKBH5	2011.13	0.0123101	0.0759604	0.16206	0.871259	0.975228	ALKBH5	0
ALKBH6	307.014	0.170624	0.108541	1.57197	0.115957	0.544904	ALKBH6	0
ALKBH7	948.922	0.154156	0.0993153	1.55219	0.120617	0.553178	ALKBH7	0
ALKBH8	270.223	-0.0635399	0.113464	-0.560002	0.575478	0.897277	ALKBH8	0
ALLC	3.12652	0.885831	1.17921	0.751209	0.452527	NA	ALLC	0
ALMS1	417.206	0.0746585	0.108871	0.68575	0.492871	0.867314	ALMS1	0
ALMS1-IT1	2.01631	0.88733	1.29027	0.687709	0.491636	NA	ALMS1-IT1	0
ALMS1-IT1_1	2.01631	0.88733	1.29027	0.687709	0.491636	NA	ALMS1-IT1_1	0
ALMS1P1	24.7546	-0.169315	0.37469	-0.45188	0.651355	0.922298	ALMS1P1	0
ALMS1P1_1	25.6914	-0.0998411	0.359768	-0.277515	0.781384	0.953812	ALMS1P1_1	0
ALMS1_1	432.85	0.101556	0.104725	0.969746	0.332173	0.777084	ALMS1_1	0
ALOX12	1.82203	0.254554	1.22304	0.208133	0.835125	NA	ALOX12	0
ALOX12-AS1	41.3108	0.105946	0.288426	0.367325	0.713377	0.93695	ALOX12-AS1	0
ALOX12B	3.5527	-0.855186	1.05056	-0.814029	0.415628	NA	ALOX12B	0
ALOX12P2	0	NA	NA	NA	NA	NA	ALOX12P2	0
ALOX15	4.57591	-0.84397	0.96668	-0.87306	0.38263	NA	ALOX15	0
ALOX15B	0.566174	1.02533	2.28097	0.449515	0.65306	NA	ALOX15B	0
ALOX15P1	3.92024	0.669453	0.880992	0.759885	0.447323	NA	ALOX15P1	0
ALOX5	0.314466	-0.246617	3.21426	-0.0767259	0.938842	NA	ALOX5	0
ALOX5AP	3.43828	0.89486	0.948524	0.943424	0.345464	NA	ALOX5AP	0
ALOX5_1	0.314466	-0.246617	3.21426	-0.0767259	0.938842	NA	ALOX5_1	0
ALOXE3	17.6615	0.145241	0.450785	0.322196	0.747304	NA	ALOXE3	0
ALPG	0.119592	-0.967956	3.81694	-0.253595	0.799808	NA	ALPG	0
ALPI	0	NA	NA	NA	NA	NA	ALPI	0
ALPK1	20.0697	-0.260434	0.395488	-0.658512	0.510209	0.873171	ALPK1	0
ALPK2	0.667607	-0.936454	2.12648	-0.440378	0.659663	NA	ALPK2	0
ALPK3	25.1835	-0.23962	0.377452	-0.634835	0.525536	0.879507	ALPK3	0
ALPL	187.498	0.147916	0.140606	1.05199	0.292805	0.746061	ALPL	0
ALPP	0.130024	0.715155	3.81694	0.187364	0.851376	NA	ALPP	0
ALS2	1259.95	0.116621	0.0694248	1.67982	0.092992	0.497493	ALS2	0
ALS2CL	12.3802	-0.672967	0.482179	-1.39568	0.162811	NA	ALS2CL	0
ALX1	21.6313	0.000359332	0.399716	0.00089897	0.999283	0.999793	ALX1	0
ALX3	6.1051	0.171054	0.701201	0.243944	0.807274	NA	ALX3	0
ALX4	0.284527	1.46799	3.74417	0.392074	0.695004	NA	ALX4	0
ALYREF	515.437	0.0764393	0.102722	0.744134	0.456795	0.848987	ALYREF	0
AMACR	19.6859	0.0347136	0.402588	0.0862261	0.931287	0.989395	AMACR	0
AMBN	0.533071	-1.63972	2.40508	-0.681771	0.495384	NA	AMBN	0
AMBP	0.997917	0.945636	1.7995	0.525499	0.599236	NA	AMBP	0
AMBRA1	1790.45	0.0162038	0.0902994	0.179445	0.857588	0.972347	AMBRA1	0
AMD1	1421.92	-0.0727847	0.0784121	-0.928233	0.353287	0.792051	AMD1	0
AMDHD1	0.416184	0.431521	2.96203	0.145684	0.884171	NA	AMDHD1	0
AMDHD2	102.497	-0.111713	0.188801	-0.591698	0.554053	0.889645	AMDHD2	0
AMELX	0.432341	-1.09961	2.61733	-0.420127	0.674392	NA	AMELX	0
AMELY	0	NA	NA	NA	NA	NA	AMELY	0
AMER1	975.966	0.0925113	0.108932	0.849255	0.395739	0.819199	AMER1	0
AMER2	1358.45	-0.0179581	0.0725312	-0.247592	0.80445	0.960133	AMER2	0
AMER3	1662.73	0.110769	0.0797606	1.38876	0.164904	0.624709	AMER3	0
AMFR	1361.2	0.116315	0.0758822	1.53284	0.125316	0.56143	AMFR	0
AMH	198.424	-0.158264	0.162782	-0.972249	0.330926	0.775963	AMH	0
AMHR2	1.56655	-1.27642	1.47178	-0.867264	0.385797	NA	AMHR2	0
AMIGO1	802.793	-0.0350305	0.0902746	-0.388044	0.697984	0.934568	AMIGO1	0
AMIGO2	228.982	0.115995	0.130321	0.89007	0.373428	0.806316	AMIGO2	0
AMIGO3	161.295	0.200157	0.145603	1.37468	0.169231	0.630726	AMIGO3	0
AMMECR1	51.1584	-0.23652	0.24184	-0.978001	0.328074	0.773681	AMMECR1	0
AMMECR1L	1049.61	0.10914	0.0799849	1.36451	0.172408	0.634748	AMMECR1L	0
AMN	3.24745	0.00711144	0.946065	0.00751686	0.994002	NA	AMN	0
AMN1	499.501	0.137313	0.106758	1.2862	0.198372	0.671838	AMN1	0
AMOT	1382.24	0.164993	0.0753706	2.18909	0.0285904	0.28399	AMOT	0
AMOTL1	1628.77	0.0598586	0.0784018	0.763484	0.445175	0.843305	AMOTL1	0
AMOTL2	2520.73	-0.0705483	0.0639252	-1.10361	0.269763	0.733218	AMOTL2	0
AMPD1	0.119592	-0.967956	3.81694	-0.253595	0.799808	NA	AMPD1	0
AMPD2	1372.88	-0.134461	0.0863253	-1.5576	0.119327	0.552098	AMPD2	0
AMPD3	7.42486	-0.460785	0.614289	-0.750111	0.453188	NA	AMPD3	0
AMPH	2120.78	0.113719	0.0994005	1.14405	0.252603	0.721659	AMPH	0
AMT	44.2284	-0.839247	0.321044	-2.61412	0.00894588	0.15306	AMT	0
AMTN	0	NA	NA	NA	NA	NA	AMTN	0
AMY1A	0.738856	1.50276	2.11667	0.709966	0.477725	NA	AMY1A	0
AMY1B	0.436254	0.538237	2.92888	0.183769	0.854195	NA	AMY1B	0
AMY1C	0.718277	1.46815	2.12756	0.690063	0.490154	NA	AMY1C	0
AMY2A	1.75196	-1.51124	1.40037	-1.07917	0.280512	NA	AMY2A	0
AMY2B	51.9899	-0.66451	0.289204	-2.29772	0.0215775	0.245873	AMY2B	0
AMZ1	27.5506	-0.18695	0.336944	-0.554839	0.579005	0.898479	AMZ1	0
AMZ2	1274.51	0.110907	0.0810008	1.36921	0.170933	0.632864	AMZ2	0
AMZ2P1	274.61	0.100971	0.127289	0.79324	0.427638	0.836185	AMZ2P1	0
ANAPC1	819.284	0.049333	0.0833187	0.5921	0.553784	0.889645	ANAPC1	0
ANAPC10	86.5411	0.0328528	0.203609	0.161352	0.871816	0.975228	ANAPC10	0
ANAPC11	929.59	0.203321	0.0948321	2.14401	0.032032	0.30464	ANAPC11	0
ANAPC13	1955.23	0.0958961	0.0806748	1.18867	0.234568	0.707717	ANAPC13	0
ANAPC15	355.484	0.130357	0.11691	1.11502	0.264842	0.730011	ANAPC15	0
ANAPC16	405.701	0.0643007	0.11774	0.546124	0.584981	0.901103	ANAPC16	0
ANAPC1P1	3.12149	-1.23343	0.973585	-1.26689	0.205193	NA	ANAPC1P1	0
ANAPC1P2	179.903	-0.0695376	0.147714	-0.470759	0.637813	0.918219	ANAPC1P2	0
ANAPC1P4	9.87123	0.0512108	0.55079	0.092977	0.925922	NA	ANAPC1P4	0
ANAPC1P6	0.749003	0.313404	2.26774	0.138201	0.890082	NA	ANAPC1P6	0
ANAPC2	469.881	0.0439837	0.101399	0.433769	0.664456	0.926386	ANAPC2	0
ANAPC4	310.602	-0.0655726	0.123964	-0.528963	0.596831	0.903117	ANAPC4	0
ANAPC5	1109.43	0.0132703	0.0742806	0.178651	0.858212	0.972611	ANAPC5	0
ANAPC7	1230.16	-0.0496833	0.0735607	-0.675406	0.499418	0.869217	ANAPC7	0
ANG	6.467	-0.0381625	0.666976	-0.0572172	0.954372	NA	ANG	0
ANGEL1	197.631	-0.317622	0.156818	-2.02542	0.0428239	0.352823	ANGEL1	0
ANGEL2	509.047	-0.0475447	0.105525	-0.450554	0.652311	0.922335	ANGEL2	0
ANGPT1	90.984	-0.132494	0.186069	-0.712067	0.476423	0.859065	ANGPT1	0
ANGPT2	36.1887	-0.342882	0.328142	-1.04492	0.296061	0.750055	ANGPT2	0
ANGPT4	3.4055	0.546469	0.927661	0.589083	0.555806	NA	ANGPT4	0
ANGPTL1	0.158331	0.715155	3.81694	0.187364	0.851376	NA	ANGPTL1	0
ANGPTL2	16.5222	-0.574106	0.422085	-1.36017	0.173777	NA	ANGPTL2	0
ANGPTL3	0.119592	-0.967956	3.81694	-0.253595	0.799808	NA	ANGPTL3	0
ANGPTL4	0.761053	-1.08011	2.06483	-0.523097	0.600906	NA	ANGPTL4	0
ANGPTL5	4.64	-0.0991586	0.828862	-0.119632	0.904775	NA	ANGPTL5	0
ANGPTL6	2.6007	-0.750298	1.15226	-0.651153	0.514948	NA	ANGPTL6	0
ANGPTL7	0	NA	NA	NA	NA	NA	ANGPTL7	0
ANGPTL8	0.511472	-0.261934	2.52466	-0.10375	0.917367	NA	ANGPTL8	0
ANHX	0	NA	NA	NA	NA	NA	ANHX	0
ANK1	658.896	-0.161361	0.10843	-1.48816	0.136709	0.579281	ANK1	0
ANK2	10650.3	0.0821673	0.071975	1.14161	0.253617	0.722739	ANK2	0
ANK2-AS1	0	NA	NA	NA	NA	NA	ANK2-AS1	0
ANK3	7837.14	-0.0346764	0.0848042	-0.4089	0.682613	0.93037	ANK3	0
ANK3-DT	0.43615	0.487579	2.66683	0.182831	0.854931	NA	ANK3-DT	0
ANKAR	54.2278	-0.229324	0.258999	-0.885422	0.375929	0.808334	ANKAR	0
ANKDD1A	27.9663	-0.0312965	0.336692	-0.092953	0.925941	0.988981	ANKDD1A	0
ANKDD1B	1.81766	-0.244121	1.38469	-0.1763	0.860058	NA	ANKDD1B	0
ANKEF1	151.039	0.116759	0.169981	0.686891	0.492151	0.86722	ANKEF1	0
ANKFN1	21.3556	-0.260363	0.362564	-0.718115	0.472686	0.857801	ANKFN1	0
ANKFY1	2569.52	0.0434464	0.0625838	0.694212	0.487549	0.865938	ANKFY1	0
ANKH	973.497	-0.0345583	0.075024	-0.460631	0.645064	0.919659	ANKH	0
ANKHD1	42.3568	-0.281207	0.273773	-1.02715	0.304348	0.757733	ANKHD1	0
ANKHD1-DT	42.8508	0.0286876	0.285605	0.100445	0.919991	0.98668	ANKHD1-DT	0
ANKHD1-EIF4EBP3	1.73474	-1.07054	1.32552	-0.807639	0.419298	NA	ANKHD1-EIF4EBP3	0
ANKIB1	1353.42	0.0242446	0.0827419	0.293015	0.769511	0.951359	ANKIB1	0
ANKK1	0.450501	0.490351	2.64454	0.185421	0.852899	NA	ANKK1	0
ANKLE1	72.6008	-0.728404	0.282908	-2.57471	0.0100325	0.163665	ANKLE1	0
ANKLE2	1205.65	-0.0642529	0.0798318	-0.804852	0.420905	0.833181	ANKLE2	0
ANKMY1	175.376	-0.147633	0.148659	-0.9931	0.320661	0.768987	ANKMY1	0
ANKMY2	1043.69	0.181172	0.0768314	2.35804	0.0183717	0.225828	ANKMY2	0
ANKRA2	271.529	-0.130699	0.141159	-0.925899	0.354498	0.792864	ANKRA2	0
ANKRD1	0.714364	0.0397413	2.25811	0.0175994	0.985958	NA	ANKRD1	0
ANKRD10	1198.54	-0.376866	0.101365	-3.71791	0.000200881	0.0124554	ANKRD10	-1
ANKRD11	3746.61	-0.00417681	0.0703998	-0.0593298	0.952689	0.993223	ANKRD11	0
ANKRD12	1036.42	-0.0541367	0.0796033	-0.680082	0.496453	0.867576	ANKRD12	0
ANKRD13A	857.85	-0.104704	0.0862139	-1.21447	0.224569	0.697749	ANKRD13A	0
ANKRD13B	2041.37	-0.0272035	0.0772477	-0.352159	0.724719	0.939672	ANKRD13B	0
ANKRD13C	698.548	0.0516143	0.0852782	0.605246	0.545015	0.886104	ANKRD13C	0
ANKRD13C-DT	50.3399	0.0159071	0.258503	0.0615354	0.950933	0.992539	ANKRD13C-DT	0
ANKRD13D	1122.34	-0.089138	0.0760995	-1.17134	0.241464	0.712657	ANKRD13D	0
ANKRD16	173.311	0.00939584	0.143658	0.0654044	0.947852	0.991704	ANKRD16	0
ANKRD17	2661.96	0.0557712	0.0859984	0.648515	0.516652	0.875689	ANKRD17	0
ANKRD17-DT	10.2586	-0.26761	0.529644	-0.505264	0.613374	NA	ANKRD17-DT	0
ANKRD18A	41.7423	0.287152	0.272362	1.0543	0.291745	0.745832	ANKRD18A	0
ANKRD18B	19.9966	-0.329968	0.384221	-0.858795	0.390453	0.814732	ANKRD18B	0
ANKRD18CP	322.613	0.0213692	0.120198	0.177784	0.858893	0.972865	ANKRD18CP	0
ANKRD18DP	0.119592	-0.967956	3.81694	-0.253595	0.799808	NA	ANKRD18DP	0
ANKRD18DP_1	0.119592	-0.967956	3.81694	-0.253595	0.799808	NA	ANKRD18DP_1	0
ANKRD19P	2.22797	0.394877	1.16763	0.338188	0.735222	NA	ANKRD19P	0
ANKRD2	0.431639	0.475166	2.92723	0.162326	0.871049	NA	ANKRD2	0
ANKRD20A1	14.6693	-0.0720672	0.458008	-0.157349	0.87497	NA	ANKRD20A1	0
ANKRD20A11P	0.72502	-1.13509	2.23755	-0.507291	0.611951	NA	ANKRD20A11P	0
ANKRD20A12P	32.1457	-0.22627	0.297952	-0.759417	0.447603	0.844819	ANKRD20A12P	0
ANKRD20A12P_1	22.0702	-0.113065	0.385937	-0.292962	0.769551	0.951359	ANKRD20A12P_1	0
ANKRD20A19P	1.35519	-1.54718	1.87229	-0.826354	0.408603	NA	ANKRD20A19P	0
ANKRD20A21P	1.01642	-3.69265	1.84667	-1.99963	0.0455405	NA	ANKRD20A21P	0
ANKRD20A2P	17.1746	-0.286754	0.424383	-0.675697	0.499233	NA	ANKRD20A2P	0
ANKRD20A3P	14.9	-0.147297	0.454713	-0.323933	0.745989	NA	ANKRD20A3P	0
ANKRD20A4-ANKRD20A20P	12.1525	0.229962	0.531612	0.432575	0.665324	NA	ANKRD20A4-ANKRD20A20P	0
ANKRD20A5P	0	NA	NA	NA	NA	NA	ANKRD20A5P	0
ANKRD20A8P	0.688471	1.40799	2.31578	0.607996	0.54319	NA	ANKRD20A8P	0
ANKRD20A9P	0	NA	NA	NA	NA	NA	ANKRD20A9P	0
ANKRD20A9P_1	0	NA	NA	NA	NA	NA	ANKRD20A9P_1	0
ANKRD22	0.561663	1.0118	2.4515	0.412728	0.679806	NA	ANKRD22	0
ANKRD23	138.237	-0.400819	0.178222	-2.24899	0.0245131	0.262583	ANKRD23	0
ANKRD24	14.5873	-0.234186	0.447032	-0.523867	0.600371	NA	ANKRD24	0
ANKRD26	323.711	-0.226818	0.120562	-1.88134	0.0599252	0.412583	ANKRD26	0
ANKRD26P1	0	NA	NA	NA	NA	NA	ANKRD26P1	0
ANKRD26P3	0	NA	NA	NA	NA	NA	ANKRD26P3	0
ANKRD27	435.148	0.145903	0.097938	1.48975	0.13629	0.578429	ANKRD27	0
ANKRD28	778.226	0.00398516	0.0846656	0.0470694	0.962458	0.994732	ANKRD28	0
ANKRD29	20.0932	0.0771358	0.393515	0.196018	0.844596	0.967923	ANKRD29	0
ANKRD30A	0	NA	NA	NA	NA	NA	ANKRD30A	0
ANKRD30B	0	NA	NA	NA	NA	NA	ANKRD30B	0
ANKRD30BL	0	NA	NA	NA	NA	NA	ANKRD30BL	0
ANKRD30BP2	0	NA	NA	NA	NA	NA	ANKRD30BP2	0
ANKRD30BP3	0	NA	NA	NA	NA	NA	ANKRD30BP3	0
ANKRD31	21.3243	-0.301919	0.395722	-0.762958	0.445489	0.843305	ANKRD31	0
ANKRD33	4.4078	-0.3811	0.825157	-0.461852	0.644187	NA	ANKRD33	0
ANKRD33B	0.844612	-1.47939	1.96861	-0.75149	0.452358	NA	ANKRD33B	0
ANKRD34A	54.1625	-0.159066	0.271355	-0.58619	0.557748	0.890403	ANKRD34A	0
ANKRD34B	8.25395	-0.268014	0.592395	-0.452425	0.650963	NA	ANKRD34B	0
ANKRD34C	0.452816	-1.23461	2.5811	-0.478328	0.632417	NA	ANKRD34C	0
ANKRD34C-AS1	0.679761	-2.10187	2.04951	-1.02554	0.305106	NA	ANKRD34C-AS1	0
ANKRD35	3.47409	1.86233	1.07678	1.72954	0.0837127	NA	ANKRD35	0
ANKRD36	298.46	-0.655462	0.150029	-4.3689	1.24875e-05	0.00156074	ANKRD36	-1
ANKRD36B	201.673	-0.607169	0.152882	-3.97148	7.14261e-05	0.00612836	ANKRD36B	-1
ANKRD36BP1	0.432341	-1.09961	2.61733	-0.420127	0.674392	NA	ANKRD36BP1	0
ANKRD36BP2	7.70715	-0.130223	0.602279	-0.216217	0.828818	NA	ANKRD36BP2	0
ANKRD36B_1	206.923	-0.612865	0.160701	-3.8137	0.000136902	0.00953089	ANKRD36B_1	-1
ANKRD36C	197.74	-0.619766	0.163842	-3.78271	0.000155131	0.01026	ANKRD36C	-1
ANKRD36_1	353.859	-0.762738	0.154453	-4.9383	7.88052e-07	0.000152546	ANKRD36_1	-1
ANKRD37	26.3765	0.575044	0.348805	1.64861	0.0992278	0.510028	ANKRD37	0
ANKRD39	146.65	0.206732	0.156109	1.32428	0.18541	0.65444	ANKRD39	0
ANKRD40	687.653	0.125553	0.0838814	1.4968	0.134446	0.574754	ANKRD40	0
ANKRD40CL	0	NA	NA	NA	NA	NA	ANKRD40CL	0
ANKRD42	173.872	-0.096719	0.13991	-0.691296	0.489379	0.866934	ANKRD42	0
ANKRD42-DT	21.0156	-0.0148417	0.405592	-0.0365927	0.97081	0.995467	ANKRD42-DT	0
ANKRD44	386.245	-0.19434	0.107922	-1.80075	0.0717424	0.446103	ANKRD44	0
ANKRD44-AS1	0	NA	NA	NA	NA	NA	ANKRD44-AS1	0
ANKRD44-DT	3.94824	-0.622662	0.838672	-0.742438	0.457822	NA	ANKRD44-DT	0
ANKRD44-IT1	0.288355	1.42132	3.30963	0.429449	0.667596	NA	ANKRD44-IT1	0
ANKRD45	109.226	0.290492	0.201924	1.43862	0.150259	0.60077	ANKRD45	0
ANKRD46	3389.15	-0.0101976	0.0634002	-0.160844	0.872216	0.975228	ANKRD46	0
ANKRD49	85.2873	-0.284207	0.189587	-1.49909	0.133851	0.573854	ANKRD49	0
ANKRD50	1183.21	0.0224663	0.0728077	0.308571	0.757648	0.948157	ANKRD50	0
ANKRD52	1689.19	-0.0059142	0.0798153	-0.0740986	0.940932	0.990034	ANKRD52	0
ANKRD53	18.4756	-0.261386	0.426236	-0.613243	0.539716	0.88443	ANKRD53	0
ANKRD54	727.498	-0.0111717	0.0863192	-0.129423	0.897023	0.98145	ANKRD54	0
ANKRD55	69.3796	-0.0521744	0.22031	-0.236822	0.812795	0.960153	ANKRD55	0
ANKRD6	1171.07	0.00644867	0.0920695	0.0700413	0.944161	0.99071	ANKRD6	0
ANKRD60	0.156135	-0.967956	3.81694	-0.253595	0.799808	NA	ANKRD60	0
ANKRD61	1.75117	0.267852	1.36874	0.195693	0.844851	NA	ANKRD61	0
ANKRD62	0.142263	0.715155	3.81694	0.187364	0.851376	NA	ANKRD62	0
ANKRD62P1-PARP4P3	0	NA	NA	NA	NA	NA	ANKRD62P1-PARP4P3	0
ANKRD63	5.12688	-1.46225	0.840654	-1.73942	0.0819614	NA	ANKRD63	0
ANKRD65	3.17811	0.207235	0.977302	0.212048	0.83207	NA	ANKRD65	0
ANKRD65-AS1	0	NA	NA	NA	NA	NA	ANKRD65-AS1	0
ANKRD66	0	NA	NA	NA	NA	NA	ANKRD66	0
ANKRD7	10.538	0.0556364	0.556557	0.0999652	0.920372	NA	ANKRD7	0
ANKRD9	363.691	0.413088	0.112356	3.67659	0.000236371	0.013896	ANKRD9	1
ANKS1A	6968.44	0.0299309	0.0632971	0.472864	0.63631	0.917643	ANKS1A	0
ANKS1B	545.074	-0.119645	0.101931	-1.17378	0.240482	0.712289	ANKS1B	0
ANKS3	356.667	-0.205814	0.129856	-1.58495	0.112979	0.538047	ANKS3	0
ANKS4B	0	NA	NA	NA	NA	NA	ANKS4B	0
ANKS4B_1	0	NA	NA	NA	NA	NA	ANKS4B_1	0
ANKS6	144.126	-0.223882	0.178508	-1.25418	0.209776	0.682233	ANKS6	0
ANKUB1	0	NA	NA	NA	NA	NA	ANKUB1	0
ANKZF1	392.235	-0.599651	0.124387	-4.82086	1.4294e-06	0.000263825	ANKZF1	-1
ANLN	59.5011	0.153585	0.241833	0.635085	0.525373	0.879507	ANLN	0
ANO1	1.30292	-0.107846	1.486	-0.0725749	0.942144	NA	ANO1	0
ANO10	376.848	0.407982	0.114279	3.57004	0.000356922	0.0190115	ANO10	1
ANO2	50.1184	0.186535	0.261205	0.714134	0.475144	0.858656	ANO2	0
ANO3	3.94068	0.531903	1.00019	0.531799	0.594865	NA	ANO3	0
ANO3-AS1	0	NA	NA	NA	NA	NA	ANO3-AS1	0
ANO4	9.4478	0.3928	0.575799	0.682182	0.495124	NA	ANO4	0
ANO4_1	1.39422	0.189402	1.44968	0.130651	0.896051	NA	ANO4_1	0
ANO5	346.314	-0.0335095	0.114825	-0.291831	0.770415	0.951416	ANO5	0
ANO6	338.68	-0.00763603	0.113936	-0.0670203	0.946566	0.99132	ANO6	0
ANO7	38.5012	0.196489	0.286799	0.685109	0.493275	0.867467	ANO7	0
ANO7L1	9.39908	-0.34287	0.582922	-0.588192	0.556403	NA	ANO7L1	0
ANO7L1_1	10.2474	-0.195234	0.541177	-0.360758	0.71828	NA	ANO7L1_1	0
ANO8	1190.95	-0.315059	0.0928346	-3.39377	0.000689375	0.0298974	ANO8	-1
ANO9	0	NA	NA	NA	NA	NA	ANO9	0
ANOS1	432.342	0.46841	0.273328	1.71373	0.086579	0.483198	ANOS1	0
ANP32A	1477.56	0.0972505	0.0839042	1.15907	0.246429	0.717479	ANP32A	0
ANP32A-IT1	1.02771	-0.953534	1.87717	-0.507964	0.611478	NA	ANP32A-IT1	0
ANP32AP1	11.1413	-0.144067	0.548719	-0.262551	0.792897	NA	ANP32AP1	0
ANP32B	890.413	0.0263194	0.082668	0.318375	0.750201	0.94575	ANP32B	0
ANP32D	0.156135	-0.967956	3.81694	-0.253595	0.799808	NA	ANP32D	0
ANP32E	423.105	0.0435511	0.107936	0.40349	0.686588	0.930993	ANP32E	0
ANPEP	1.25216	-0.768851	1.66311	-0.462297	0.643869	NA	ANPEP	0
ANTKMT	205.405	-0.0845477	0.128612	-0.657387	0.510932	0.873831	ANTKMT	0
ANTXR1	189.471	-0.441343	0.177066	-2.49253	0.0126836	0.186227	ANTXR1	0
ANTXR2	22.1733	0.0945486	0.365328	0.258805	0.795786	0.957407	ANTXR2	0
ANTXRL	0	NA	NA	NA	NA	NA	ANTXRL	0
ANTXRLP1	0	NA	NA	NA	NA	NA	ANTXRLP1	0
ANXA1	0.249617	-0.246618	3.48764	-0.070712	0.943627	NA	ANXA1	0
ANXA10	0.919983	-1.48665	1.95491	-0.760469	0.446974	NA	ANXA10	0
ANXA11	9.29041	0.0159442	0.586092	0.0272043	0.978297	NA	ANXA11	0
ANXA13	3.01526	-0.308645	1.03469	-0.298296	0.765477	NA	ANXA13	0
ANXA2	19.959	-0.10933	0.392846	-0.278302	0.78078	0.9537	ANXA2	0
ANXA2P1	0.130024	0.715155	3.81694	0.187364	0.851376	NA	ANXA2P1	0
ANXA2P2	0.742414	-3.23405	2.10551	-1.53599	0.12454	NA	ANXA2P2	0
ANXA2P3	2.86775	0.365127	1.02819	0.355115	0.722504	NA	ANXA2P3	0
ANXA2R	24.9347	-0.265168	0.340959	-0.77771	0.43674	0.840271	ANXA2R	0
ANXA2R-AS1	5.83543	0.432728	0.773652	0.559332	0.575935	NA	ANXA2R-AS1	0
ANXA2R-OT1	283.03	0.480328	0.161219	2.97934	0.00288866	0.0775832	ANXA2R-OT1	0
ANXA3	0.980356	-0.793542	1.65836	-0.478509	0.632288	NA	ANXA3	0
ANXA4	44.9838	-0.182238	0.306363	-0.594843	0.551949	0.889645	ANXA4	0
ANXA5	155.799	0.0443101	0.14395	0.307815	0.758223	0.948157	ANXA5	0
ANXA6	300.225	-0.269218	0.129019	-2.08666	0.0369187	0.324839	ANXA6	0
ANXA7	225.267	0.0714257	0.125979	0.566963	0.570739	0.895696	ANXA7	0
ANXA8	0	NA	NA	NA	NA	NA	ANXA8	0
ANXA8L1	0	NA	NA	NA	NA	NA	ANXA8L1	0
ANXA8_1	11.3268	-0.0044124	0.515971	-0.00855164	0.993177	NA	ANXA8_1	0
ANXA9	19.9173	-0.49503	0.393046	-1.25947	0.207861	0.682161	ANXA9	0
AOAH	17.2971	-0.866352	0.425992	-2.03373	0.0419791	NA	AOAH	0
AOAH-IT1	0	NA	NA	NA	NA	NA	AOAH-IT1	0
AOC1	0.158331	0.715155	3.81694	0.187364	0.851376	NA	AOC1	0
AOC2	128.445	-0.360731	0.175147	-2.05959	0.0394376	0.338375	AOC2	0
AOC3	31.683	-0.721291	0.333899	-2.1602	0.0307568	0.297867	AOC3	0
AOC4P	0.716304	-2.17188	2.02636	-1.07181	0.283804	NA	AOC4P	0
AOPEP	107.715	-0.500324	0.181381	-2.75841	0.00580827	0.121149	AOPEP	0
AOX1	4.4451	-0.419263	0.816563	-0.513448	0.607638	NA	AOX1	0
AOX3P-AOX2P	0	NA	NA	NA	NA	NA	AOX3P-AOX2P	0
AP1AR	535.117	-0.113178	0.0917042	-1.23416	0.217143	0.690307	AP1AR	0
AP1AR-DT	26.1535	0.072935	0.344303	0.211834	0.832237	0.963581	AP1AR-DT	0
AP1B1	2802.89	0.122182	0.0807181	1.51369	0.130104	0.569448	AP1B1	0
AP1B1P1	0	NA	NA	NA	NA	NA	AP1B1P1	0
AP1G1	2699.6	0.0210881	0.0622345	0.338849	0.734723	0.941946	AP1G1	0
AP1G2	197.893	-1.02256	0.167613	-6.10076	1.05567e-09	3.56523e-07	AP1G2	-1
AP1G2-AS1	6.85739	-1.75094	0.683453	-2.5619	0.0104101	NA	AP1G2-AS1	0
AP1M1	3392.81	0.139815	0.0740411	1.88834	0.0589798	0.408458	AP1M1	0
AP1M2	6.50594	0.460969	0.797149	0.578272	0.563081	NA	AP1M2	0
AP1S1	1596.74	0.0920418	0.0761897	1.20806	0.227024	0.700748	AP1S1	0
AP1S2	7895.85	0.0464454	0.0621142	0.747742	0.454616	0.847588	AP1S2	0
AP1S3	63.5995	0.0379282	0.242836	0.156189	0.875884	0.976047	AP1S3	0
AP2A1	2805.05	0.194101	0.079189	2.45111	0.0142416	0.199046	AP2A1	0
AP2A2	3154.22	0.184293	0.0699628	2.63415	0.00843471	0.149091	AP2A2	0
AP2A2_1	2995.75	0.208519	0.100171	2.08164	0.0373758	0.327953	AP2A2_1	0
AP2A2_2	2829.83	0.305051	0.0960877	3.17471	0.00149985	0.0508698	AP2A2_2	0
AP2B1	12835	0.205733	0.086424	2.38051	0.0172886	0.219714	AP2B1	0
AP2M1	8947.92	0.0964332	0.0657731	1.46615	0.142607	0.58795	AP2M1	0
AP2S1	1304.93	0.18331	0.089318	2.05233	0.0401379	0.341064	AP2S1	0
AP3B1	344.583	0.0410769	0.11537	0.356045	0.721807	0.938827	AP3B1	0
AP3B2	2794.6	-0.10129	0.0688406	-1.47137	0.141192	0.586688	AP3B2	0
AP3D1	3758.45	0.0744063	0.0607457	1.22488	0.22062	0.694242	AP3D1	0
AP3M1	1474.46	0.091876	0.108141	0.849595	0.39555	0.819199	AP3M1	0
AP3M2	1208.43	0.0765488	0.0809678	0.945423	0.344443	0.785507	AP3M2	0
AP3S1	989.417	0.215785	0.090053	2.3962	0.016566	0.215566	AP3S1	0
AP3S2	12.9325	-0.168872	0.477021	-0.354014	0.723328	NA	AP3S2	0
AP4B1	343.156	-0.126982	0.113675	-1.11707	0.263966	0.729032	AP4B1	0
AP4B1-AS1	3.71593	-1.33637	0.951343	-1.40472	0.160104	NA	AP4B1-AS1	0
AP4E1	311.017	0.0454034	0.116585	0.389446	0.696947	0.934397	AP4E1	0
AP4M1	462.616	0.0400401	0.0985488	0.406297	0.684524	0.930774	AP4M1	0
AP4S1	247.783	0.0879415	0.128378	0.685022	0.49333	0.867467	AP4S1	0
AP5B1	253.423	-0.115565	0.131651	-0.877812	0.380046	0.810454	AP5B1	0
AP5M1	1238.54	0.0478207	0.0758302	0.630629	0.528283	0.88058	AP5M1	0
AP5S1	228.848	-0.00367001	0.126904	-0.0289197	0.976929	0.996628	AP5S1	0
AP5Z1	286.095	0.0648848	0.117155	0.553837	0.57969	0.898752	AP5Z1	0
APAF1	854.017	-0.00985493	0.0805141	-0.1224	0.902582	0.982896	APAF1	0
APBA1	3474.94	0.0761676	0.0604861	1.25926	0.207937	0.682161	APBA1	0
APBA1_1	3081.52	0.0686108	0.0639262	1.07328	0.283145	0.740369	APBA1_1	0
APBA2	7087.61	0.0315494	0.0635934	0.496111	0.619816	0.91121	APBA2	0
APBA2_1	7223.61	0.0554265	0.0870464	0.636747	0.52429	0.878822	APBA2_1	0
APBA2_2	7260.73	0.0191725	0.0613517	0.312502	0.754659	0.947577	APBA2_2	0
APBA3	120.866	-0.222768	0.19789	-1.12572	0.260285	0.728441	APBA3	0
APBB1	6578.95	0.10991	0.0592255	1.85579	0.0634837	0.422631	APBB1	0
APBB1IP	0.407947	0.461361	2.71853	0.16971	0.865238	NA	APBB1IP	0
APBB2	2685.15	0.0494416	0.070764	0.698683	0.48475	0.863531	APBB2	0
APBB3	822.338	-0.146255	0.0797941	-1.8329	0.0668169	0.432186	APBB3	0
APC	5154.36	0.0614624	0.0637685	0.963836	0.335128	0.77968	APC	0
APC2	15990.8	0.0626799	0.0697676	0.89841	0.368967	0.803928	APC2	0
APCDD1	18.639	-0.575342	0.409	-1.4067	0.159515	0.616997	APCDD1	0
APCDD1L	0	NA	NA	NA	NA	NA	APCDD1L	0
APCDD1L-DT	2.15652	1.59431	1.29464	1.23148	0.218145	NA	APCDD1L-DT	0
APCS	0	NA	NA	NA	NA	NA	APCS	0
APEH	1069.16	0.164023	0.0945556	1.73467	0.0827991	0.476013	APEH	0
APELA	4.36134	-0.253669	0.838032	-0.302696	0.762121	NA	APELA	0
APEX1	2393.35	0.0499785	0.0760972	0.656771	0.511328	0.873901	APEX1	0
APEX1_1	2184.4	0.0454353	0.0895011	0.507651	0.611698	0.907704	APEX1_1	0
APEX2	119.697	-0.0491883	0.168136	-0.292551	0.769866	0.951359	APEX2	0
APH1A	1622.33	0.0439922	0.076458	0.575377	0.565036	0.89462	APH1A	0
APH1B	143.043	0.0988732	0.153664	0.643439	0.51994	0.876673	APH1B	0
API5	2199.23	-0.0139705	0.0730152	-0.191337	0.848262	0.969247	API5	0
APIP	192.873	-0.0317746	0.136959	-0.232001	0.816537	0.960991	APIP	0
APLF	17.949	-0.14875	0.455644	-0.326462	0.744075	NA	APLF	0
APLN	43.2723	0.0192219	0.273599	0.0702558	0.94399	0.99071	APLN	0
APLNR	2.21135	-1.97065	1.22035	-1.61482	0.106349	NA	APLNR	0
APLP1	17183.4	0.148883	0.0767791	1.93911	0.0524875	0.388589	APLP1	0
APLP2	8808.67	0.0225934	0.0622161	0.363144	0.716497	0.937114	APLP2	0
APMAP	2279.82	0.0809939	0.0750181	1.07966	0.280294	0.73899	APMAP	0
APOA1	0.467167	-1.23396	2.80175	-0.440426	0.659629	NA	APOA1	0
APOA1-AS	0.675438	-0.760455	2.50636	-0.30341	0.761577	NA	APOA1-AS	0
APOA2	0.525343	-1.63949	2.41573	-0.678674	0.497344	NA	APOA2	0
APOA4	0	NA	NA	NA	NA	NA	APOA4	0
APOA5	0.261855	-0.246618	3.42827	-0.0719364	0.942652	NA	APOA5	0
APOB	0	NA	NA	NA	NA	NA	APOB	0
APOBEC1	0	NA	NA	NA	NA	NA	APOBEC1	0
APOBEC2	0	NA	NA	NA	NA	NA	APOBEC2	0
APOBEC3A	0	NA	NA	NA	NA	NA	APOBEC3A	0
APOBEC3A_B	0.154418	-0.967956	3.81694	-0.253595	0.799808	NA	APOBEC3A_B	0
APOBEC3B	0.545699	1.05996	2.30403	0.460044	0.645485	NA	APOBEC3B	0
APOBEC3B-AS1	0	NA	NA	NA	NA	NA	APOBEC3B-AS1	0
APOBEC3C	0.862257	1.79228	1.91775	0.93457	0.35001	NA	APOBEC3C	0
APOBEC3D	0.298398	-0.246617	3.27351	-0.0753373	0.939946	NA	APOBEC3D	0
APOBEC3F	2.27463	0.675738	1.15521	0.584948	0.558583	NA	APOBEC3F	0
APOBEC3G	1.23463	3.56986	1.88526	1.89356	0.0582829	NA	APOBEC3G	0
APOBEC3H	0	NA	NA	NA	NA	NA	APOBEC3H	0
APOBEC4	0	NA	NA	NA	NA	NA	APOBEC4	0
APOBR	18.2777	-0.11841	0.415578	-0.284929	0.775698	0.952522	APOBR	0
APOB_1	0	NA	NA	NA	NA	NA	APOB_1	0
APOC1	27.2187	0.324146	0.354538	0.914277	0.360571	0.797407	APOC1	0
APOC1P1	0	NA	NA	NA	NA	NA	APOC1P1	0
APOC2	0	NA	NA	NA	NA	NA	APOC2	0
APOC3	0	NA	NA	NA	NA	NA	APOC3	0
APOC4	0	NA	NA	NA	NA	NA	APOC4	0
APOC4-APOC2	0	NA	NA	NA	NA	NA	APOC4-APOC2	0
APOD	0.404034	-1.09911	2.6716	-0.411403	0.680777	NA	APOD	0
APOE	36.8538	-0.470571	0.296142	-1.589	0.112059	0.536405	APOE	0
APOF	0.156135	-0.967956	3.81694	-0.253595	0.799808	NA	APOF	0
APOH	0.286159	-0.246617	3.32199	-0.0742378	0.940821	NA	APOH	0
APOL1	0	NA	NA	NA	NA	NA	APOL1	0
APOL2	22.0576	0.122987	0.394068	0.312096	0.754968	0.947577	APOL2	0
APOL3	0.158331	0.715155	3.81694	0.187364	0.851376	NA	APOL3	0
APOL4	0	NA	NA	NA	NA	NA	APOL4	0
APOL5	0	NA	NA	NA	NA	NA	APOL5	0
APOL5_1	0	NA	NA	NA	NA	NA	APOL5_1	0
APOL6	0.286159	-0.246617	3.32199	-0.0742378	0.940821	NA	APOL6	0
APOLD1	21.9425	0.148721	0.384657	0.386633	0.699028	0.934586	APOLD1	0
APOM	20.0069	-0.0479963	0.409625	-0.117171	0.906724	0.984018	APOM	0
APOM_1	12.9162	0.406463	0.494343	0.822229	0.410947	NA	APOM_1	0
APOM_2	17.9852	-0.377331	0.417362	-0.904085	0.36595	NA	APOM_2	0
APOM_3	20.6975	0.393913	0.414616	0.950067	0.342078	0.783865	APOM_3	0
APOM_4	19.0855	0.224318	0.386473	0.580423	0.561629	0.893408	APOM_4	0
APOM_5	18.2516	0.891912	0.460335	1.93753	0.0526807	0.389099	APOM_5	0
APOM_6	19.4168	0.91569	0.412722	2.21866	0.0265097	0.272467	APOM_6	0
APOO	894.899	0.15767	0.0858398	1.8368	0.0662397	0.430559	APOO	0
APOOL	344.372	0.010461	0.134391	0.0778402	0.937955	0.989707	APOOL	0
APOOP5	7.24567	-0.512992	0.653001	-0.785591	0.432107	NA	APOOP5	0
APP	18082.6	0.0735528	0.0536304	1.37148	0.170226	0.631604	APP	0
APP-DT	32.0664	0.0472303	0.302721	0.156019	0.876018	0.976047	APP-DT	0
APPAT	282.339	-0.726232	0.175472	-4.13874	3.49225e-05	0.00351847	APPAT	-1
APPAT_1	310.845	-0.696923	0.164156	-4.24548	2.18121e-05	0.00245549	APPAT_1	-1
APPBP2	1635.88	-0.0618725	0.066529	-0.930009	0.352367	0.790546	APPBP2	0
APPL1	741.592	-0.0356135	0.0836371	-0.42581	0.670247	0.927435	APPL1	0
APPL2	403.737	-0.285632	0.113416	-2.51844	0.0117875	0.179699	APPL2	0
APRG1	11.087	-0.605976	0.518407	-1.16892	0.242436	NA	APRG1	0
APRG1_1	0.154418	-0.967956	3.81694	-0.253595	0.799808	NA	APRG1_1	0
APRT	212.848	0.264761	0.147324	1.79714	0.072314	0.447675	APRT	0
APTR	175.945	0.0313078	0.139795	0.223955	0.822793	0.961491	APTR	0
APTX	365.61	0.207607	0.109038	1.90399	0.0569119	0.402949	APTX	0
AQP1	5.37437	-0.16012	0.762953	-0.209869	0.83377	NA	AQP1	0
AQP10	0	NA	NA	NA	NA	NA	AQP10	0
AQP11	145.945	0.181514	0.156015	1.16344	0.244651	0.71622	AQP11	0
AQP12A	0	NA	NA	NA	NA	NA	AQP12A	0
AQP12B	0	NA	NA	NA	NA	NA	AQP12B	0
AQP2	0.154418	-0.967956	3.81694	-0.253595	0.799808	NA	AQP2	0
AQP3	5.79515	0.424571	0.737418	0.575753	0.564782	NA	AQP3	0
AQP4	1.53807	1.06191	1.4289	0.743162	0.457384	NA	AQP4	0
AQP4-AS1	1.23561	-1.3042	1.6148	-0.807651	0.419291	NA	AQP4-AS1	0
AQP5	1.73488	0.102889	1.33117	0.0772925	0.938391	NA	AQP5	0
AQP5-AS1	0.130024	0.715155	3.81694	0.187364	0.851376	NA	AQP5-AS1	0
AQP6	0.783675	-0.415271	2.16157	-0.192116	0.847652	NA	AQP6	0
AQP7	0	NA	NA	NA	NA	NA	AQP7	0
AQP7B	0	NA	NA	NA	NA	NA	AQP7B	0
AQP7P1	7.54978	0.107047	0.677928	0.157903	0.874533	NA	AQP7P1	0
AQP7P3	17.172	0.251438	0.418283	0.601119	0.54776	NA	AQP7P3	0
AQP8	3.46724	0.372807	0.971064	0.383916	0.701041	NA	AQP8	0
AQP9	0	NA	NA	NA	NA	NA	AQP9	0
AQR	812.968	-0.00800937	0.0797351	-0.10045	0.919987	0.98668	AQR	0
AR	5.54027	1.03419	0.811955	1.2737	0.202769	NA	AR	0
ARAF	427.324	-0.126514	0.0996933	-1.26904	0.204428	0.678989	ARAF	0
ARAP1	393.321	-0.157024	0.112033	-1.40159	0.161038	0.620412	ARAP1	0
ARAP1-AS2	1.20948	-0.0211895	1.61842	-0.0130928	0.989554	NA	ARAP1-AS2	0
ARAP2	1.65989	-0.399716	1.26272	-0.316551	0.751584	NA	ARAP2	0
ARAP3	23.506	-0.271796	0.369467	-0.735643	0.461948	0.850713	ARAP3	0
ARB2A	1111.34	0.140223	0.0815143	1.72023	0.0853905	0.480358	ARB2A	0
ARB2BP	0.156135	-0.967956	3.81694	-0.253595	0.799808	NA	ARB2BP	0
ARC	66.1416	0.0912158	0.216187	0.421929	0.673077	0.927562	ARC	0
ARCN1	3205.54	0.00631853	0.0578164	0.109286	0.912975	0.984688	ARCN1	0
AREG	0.119592	-0.967956	3.81694	-0.253595	0.799808	NA	AREG	0
AREL1	2948.45	0.0949777	0.0751202	1.26434	0.206107	0.681285	AREL1	0
ARF1	6528.44	0.141807	0.0769532	1.84278	0.0653618	0.427374	ARF1	0
ARF3	1720.82	0.166235	0.0980771	1.69495	0.0900856	0.491216	ARF3	0
ARF4	2813.91	0.00373122	0.0717359	0.0520133	0.958518	0.994264	ARF4	0
ARF4-AS1	3.51476	-0.259952	0.917121	-0.283443	0.776837	NA	ARF4-AS1	0
ARF5	2275.89	0.174201	0.0751817	2.31707	0.0204999	0.238899	ARF5	0
ARF6	1489.42	0.0674327	0.0706552	0.954391	0.339886	0.782679	ARF6	0
ARFGAP1	1361.95	-0.0902374	0.0790394	-1.14168	0.253589	0.722739	ARFGAP1	0
ARFGAP2	1728.61	-0.0127011	0.0651709	-0.194889	0.84548	0.968374	ARFGAP2	0
ARFGAP3	603.672	-0.124765	0.0933367	-1.33672	0.181315	0.648295	ARFGAP3	0
ARFGEF1	1459.33	0.0413796	0.073864	0.560213	0.575334	0.897277	ARFGEF1	0
ARFGEF1-DT	73.2857	0.019521	0.208358	0.0936896	0.925356	0.988836	ARFGEF1-DT	0
ARFGEF2	831.351	0.0103394	0.0795891	0.12991	0.896638	0.98145	ARFGEF2	0
ARFGEF3	108.377	0.23333	0.205405	1.13595	0.255978	0.72375	ARFGEF3	0
ARFIP1	196.071	0.346581	0.134557	2.57573	0.010003	0.163519	ARFIP1	0
ARFIP2	1062.11	-0.0011388	0.0809369	-0.0140703	0.988774	0.998397	ARFIP2	0
ARFRP1	564.399	-0.0981781	0.0859502	-1.14227	0.253343	0.722348	ARFRP1	0
ARG1	0.280015	1.45145	3.34512	0.433902	0.66436	NA	ARG1	0
ARG2	1697.44	0.0215537	0.109266	0.197259	0.843625	0.967775	ARG2	0
ARGFX	0	NA	NA	NA	NA	NA	ARGFX	0
ARGFXP2	0	NA	NA	NA	NA	NA	ARGFXP2	0
ARGLU1	1470.46	-0.579538	0.125593	-4.61441	3.94218e-06	0.000595946	ARGLU1	-1
ARGLU1-DT	0.681255	0.153687	2.13732	0.0719067	0.942676	NA	ARGLU1-DT	0
ARHGAP1	1216.45	0.0502999	0.0950505	0.529192	0.596672	0.903117	ARHGAP1	0
ARHGAP10	1.10656	-1.94043	1.91732	-1.01205	0.311513	NA	ARHGAP10	0
ARHGAP11A	9.85778	-0.173048	0.578044	-0.299368	0.76466	NA	ARHGAP11A	0
ARHGAP11A-DT	4.66392	-0.678861	0.817977	-0.829927	0.40658	NA	ARHGAP11A-DT	0
ARHGAP11A-DT_1	5.70727	-0.264249	0.701846	-0.376506	0.706541	NA	ARHGAP11A-DT_1	0
ARHGAP11A-DT_2	7.40185	0.119913	0.6436	0.186317	0.852196	NA	ARHGAP11A-DT_2	0
ARHGAP11A-DT_3	5.69512	-0.397352	0.710056	-0.559606	0.575748	NA	ARHGAP11A-DT_3	0
ARHGAP11A-SCG5	0	NA	NA	NA	NA	NA	ARHGAP11A-SCG5	0
ARHGAP11A-SCG5_1	0	NA	NA	NA	NA	NA	ARHGAP11A-SCG5_1	0
ARHGAP11A-SCG5_2	0	NA	NA	NA	NA	NA	ARHGAP11A-SCG5_2	0
ARHGAP11A-SCG5_3	0	NA	NA	NA	NA	NA	ARHGAP11A-SCG5_3	0
ARHGAP11A_1	10.0611	-0.21201	0.570085	-0.371891	0.709974	NA	ARHGAP11A_1	0
ARHGAP11A_2	11.5523	-0.127269	0.524874	-0.242475	0.808412	NA	ARHGAP11A_2	0
ARHGAP11A_3	9.74834	-0.206074	0.580396	-0.355057	0.722547	NA	ARHGAP11A_3	0
ARHGAP11B	1.40855	0.789171	1.41209	0.558869	0.576251	NA	ARHGAP11B	0
ARHGAP11B-DT	27.3515	0.414142	0.354204	1.16922	0.242315	0.712933	ARHGAP11B-DT	0
ARHGAP11B-DT_1	32.5136	0.416107	0.311005	1.33794	0.180915	0.647647	ARHGAP11B-DT_1	0
ARHGAP11B-DT_2	19.2294	0.418296	0.399324	1.04751	0.294865	0.748559	ARHGAP11B-DT_2	0
ARHGAP11B-DT_3	33.2744	0.354322	0.314126	1.12796	0.259337	0.727611	ARHGAP11B-DT_3	0
ARHGAP11B_1	1.12854	0.302113	1.52911	0.197575	0.843378	NA	ARHGAP11B_1	0
ARHGAP11B_2	1.28687	0.583228	1.46502	0.398103	0.690554	NA	ARHGAP11B_2	0
ARHGAP11B_3	1.40534	0.783841	1.49632	0.523847	0.600385	NA	ARHGAP11B_3	0
ARHGAP12	956	0.126092	0.0850034	1.48338	0.137974	0.581679	ARHGAP12	0
ARHGAP15	1.75131	-1.13531	1.51196	-0.750885	0.452722	NA	ARHGAP15	0
ARHGAP15-AS1	0.130024	0.715155	3.81694	0.187364	0.851376	NA	ARHGAP15-AS1	0
ARHGAP17	466.458	-0.0189023	0.101054	-0.187051	0.85162	0.969936	ARHGAP17	0
ARHGAP17_1	430.955	-0.0768649	0.130085	-0.590884	0.554598	0.889645	ARHGAP17_1	0
ARHGAP18	43.8271	-0.506878	0.322483	-1.5718	0.115998	0.544904	ARHGAP18	0
ARHGAP19	77.6822	0.180368	0.21281	0.847551	0.396688	0.819199	ARHGAP19	0
ARHGAP19-SLIT1	1.08109	-2.88632	1.76801	-1.63252	0.10257	NA	ARHGAP19-SLIT1	0
ARHGAP20	5.08683	1.41658	0.825703	1.71561	0.0862334	NA	ARHGAP20	0
ARHGAP21	5056.84	0.0128515	0.0707068	0.181757	0.855773	0.97179	ARHGAP21	0
ARHGAP22	77.3901	0.370542	0.221771	1.67083	0.0947553	0.501061	ARHGAP22	0
ARHGAP22-IT1	0	NA	NA	NA	NA	NA	ARHGAP22-IT1	0
ARHGAP23	1756	0.251242	0.0833666	3.01371	0.00258077	0.071994	ARHGAP23	0
ARHGAP23_1	1573.26	0.264114	0.0965413	2.73576	0.00622364	0.125365	ARHGAP23_1	0
ARHGAP24	126.768	-0.208679	0.173762	-1.20095	0.229771	0.702326	ARHGAP24	0
ARHGAP25	36.8763	0.249841	0.295397	0.845783	0.397674	0.819564	ARHGAP25	0
ARHGAP26	188.787	0.348955	0.138091	2.527	0.0115042	0.177287	ARHGAP26	0
ARHGAP26-AS1	0	NA	NA	NA	NA	NA	ARHGAP26-AS1	0
ARHGAP26-IT1	0	NA	NA	NA	NA	NA	ARHGAP26-IT1	0
ARHGAP27	117.737	-0.544983	0.180653	-3.01673	0.00255514	0.0716568	ARHGAP27	0
ARHGAP27P1	35.6152	-1.04379	0.328163	-3.1807	0.00146919	0.0502597	ARHGAP27P1	0
ARHGAP27P1-BPTFP1-KPNA2P3	209.119	-0.457002	0.155467	-2.93955	0.00328684	0.0841485	ARHGAP27P1-BPTFP1-KPNA2P3	0
ARHGAP27P2	2.62809	-1.4796	1.07732	-1.37341	0.169625	NA	ARHGAP27P2	0
ARHGAP27_1	116.072	-0.534864	0.19155	-2.7923	0.0052335	0.113466	ARHGAP27_1	0
ARHGAP27_2	115.868	-0.625542	0.181058	-3.45492	0.000550458	0.0254735	ARHGAP27_2	-1
ARHGAP28	256.494	-0.00296316	0.12457	-0.0237871	0.981022	0.997837	ARHGAP28	0
ARHGAP28-AS1	3.20326	0.857349	1.01718	0.842865	0.399304	NA	ARHGAP28-AS1	0
ARHGAP29	9.87405	0.421532	0.554005	0.760882	0.446728	NA	ARHGAP29	0
ARHGAP29-AS1	0	NA	NA	NA	NA	NA	ARHGAP29-AS1	0
ARHGAP30	0.876831	-0.387456	1.83432	-0.211226	0.832711	NA	ARHGAP30	0
ARHGAP31	43.9202	0.0878864	0.269627	0.325956	0.744458	0.943907	ARHGAP31	0
ARHGAP31-AS1	3.93445	0.465087	0.986741	0.471337	0.6374	NA	ARHGAP31-AS1	0
ARHGAP32	1741.1	-0.0443252	0.0871909	-0.508369	0.611195	0.907704	ARHGAP32	0
ARHGAP33	3478.56	-0.041883	0.0727018	-0.576093	0.564552	0.894325	ARHGAP33	0
ARHGAP35	6453.07	0.102462	0.0647552	1.58229	0.113583	0.539915	ARHGAP35	0
ARHGAP36	188.537	-0.0474233	0.137855	-0.34401	0.730839	0.941613	ARHGAP36	0
ARHGAP39	1061.49	0.0680835	0.0846203	0.804577	0.421064	0.83319	ARHGAP39	0
ARHGAP4	93.1049	-0.246598	0.198394	-1.24297	0.213878	0.686157	ARHGAP4	0
ARHGAP40	1.694	-2.77751	1.55586	-1.7852	0.0742296	NA	ARHGAP40	0
ARHGAP42	89.7724	-0.32364	0.215338	-1.50294	0.132856	0.572504	ARHGAP42	0
ARHGAP42-AS1	8.35944	-0.0208271	0.594018	-0.0350615	0.972031	NA	ARHGAP42-AS1	0
ARHGAP44	471.938	0.0215847	0.0966241	0.223389	0.823233	0.961739	ARHGAP44	0
ARHGAP44-AS1	0.430145	-2.45527	2.53529	-0.96844	0.332825	NA	ARHGAP44-AS1	0
ARHGAP45	9.22506	-0.23762	0.61212	-0.388192	0.697874	NA	ARHGAP45	0
ARHGAP5	1693.73	0.0342215	0.0881421	0.388254	0.697828	0.934568	ARHGAP5	0
ARHGAP5-AS1	99.0003	0.359601	0.19471	1.84686	0.064768	0.425873	ARHGAP5-AS1	0
ARHGAP6	35.5802	-0.0783156	0.338794	-0.23116	0.81719	0.961176	ARHGAP6	0
ARHGAP8	0	NA	NA	NA	NA	NA	ARHGAP8	0
ARHGAP9	4.77633	0.237702	0.798772	0.297584	0.76602	NA	ARHGAP9	0
ARHGDIA	2160.53	0.213062	0.0960259	2.2188	0.0265002	0.272467	ARHGDIA	0
ARHGDIB	3.24508	-0.302357	0.932313	-0.324308	0.745705	NA	ARHGDIB	0
ARHGDIG	386.37	0.17277	0.124321	1.38971	0.164616	0.624709	ARHGDIG	0
ARHGEF1	134.321	-0.1488	0.177775	-0.837012	0.402586	0.822772	ARHGEF1	0
ARHGEF10	161.83	0.120325	0.150547	0.799256	0.424142	0.83386	ARHGEF10	0
ARHGEF10L	1417.31	-0.0491715	0.0794484	-0.618912	0.535974	0.88234	ARHGEF10L	0
ARHGEF10_1	175.881	0.154361	0.139187	1.10902	0.26742	0.73198	ARHGEF10_1	0
ARHGEF11	3110.13	-0.0693499	0.0706125	-0.982119	0.326041	0.772404	ARHGEF11	0
ARHGEF12	5520.95	-0.0305267	0.0660701	-0.462035	0.644056	0.91927	ARHGEF12	0
ARHGEF15	1.22374	0.617579	1.55064	0.398274	0.690429	NA	ARHGEF15	0
ARHGEF16	7.71318	-0.966047	0.633788	-1.52424	0.127448	NA	ARHGEF16	0
ARHGEF17	1316.04	-0.027909	0.0928494	-0.300584	0.763732	0.949624	ARHGEF17	0
ARHGEF17-AS1	0.73666	0.0934166	1.9796	0.0471896	0.962362	NA	ARHGEF17-AS1	0
ARHGEF18	914.853	0.0487532	0.0916875	0.531733	0.594911	0.903117	ARHGEF18	0
ARHGEF18-AS1	5.01093	-0.306327	0.817796	-0.374576	0.707976	NA	ARHGEF18-AS1	0
ARHGEF19	45.0592	0.110939	0.278331	0.398587	0.690198	0.932312	ARHGEF19	0
ARHGEF19_1	48.8864	0.137512	0.276437	0.497443	0.618877	0.911006	ARHGEF19_1	0
ARHGEF2	1386.62	0.141749	0.0888405	1.59555	0.11059	0.533394	ARHGEF2	0
ARHGEF2-AS1	0.154418	-0.967956	3.81694	-0.253595	0.799808	NA	ARHGEF2-AS1	0
ARHGEF2-AS2	2.97182	-0.906429	1.0362	-0.874764	0.381703	NA	ARHGEF2-AS2	0
ARHGEF25	701.207	-0.184266	0.104301	-1.76668	0.0772817	0.461658	ARHGEF25	0
ARHGEF26	0.728424	0.260475	2.10812	0.123558	0.901665	NA	ARHGEF26	0
ARHGEF26-AS1	0.284442	-0.246617	3.32904	-0.0740805	0.940946	NA	ARHGEF26-AS1	0
ARHGEF26_1	0.608832	1.12607	2.40586	0.468052	0.639747	NA	ARHGEF26_1	0
ARHGEF28	3.43981	1.12954	0.976445	1.15678	0.247361	NA	ARHGEF28	0
ARHGEF3	522.13	0.142788	0.0903431	1.58051	0.113991	0.540997	ARHGEF3	0
ARHGEF3-AS1	0	NA	NA	NA	NA	NA	ARHGEF3-AS1	0
ARHGEF33	35.1431	-0.396374	0.300735	-1.31802	0.187498	0.655499	ARHGEF33	0
ARHGEF34P	0.43615	0.487579	2.66683	0.182831	0.854931	NA	ARHGEF34P	0
ARHGEF34P_1	0.555742	-0.376051	2.29413	-0.163919	0.869795	NA	ARHGEF34P_1	0
ARHGEF35	0.154418	-0.967956	3.81694	-0.253595	0.799808	NA	ARHGEF35	0
ARHGEF35-AS1	0.280015	1.45145	3.34512	0.433902	0.66436	NA	ARHGEF35-AS1	0
ARHGEF35-AS1_1	0.815568	2.97508	2.12997	1.39677	0.162483	NA	ARHGEF35-AS1_1	0
ARHGEF35_1	0.119592	-0.967956	3.81694	-0.253595	0.799808	NA	ARHGEF35_1	0
ARHGEF37	30.793	-0.276289	0.315379	-0.876056	0.381	0.810454	ARHGEF37	0
ARHGEF38	0.154418	-0.967956	3.81694	-0.253595	0.799808	NA	ARHGEF38	0
ARHGEF38-IT1	0	NA	NA	NA	NA	NA	ARHGEF38-IT1	0
ARHGEF39	10.3643	-0.548088	0.630892	-0.868751	0.384983	NA	ARHGEF39	0
ARHGEF4	1128.84	-0.00818396	0.0712009	-0.114942	0.908491	0.984302	ARHGEF4	0
ARHGEF4-AS1	0	NA	NA	NA	NA	NA	ARHGEF4-AS1	0
ARHGEF40	486.487	-0.150958	0.111001	-1.35998	0.173836	0.636309	ARHGEF40	0
ARHGEF5	0.649224	0.281533	2.17005	0.129736	0.896776	NA	ARHGEF5	0
ARHGEF5_1	0.844097	0.608092	1.81081	0.335812	0.737013	NA	ARHGEF5_1	0
ARHGEF6	14.7207	-0.351007	0.489228	-0.717472	0.473083	NA	ARHGEF6	0
ARHGEF7	3792.53	0.0370472	0.0598359	0.619147	0.53582	0.88234	ARHGEF7	0
ARHGEF7-AS1	0.156135	-0.967956	3.81694	-0.253595	0.799808	NA	ARHGEF7-AS1	0
ARHGEF7-AS2	48.8185	-0.0824345	0.244786	-0.336762	0.736297	0.942541	ARHGEF7-AS2	0
ARHGEF9	2930.73	0.200287	0.0601555	3.32948	0.000870073	0.0353214	ARHGEF9	1
ARHGEF9-IT1	0	NA	NA	NA	NA	NA	ARHGEF9-IT1	0
ARID1A	5913.25	-0.0104278	0.0821347	-0.12696	0.898972	0.982537	ARID1A	0
ARID1B	3420.18	-0.0230408	0.0658413	-0.349945	0.72638	0.940827	ARID1B	0
ARID2	827.357	-0.161765	0.088441	-1.82908	0.0673882	0.433145	ARID2	0
ARID3A	299.791	-0.113327	0.129325	-0.876299	0.380868	0.810454	ARID3A	0
ARID3B	1397.34	0.0873118	0.0667182	1.30867	0.190647	0.659866	ARID3B	0
ARID3C	21.8321	-0.97713	0.378263	-2.58321	0.0097887	0.161011	ARID3C	0
ARID4A	963.458	-0.0894607	0.0818577	-1.09288	0.274446	0.735444	ARID4A	0
ARID4B	995.199	-0.0410777	0.0774015	-0.530709	0.59562	0.903117	ARID4B	0
ARID5A	37.3354	-0.141149	0.295859	-0.477081	0.633305	0.917236	ARID5A	0
ARID5B	654.691	-0.155779	0.0820207	-1.89926	0.0575298	0.404595	ARID5B	0
ARIH1	2527.83	0.0159325	0.058822	0.27086	0.786499	0.955172	ARIH1	0
ARIH2	1614.01	-0.137165	0.0768414	-1.78504	0.0742548	0.452488	ARIH2	0
ARIH2OS	31.222	-0.068518	0.33353	-0.205433	0.837234	0.965637	ARIH2OS	0
ARK2C	2714.68	0.058662	0.0697147	0.841459	0.400091	0.821329	ARK2C	0
ARK2N	383.725	-0.342889	0.103443	-3.31476	0.000917221	0.0367653	ARK2N	-1
ARL1	453.343	0.181155	0.109019	1.66169	0.0965742	0.504567	ARL1	0
ARL10	2367.47	0.00243679	0.0722586	0.0337232	0.973098	0.996401	ARL10	0
ARL11	0	NA	NA	NA	NA	NA	ARL11	0
ARL13A	0	NA	NA	NA	NA	NA	ARL13A	0
ARL13B	119.828	0.102449	0.181649	0.563996	0.572757	0.896316	ARL13B	0
ARL14	0.156135	-0.967956	3.81694	-0.253595	0.799808	NA	ARL14	0
ARL14EP	488.075	0.0683148	0.100776	0.677888	0.497843	0.868045	ARL14EP	0
ARL14EP-DT	8.60169	0.0506018	0.610073	0.0829438	0.933896	NA	ARL14EP-DT	0
ARL14EPL	0.316662	1.5218	3.60651	0.421959	0.673055	NA	ARL14EPL	0
ARL15	511.919	-0.106512	0.0943223	-1.12923	0.258799	0.72655	ARL15	0
ARL16	435.204	-0.0402713	0.0954936	-0.421718	0.673231	0.927562	ARL16	0
ARL17A	295.932	-0.174936	0.109261	-1.60108	0.109359	0.531302	ARL17A	0
ARL17A_1	359.206	-0.213229	0.104836	-2.03393	0.0419585	0.349728	ARL17A_1	0
ARL17B	259.817	-0.0901447	0.124087	-0.726463	0.467555	0.854421	ARL17B	0
ARL2	325.499	0.0930388	0.138633	0.671115	0.502147	0.869278	ARL2	0
ARL2-SNX15	0.52512	1.01101	2.49888	0.404583	0.685784	NA	ARL2-SNX15	0
ARL2BP	1598.46	0.0486434	0.0719817	0.675774	0.499184	0.868978	ARL2BP	0
ARL3	2499.38	0.110634	0.0657391	1.68292	0.0923909	0.496116	ARL3	0
ARL4A	852.708	0.101161	0.0931969	1.08545	0.277722	0.737662	ARL4A	0
ARL4AP5	0	NA	NA	NA	NA	NA	ARL4AP5	0
ARL4C	5378.91	-0.0224279	0.0687642	-0.326157	0.744306	0.943865	ARL4C	0
ARL4D	268.421	0.045242	0.119837	0.37753	0.70578	0.935	ARL4D	0
ARL5A	933.858	0.0593251	0.0793382	0.74775	0.454611	0.847588	ARL5A	0
ARL5B	1297.41	-0.0370873	0.0734489	-0.50494	0.613601	0.908691	ARL5B	0
ARL5C	0.376936	-0.947772	3.00957	-0.314919	0.752823	NA	ARL5C	0
ARL6	330.25	0.0378054	0.113792	0.332231	0.739714	0.942807	ARL6	0
ARL6IP1	7517.57	0.11482	0.0598463	1.91859	0.0550364	0.397954	ARL6IP1	0
ARL6IP4	1047.06	0.0332109	0.0940613	0.353077	0.724031	0.939638	ARL6IP4	0
ARL6IP5	3104.88	0.0601369	0.0848496	0.708748	0.478481	0.860437	ARL6IP5	0
ARL6IP6	253.797	0.0278362	0.121916	0.228324	0.819395	0.961491	ARL6IP6	0
ARL8A	2102.22	0.203779	0.0965134	2.11141	0.0347369	0.316158	ARL8A	0
ARL8B	1326.47	0.151379	0.0679775	2.2269	0.0259538	0.269298	ARL8B	0
ARL9	2.3235	-0.617727	1.15438	-0.535118	0.592568	NA	ARL9	0
ARLNC1	6.38097	-0.5604	0.713376	-0.785561	0.432125	NA	ARLNC1	0
ARMC1	912.248	0.0251441	0.0888449	0.283011	0.777168	0.952522	ARMC1	0
ARMC10	512.606	0.00805246	0.107687	0.0747768	0.940392	0.990034	ARMC10	0
ARMC10_1	278.723	-0.0879547	0.148528	-0.592177	0.553732	0.889645	ARMC10_1	0
ARMC12	53.5514	-0.534294	0.286855	-1.8626	0.0625192	0.419907	ARMC12	0
ARMC2	73.2753	-0.133513	0.207598	-0.643134	0.520137	0.876727	ARMC2	0
ARMC2-AS1	0	NA	NA	NA	NA	NA	ARMC2-AS1	0
ARMC3	2.62876	1.96174	1.24055	1.58134	0.1138	NA	ARMC3	0
ARMC5	541.438	0.12519	0.101329	1.23548	0.216653	0.689724	ARMC5	0
ARMC6	1006.13	0.0572032	0.0743752	0.769117	0.441824	0.841785	ARMC6	0
ARMC7	272.391	0.0532388	0.120699	0.441088	0.659149	0.924329	ARMC7	0
ARMC8	975.888	0.0318538	0.085797	0.37127	0.710436	0.935797	ARMC8	0
ARMC9	647.192	0.0613779	0.0902781	0.679876	0.496583	0.867699	ARMC9	0
ARMCX1	1631.21	0.028499	0.100423	0.28379	0.776572	0.952522	ARMCX1	0
ARMCX2	1808.64	0.0510124	0.0649752	0.785105	0.432392	0.838015	ARMCX2	0
ARMCX3	3306.31	-0.0183149	0.0816641	-0.224271	0.822546	0.961491	ARMCX3	0
ARMCX4	1181.99	0.069545	0.086674	0.802374	0.422337	0.833798	ARMCX4	0
ARMCX5	175.815	0.0572757	0.14587	0.39265	0.694578	0.933485	ARMCX5	0
ARMCX5-GPRASP2	55.3657	0.169133	0.248676	0.680133	0.49642	0.867576	ARMCX5-GPRASP2	0
ARMCX6	1081.82	0.0854485	0.0872234	0.979651	0.327258	0.773117	ARMCX6	0
ARMH1	24.7683	0.125384	0.397147	0.315711	0.752222	0.94678	ARMH1	0
ARMH2	0.598992	1.10056	2.41459	0.455794	0.648538	NA	ARMH2	0
ARMH3	852.32	0.0596599	0.0789269	0.755887	0.449717	0.845047	ARMH3	0
ARMH4	386.822	0.169909	0.120134	1.41433	0.157265	0.613938	ARMH4	0
ARMS2	0.130024	0.715155	3.81694	0.187364	0.851376	NA	ARMS2	0
ARMT1	240.305	-0.0632083	0.122557	-0.515745	0.606033	0.906138	ARMT1	0
ARNT	556.622	-0.11016	0.0925825	-1.18986	0.234102	0.707323	ARNT	0
ARNT2	4922.72	0.034309	0.0758411	0.45238	0.650996	0.922206	ARNT2	0
ARNT2-DT	24.154	-0.286962	0.356757	-0.804362	0.421188	0.83319	ARNT2-DT	0
ARPC1A	2413.74	0.0413021	0.0644034	0.641303	0.521326	0.877481	ARPC1A	0
ARPC1B	12.1302	0.314034	0.538433	0.583238	0.559733	NA	ARPC1B	0
ARPC2	4444.24	0.205148	0.071407	2.87295	0.00406663	0.097507	ARPC2	0
ARPC3	1576.47	0.267551	0.0801839	3.33672	0.000847732	0.0347702	ARPC3	1
ARPC4	978.264	0.0629931	0.103685	0.60754	0.543492	0.885472	ARPC4	0
ARPC4-TTLL3	12.1154	0.14769	0.499351	0.295764	0.76741	NA	ARPC4-TTLL3	0
ARPC5	4271.47	0.139614	0.0761066	1.83446	0.0665861	0.431572	ARPC5	0
ARPC5L	632.217	-0.0126145	0.0868583	-0.145231	0.884528	0.979107	ARPC5L	0
ARPIN	342.189	0.190198	0.113651	1.67353	0.0942229	0.500201	ARPIN	0
ARPIN-AP3S2	0	NA	NA	NA	NA	NA	ARPIN-AP3S2	0
ARPP19	7195.1	0.0119027	0.0612289	0.194397	0.845865	0.968412	ARPP19	0
ARPP21	20.5014	0.0221353	0.384859	0.0575152	0.954135	0.993224	ARPP21	0
ARPP21-AS1	0	NA	NA	NA	NA	NA	ARPP21-AS1	0
ARR3	0	NA	NA	NA	NA	NA	ARR3	0
ARRB1	3546.2	0.105164	0.0729635	1.44132	0.149495	0.59915	ARRB1	0
ARRB2	915.133	0.0310329	0.10223	0.30356	0.761463	0.949455	ARRB2	0
ARRDC1	114.702	-0.409183	0.201987	-2.02579	0.0427867	0.352823	ARRDC1	0
ARRDC1-AS1	294.795	-0.0336469	0.113226	-0.297167	0.766339	0.950989	ARRDC1-AS1	0
ARRDC2	6.23038	0.328437	0.711146	0.461842	0.644195	NA	ARRDC2	0
ARRDC3	1457.81	-0.0754869	0.318614	-0.236923	0.812717	0.960153	ARRDC3	0
ARRDC3-AS1	11.1656	0.438468	0.527372	0.831419	0.405737	NA	ARRDC3-AS1	0
ARRDC4	641.675	-0.147084	0.255475	-0.575728	0.564799	0.894538	ARRDC4	0
ARRDC5	0	NA	NA	NA	NA	NA	ARRDC5	0
ARSA	88.1057	-0.0112995	0.200134	-0.0564598	0.954976	0.993478	ARSA	0
ARSB	535.445	-0.194797	0.0966292	-2.01592	0.0438083	0.3577	ARSB	0
ARSD	292.821	0.0155319	0.137007	0.113365	0.909741	0.984621	ARSD	0
ARSD-AS1	4.19617	-1.57305	0.880997	-1.78553	0.0741757	NA	ARSD-AS1	0
ARSF	0.55365	-1.64031	2.37784	-0.689829	0.490302	NA	ARSF	0
ARSG	52.794	-0.193592	0.331063	-0.584758	0.558711	0.891029	ARSG	0
ARSH	0.381448	-0.948223	2.99738	-0.316351	0.751736	NA	ARSH	0
ARSI	0.156135	-0.967956	3.81694	-0.253595	0.799808	NA	ARSI	0
ARSJ	1.22155	-1.42684	1.58993	-0.897422	0.369494	NA	ARSJ	0
ARSK	102.142	0.118452	0.222222	0.533033	0.594011	0.903117	ARSK	0
ARSL	12.2845	-0.166249	0.49351	-0.336871	0.736214	NA	ARSL	0
ART1	0	NA	NA	NA	NA	NA	ART1	0
ART3	0.783349	-1.06111	2.19578	-0.483248	0.628919	NA	ART3	0
ART4	0	NA	NA	NA	NA	NA	ART4	0
ART5	2.55205	-0.428718	1.11909	-0.383094	0.70165	NA	ART5	0
ARTN	20.4175	-0.0750461	0.381493	-0.196717	0.844049	0.967775	ARTN	0
ARV1	289.29	-0.0302795	0.118787	-0.254905	0.798797	0.958013	ARV1	0
ARVCF	1463.4	-0.0359222	0.0860649	-0.417385	0.676397	0.928276	ARVCF	0
ARX	0.137752	0.715155	3.81694	0.187364	0.851376	NA	ARX	0
AS-PTPRE	0	NA	NA	NA	NA	NA	AS-PTPRE	0
AS3MT	0	NA	NA	NA	NA	NA	AS3MT	0
ASAH1	2507.47	-0.0934497	0.0789642	-1.18344	0.236633	0.7094	ASAH1	0
ASAH1-AS1	67.6767	-0.266877	0.230551	-1.15756	0.247044	0.718333	ASAH1-AS1	0
ASAH2	193.136	0.0584778	0.138148	0.423299	0.672077	0.927435	ASAH2	0
ASAH2B	382.332	0.0790666	0.11199	0.706015	0.480179	0.861162	ASAH2B	0
ASAP1	999.135	0.00964278	0.085795	0.112393	0.910512	0.984621	ASAP1	0
ASAP1-IT1	0	NA	NA	NA	NA	NA	ASAP1-IT1	0
ASAP1-IT2	0	NA	NA	NA	NA	NA	ASAP1-IT2	0
ASAP2	1210.61	-0.0486879	0.0895391	-0.543761	0.586606	0.90129	ASAP2	0
ASAP3	303.271	0.185177	0.118153	1.56726	0.117054	0.546352	ASAP3	0
ASAP3_1	333.884	0.305054	0.115318	2.64534	0.00816093	0.145713	ASAP3_1	0
ASB1	781.874	0.10654	0.0927211	1.14904	0.250538	0.720173	ASB1	0
ASB10	0	NA	NA	NA	NA	NA	ASB10	0
ASB11	0	NA	NA	NA	NA	NA	ASB11	0
ASB12	14.1334	0.0495887	0.462408	0.10724	0.914598	NA	ASB12	0
ASB13	549.371	0.0925778	0.0960778	0.96357	0.335261	0.77968	ASB13	0
ASB14	11.2982	0.488987	0.525584	0.93037	0.352179	NA	ASB14	0
ASB15	0.249617	-0.246618	3.48764	-0.070712	0.943627	NA	ASB15	0
ASB15-AS1	0.130024	0.715155	3.81694	0.187364	0.851376	NA	ASB15-AS1	0
ASB16	3.13771	-0.782206	1.03499	-0.755759	0.449794	NA	ASB16	0
ASB16-AS1	119.631	-0.00945663	0.16036	-0.0589713	0.952975	0.993223	ASB16-AS1	0
ASB17	0	NA	NA	NA	NA	NA	ASB17	0
ASB18	0.154418	-0.967956	3.81694	-0.253595	0.799808	NA	ASB18	0
ASB2	2.89287	0.957512	1.16814	0.81969	0.412393	NA	ASB2	0
ASB2_1	2.89287	0.957512	1.16814	0.81969	0.412393	NA	ASB2_1	0
ASB3	10.3959	0.31948	0.53859	0.59318	0.553061	NA	ASB3	0
ASB4	0.70403	1.50319	2.14117	0.702038	0.482656	NA	ASB4	0
ASB5	0.590568	-0.490776	2.25678	-0.217467	0.827844	NA	ASB5	0
ASB6	1057.64	0.0269816	0.0795685	0.339099	0.734535	0.941946	ASB6	0
ASB7	336.144	0.032679	0.109558	0.29828	0.765489	0.950467	ASB7	0
ASB8	750.658	0.0138835	0.08905	0.155906	0.876107	0.976047	ASB8	0
ASB9	0.130024	0.715155	3.81694	0.187364	0.851376	NA	ASB9	0
ASB9P1	0	NA	NA	NA	NA	NA	ASB9P1	0
ASCC1	677.871	-0.0248585	0.0877114	-0.283412	0.776861	0.952522	ASCC1	0
ASCC2	561.294	0.104633	0.0998172	1.04825	0.294526	0.748559	ASCC2	0
ASCC3	370.11	0.0275733	0.112831	0.244377	0.806939	0.960133	ASCC3	0
ASCL1	107.218	-0.0583771	0.169676	-0.344051	0.730808	0.941613	ASCL1	0
ASCL2	0.540064	2.38333	2.41796	0.985679	0.32429	NA	ASCL2	0
ASCL3	0	NA	NA	NA	NA	NA	ASCL3	0
ASCL4	0	NA	NA	NA	NA	NA	ASCL4	0
ASCL5	0.85414	-0.434282	1.95175	-0.222509	0.823917	NA	ASCL5	0
ASDURF	0	NA	NA	NA	NA	NA	ASDURF	0
ASF1A	483.45	-0.00275184	0.101161	-0.0272026	0.978298	0.997272	ASF1A	0
ASF1B	1.74418	-1.06309	1.38191	-0.769291	0.44172	NA	ASF1B	0
ASF1B_1	1.74418	-1.06309	1.38191	-0.769291	0.44172	NA	ASF1B_1	0
ASGR1	196.804	-0.0687215	0.164892	-0.416767	0.676849	0.928287	ASGR1	0
ASGR2	0	NA	NA	NA	NA	NA	ASGR2	0
ASH1L	1486.33	-0.0373515	0.0943047	-0.396072	0.692052	0.932982	ASH1L	0
ASH1L-AS1	58.8318	-0.372531	0.259872	-1.43352	0.151711	0.603383	ASH1L-AS1	0
ASH2L	1098.53	0.0963066	0.0830315	1.15988	0.246098	0.717479	ASH2L	0
ASIC1	3092.05	0.009428	0.0689968	0.136644	0.891312	0.979707	ASIC1	0
ASIC2	2.99644	0.90202	1.02291	0.881819	0.377875	NA	ASIC2	0
ASIC3	48.7103	-0.630149	0.250749	-2.51307	0.0119685	0.180758	ASIC3	0
ASIC4	1029.11	0.0199385	0.12785	0.155952	0.876071	0.976047	ASIC4	0
ASIC4-AS1	0.142263	0.715155	3.81694	0.187364	0.851376	NA	ASIC4-AS1	0
ASIC5	0	NA	NA	NA	NA	NA	ASIC5	0
ASIC5_1	0	NA	NA	NA	NA	NA	ASIC5_1	0
ASIP	1.0147	-1.79348	1.7759	-1.0099	0.312544	NA	ASIP	0
ASL	158.275	-0.0276813	0.151781	-0.182377	0.855287	0.971626	ASL	0
ASMER1	29.831	-0.670653	0.339181	-1.97727	0.0480109	0.372483	ASMER1	0
ASMER2	0.119592	-0.967956	3.81694	-0.253595	0.799808	NA	ASMER2	0
ASMT	1.66073	-0.755506	1.52519	-0.495353	0.620351	NA	ASMT	0
ASMTL	857.765	0.411707	0.141267	2.91439	0.00356384	0.0888514	ASMTL	0
ASMTL-AS1	33.5542	-1.09618	0.334362	-3.27842	0.0010439	0.0399272	ASMTL-AS1	-1
ASMTL-AS1_1	35.4245	-1.12454	0.316342	-3.55483	0.000378228	0.0198139	ASMTL-AS1_1	-1
ASMTL_1	890.924	0.449868	0.144017	3.12371	0.00178587	0.0566943	ASMTL_1	0
ASMT_1	1.79075	-0.5198	1.38619	-0.374985	0.707671	NA	ASMT_1	0
ASNS	48.1339	-0.0187594	0.279288	-0.0671688	0.946447	0.99132	ASNS	0
ASNSD1	772.323	0.0568563	0.0827386	0.687179	0.49197	0.867108	ASNSD1	0
ASNSP1	0.280015	1.45145	3.34512	0.433902	0.66436	NA	ASNSP1	0
ASPA	0.27401	-1.81624	3.32611	-0.546055	0.585028	NA	ASPA	0
ASPDH	2.64495	-1.41844	1.10743	-1.28084	0.200249	NA	ASPDH	0
ASPG	0.716269	1.52484	2.13449	0.71438	0.474992	NA	ASPG	0
ASPH	526.108	0.0851084	0.106286	0.800749	0.423277	0.833798	ASPH	0
ASPHD1	825.209	0.082725	0.0953679	0.86743	0.385707	0.811345	ASPHD1	0
ASPHD2	700.616	-0.01462	0.0904537	-0.16163	0.871597	0.975228	ASPHD2	0
ASPM	8.29851	0.0407815	0.584553	0.0697652	0.944381	NA	ASPM	0
ASPN	0	NA	NA	NA	NA	NA	ASPN	0
ASPN_1	0	NA	NA	NA	NA	NA	ASPN_1	0
ASPRV1	63.1277	-0.212289	0.223992	-0.947754	0.343255	0.784761	ASPRV1	0
ASPSCR1	228.874	0.161598	0.121208	1.33323	0.182455	0.649936	ASPSCR1	0
ASRGL1	813.502	-0.049098	0.0763296	-0.643236	0.520071	0.876708	ASRGL1	0
ASS1	18.1776	0.679197	0.438004	1.55066	0.120983	0.554056	ASS1	0
ASTE1	8.04674	-0.654754	0.624272	-1.04883	0.294258	NA	ASTE1	0
ASTILCS	0.154418	-0.967956	3.81694	-0.253595	0.799808	NA	ASTILCS	0
ASTILCS_1	0.154418	-0.967956	3.81694	-0.253595	0.799808	NA	ASTILCS_1	0
ASTILCS_2	0.154418	-0.967956	3.81694	-0.253595	0.799808	NA	ASTILCS_2	0
ASTL	1.69128	1.83287	1.48644	1.23306	0.217552	NA	ASTL	0
ASTN1	2464.81	0.0651057	0.08602	0.756866	0.44913	0.845047	ASTN1	0
ASTN2	888.872	0.0234784	0.125973	0.186377	0.852149	0.970148	ASTN2	0
ASTN2-AS1	0	NA	NA	NA	NA	NA	ASTN2-AS1	0
ASXL1	2477.3	0.0302805	0.0732673	0.413288	0.679395	0.928618	ASXL1	0
ASXL2	402.506	-0.0407084	0.136151	-0.298994	0.764944	0.950298	ASXL2	0
ASXL3	2329.21	0.00963394	0.0801518	0.120196	0.904328	0.98321	ASXL3	0
ASZ1	0	NA	NA	NA	NA	NA	ASZ1	0
ATAD1	3193.06	0.0525192	0.0626273	0.838599	0.401694	0.822515	ATAD1	0
ATAD1_1	651.174	-0.0189501	0.107424	-0.176405	0.859976	0.972865	ATAD1_1	0
ATAD2	22.5204	0.13098	0.356512	0.367393	0.713326	0.93695	ATAD2	0
ATAD2B	599.515	-0.151759	0.0972188	-1.561	0.118524	0.549505	ATAD2B	0
ATAD3A	454.563	-0.0980802	0.0953992	-1.0281	0.303902	0.757512	ATAD3A	0
ATAD3B	323.812	-0.387905	0.136626	-2.83917	0.00452311	0.102565	ATAD3B	0
ATAD3C	8.44963	1.13093	0.690389	1.6381	0.1014	NA	ATAD3C	0
ATAD5	65.2715	-0.0573288	0.237388	-0.241498	0.809169	0.960153	ATAD5	0
ATAT1	3677.51	0.0707328	0.330481	0.21403	0.830524	0.962814	ATAT1	0
ATAT1_1	3066.65	-0.113481	0.0865295	-1.31147	0.189698	0.658216	ATAT1_1	0
ATAT1_2	2985.05	0.527569	0.249538	2.11418	0.0344995	0.314538	ATAT1_2	0
ATAT1_3	3628.1	0.121631	0.11921	1.02031	0.307582	0.760332	ATAT1_3	0
ATAT1_4	3681.56	0.106139	0.192266	0.552042	0.580919	0.899436	ATAT1_4	0
ATAT1_5	3129.81	-0.313116	0.224849	-1.39256	0.163752	0.624485	ATAT1_5	0
ATAT1_6	3360.89	0.146891	0.256874	0.571839	0.567431	0.895201	ATAT1_6	0
ATCAY	7180.29	0.160559	0.0646991	2.48162	0.0130786	0.189759	ATCAY	0
ATE1	745.482	0.111977	0.0837906	1.33639	0.18142	0.648295	ATE1	0
ATE1OSP	1.2976	-2.3193	1.74762	-1.32711	0.184471	NA	ATE1OSP	0
ATF1	169.664	-0.122427	0.147125	-0.832127	0.405337	0.823929	ATF1	0
ATF2	2156.99	0.0334173	0.0696515	0.479779	0.631384	0.916421	ATF2	0
ATF3	173.64	0.26441	0.226865	1.16549	0.243819	0.714997	ATF3	0
ATF4	4257.92	0.149397	0.192434	0.776355	0.437539	0.840285	ATF4	0
ATF5	275.137	0.031465	0.115922	0.271431	0.786059	0.95502	ATF5	0
ATF6	823.648	-0.0366713	0.0927225	-0.395495	0.692478	0.933064	ATF6	0
ATF6-DT	1.83489	-0.619785	1.21918	-0.508361	0.6112	NA	ATF6-DT	0
ATF6B	731.508	-0.239456	0.241865	-0.990039	0.322155	0.770014	ATF6B	0
ATF6B_1	727.327	-0.195991	0.147408	-1.32959	0.183654	0.652296	ATF6B_1	0
ATF6B_2	723.015	-0.221374	0.236756	-0.935028	0.349774	0.789088	ATF6B_2	0
ATF6B_3	676.861	-0.163455	0.134682	-1.21364	0.224886	0.697871	ATF6B_3	0
ATF7	371.525	-0.100088	0.127938	-0.782312	0.434031	0.838621	ATF7	0
ATF7-NPFF	0.556132	2.41418	2.4007	1.00561	0.314601	NA	ATF7-NPFF	0
ATF7IP	4408.17	0.0821801	0.074978	1.09606	0.273054	0.735002	ATF7IP	0
ATF7IP2	81.4315	-0.205471	0.21366	-0.961673	0.336214	0.780555	ATF7IP2	0
ATG10	93.2343	-0.0646275	0.184459	-0.350363	0.726067	0.940728	ATG10	0
ATG101	749.503	-0.016027	0.0911985	-0.175737	0.8605	0.972982	ATG101	0
ATG12	1349.66	-0.0252575	0.0796407	-0.317144	0.751134	0.946025	ATG12	0
ATG13	1207.77	0.0230312	0.0887298	0.259566	0.795199	0.957305	ATG13	0
ATG14	409.6	-0.0822069	0.111569	-0.736823	0.46123	0.850294	ATG14	0
ATG16L1	679.124	-0.19045	0.0827297	-2.30208	0.0213308	0.244818	ATG16L1	0
ATG16L1_1	713.962	-0.12579	0.0835776	-1.50507	0.132306	0.572028	ATG16L1_1	0
ATG16L2	103.794	-0.363961	0.182535	-1.99392	0.0461605	0.366903	ATG16L2	0
ATG2A	382.447	-0.00872213	0.103287	-0.0844455	0.932702	0.989648	ATG2A	0
ATG2B	997.312	-0.0731413	0.0857666	-0.852794	0.393773	0.817897	ATG2B	0
ATG3	698.243	-0.0197338	0.083564	-0.236152	0.813315	0.960326	ATG3	0
ATG4A	291.649	-0.0733582	0.123987	-0.591661	0.554078	0.889645	ATG4A	0
ATG4B	1899.49	-0.0598226	0.0834736	-0.716665	0.473581	0.857912	ATG4B	0
ATG4C	77.4582	0.021684	0.215767	0.100497	0.91995	0.98668	ATG4C	0
ATG4D	618.258	0.102939	0.0862549	1.19343	0.232703	0.705143	ATG4D	0
ATG5	419.718	-0.0467377	0.0999275	-0.467717	0.639987	0.918909	ATG5	0
ATG7	273.785	0.105674	0.121947	0.866557	0.386185	0.811693	ATG7	0
ATG9A	1044.24	0.126315	0.0789508	1.59992	0.109616	0.531302	ATG9A	0
ATG9B	191.612	0.609341	0.232605	2.61964	0.00880222	0.152726	ATG9B	0
ATIC	928.4	0.0360968	0.0859455	0.419997	0.674488	0.927946	ATIC	0
ATL1	2105.66	0.13584	0.0743258	1.82763	0.0676058	0.433679	ATL1	0
ATL2	849.85	-0.029031	0.0805151	-0.360566	0.718424	0.937326	ATL2	0
ATL3	108.351	-0.00726955	0.179195	-0.0405679	0.96764	0.995099	ATL3	0
ATM	400.075	-0.63874	0.131826	-4.84533	1.26399e-06	0.00023885	ATM	-1
ATMIN	1615.82	0.0449057	0.0653574	0.687079	0.492033	0.867108	ATMIN	0
ATMIN_1	1646.47	0.0458447	0.0649185	0.706188	0.480071	0.861134	ATMIN_1	0
ATN1	4845.31	-0.0115982	0.0631211	-0.183745	0.854214	0.971115	ATN1	0
ATOH1	0.379641	0.430926	3.05269	0.141163	0.887742	NA	ATOH1	0
ATOH7	10.2282	1.09434	0.579462	1.88854	0.0589531	NA	ATOH7	0
ATOH8	2.54859	-0.683012	1.06898	-0.638937	0.522864	NA	ATOH8	0
ATOSA	791.249	-0.217229	0.0837795	-2.59287	0.00951786	0.159101	ATOSA	0
ATOSB	817.062	0.045577	0.0894681	0.509421	0.610457	0.907417	ATOSB	0
ATOX1	647.676	0.275288	0.126193	2.18149	0.0291473	0.2879	ATOX1	0
ATOX1-AS1	0	NA	NA	NA	NA	NA	ATOX1-AS1	0
ATP10A	8.98776	-1.17473	0.608745	-1.92975	0.0536372	NA	ATP10A	0
ATP10A-DT	0	NA	NA	NA	NA	NA	ATP10A-DT	0
ATP10B	0	NA	NA	NA	NA	NA	ATP10B	0
ATP10D	85.0435	-0.230428	0.192081	-1.19964	0.23028	0.702326	ATP10D	0
ATP11A	633.248	0.0937428	0.0945078	0.991905	0.321244	0.769542	ATP11A	0
ATP11A-AS1	0.158331	0.715155	3.81694	0.187364	0.851376	NA	ATP11A-AS1	0
ATP11AUN	0	NA	NA	NA	NA	NA	ATP11AUN	0
ATP11B	507.347	0.0371104	0.1084	0.342347	0.73209	0.941946	ATP11B	0
ATP11B-DT	0.809563	0.560727	2.01464	0.278326	0.780762	NA	ATP11B-DT	0
ATP11C	1665.29	0.0899891	0.0809554	1.11159	0.266315	0.731103	ATP11C	0
ATP12A	2.73017	0.303892	1.06089	0.28645	0.774533	NA	ATP12A	0
ATP13A1	1192.11	-0.100636	0.0759007	-1.3259	0.184874	0.653896	ATP13A1	0
ATP13A2	3905.23	0.239468	0.123294	1.94225	0.0521067	0.386852	ATP13A2	0
ATP13A2_1	4279.02	0.252644	0.0913978	2.76423	0.00570572	0.119955	ATP13A2_1	0
ATP13A3	1659.21	0.0174796	0.0829619	0.210694	0.833126	0.963723	ATP13A3	0
ATP13A3-DT	28.7005	0.0540078	0.33607	0.160704	0.872326	0.975228	ATP13A3-DT	0
ATP13A4	32.3111	-0.503942	0.332553	-1.51537	0.129678	0.569399	ATP13A4	0
ATP13A4-AS1	0	NA	NA	NA	NA	NA	ATP13A4-AS1	0
ATP13A5	0.896827	-1.53726	2.13052	-0.72154	0.470577	NA	ATP13A5	0
ATP13A5-AS1	7.7974	0.501819	0.687074	0.73037	0.465164	NA	ATP13A5-AS1	0
ATP1A1	1972.41	0.123199	0.0697588	1.76607	0.0773845	0.46195	ATP1A1	0
ATP1A1-AS1	33.3044	0.0337369	0.294011	0.114747	0.908646	0.984302	ATP1A1-AS1	0
ATP1A2	0	NA	NA	NA	NA	NA	ATP1A2	0
ATP1A3	39824	0.0911193	0.0738602	1.23367	0.217325	0.690612	ATP1A3	0
ATP1A4	0.154418	-0.967956	3.81694	-0.253595	0.799808	NA	ATP1A4	0
ATP1B1	9759.12	-0.0748695	0.104769	-0.714614	0.474848	0.858656	ATP1B1	0
ATP1B2	552.371	0.128534	0.112003	1.1476	0.251133	0.720607	ATP1B2	0
ATP1B3	2769.37	0.0366532	0.0769611	0.476256	0.633892	0.917375	ATP1B3	0
ATP1B4	0	NA	NA	NA	NA	NA	ATP1B4	0
ATP23	81.4735	0.301955	0.197751	1.52695	0.126774	0.563351	ATP23	0
ATP23_1	83.7742	0.203336	0.188428	1.07911	0.280537	0.73899	ATP23_1	0
ATP2A1	33.5692	-0.492327	0.30106	-1.63531	0.101983	0.51581	ATP2A1	0
ATP2A1-AS1	20.9356	-0.451045	0.380518	-1.18534	0.235882	0.708618	ATP2A1-AS1	0
ATP2A2	9687.25	0.104111	0.0766667	1.35797	0.174473	0.637525	ATP2A2	0
ATP2A3	27.9296	0.0247427	0.333636	0.0741608	0.940882	0.990034	ATP2A3	0
ATP2B1	2449.62	-0.000682844	0.0726192	-0.00940307	0.992498	0.999136	ATP2B1	0
ATP2B1-AS1	88.3559	-0.113706	0.192333	-0.591191	0.554392	0.889645	ATP2B1-AS1	0
ATP2B2	533.837	-0.132542	0.103036	-1.28636	0.198316	0.671838	ATP2B2	0
ATP2B2-IT1	0	NA	NA	NA	NA	NA	ATP2B2-IT1	0
ATP2B2-IT2	0	NA	NA	NA	NA	NA	ATP2B2-IT2	0
ATP2B3	487.128	0.0372444	0.101738	0.366082	0.714304	0.93695	ATP2B3	0
ATP2B4	14615	0.0730598	0.0999713	0.730808	0.464897	0.852901	ATP2B4	0
ATP2C1	5532.58	0.0330422	0.0632205	0.52265	0.601218	0.903823	ATP2C1	0
ATP2C2	8.80334	0.00319366	0.712523	0.00448218	0.996424	NA	ATP2C2	0
ATP2C2-AS1	39.2705	-0.436622	0.310297	-1.40711	0.159394	0.616997	ATP2C2-AS1	0
ATP4A	0.446686	2.07621	2.84132	0.73072	0.46495	NA	ATP4A	0
ATP4B	0.890599	-1.53311	1.96915	-0.778562	0.436238	NA	ATP4B	0
ATP4B_1	0.606156	-1.83628	2.56065	-0.717113	0.473305	NA	ATP4B_1	0
ATP5F1A	11254.6	0.0708443	0.0713374	0.993088	0.320667	0.768987	ATP5F1A	0
ATP5F1B	12803.4	0.125901	0.0670689	1.87719	0.0604915	0.41405	ATP5F1B	0
ATP5F1C	2236.01	0.125724	0.0833693	1.50804	0.131546	0.571086	ATP5F1C	0
ATP5F1D	1024	0.122209	0.0947087	1.29037	0.196922	0.669745	ATP5F1D	0
ATP5F1E	875.618	-0.160883	0.111489	-1.44304	0.149009	0.598638	ATP5F1E	0
ATP5IF1	931.96	0.114935	0.346846	0.331371	0.740364	0.942933	ATP5IF1	0
ATP5IF1_1	1053.44	0.100323	0.0962372	1.04245	0.297202	0.751113	ATP5IF1_1	0
ATP5MC1	1410.57	0.0292666	0.0993716	0.294517	0.768363	0.951359	ATP5MC1	0
ATP5MC2	1714.15	0.199383	0.229256	0.869695	0.384467	0.811194	ATP5MC2	0
ATP5MC3	3357.54	0.192296	0.0670507	2.86792	0.00413175	0.0978856	ATP5MC3	0
ATP5ME	965.074	0.287352	0.103572	2.77441	0.00553022	0.117512	ATP5ME	0
ATP5MF	180.564	0.60355	0.175711	3.43489	0.000592786	0.0268837	ATP5MF	1
ATP5MF-PTCD1	0	NA	NA	NA	NA	NA	ATP5MF-PTCD1	0
ATP5MG	3004.96	0.258355	0.0947109	2.72782	0.00637535	0.126135	ATP5MG	0
ATP5MGL	0.158331	0.715155	3.81694	0.187364	0.851376	NA	ATP5MGL	0
ATP5MJ	1161.35	0.206429	0.0942028	2.19132	0.0284283	0.283853	ATP5MJ	0
ATP5MK	681.451	0.430814	0.111926	3.84911	0.000118547	0.00855317	ATP5MK	1
ATP5PB	2662.63	0.113283	0.0758445	1.49362	0.135275	0.576823	ATP5PB	0
ATP5PD	1466.98	0.332783	0.0868003	3.8339	0.000126129	0.00893769	ATP5PD	1
ATP5PF	1395.24	0.130202	0.0887214	1.46754	0.142229	0.587918	ATP5PF	0
ATP5PFP3	0	NA	NA	NA	NA	NA	ATP5PFP3	0
ATP5PO	4001.62	0.238051	0.0778844	3.05647	0.0022396	0.065589	ATP5PO	0
ATP6	8492.58	0.0511677	0.258294	0.198099	0.842967	0.967563	ATP6	0
ATP6AP1	4251.16	0.156089	0.0663516	2.35245	0.0186502	0.227894	ATP6AP1	0
ATP6AP1-DT	65.4487	-0.0794544	0.241944	-0.328399	0.74261	0.942933	ATP6AP1-DT	0
ATP6AP1L	185.091	0.0663973	0.142486	0.465993	0.64122	0.918909	ATP6AP1L	0
ATP6AP2	6156.61	0.0963168	0.062923	1.53071	0.125842	0.56278	ATP6AP2	0
ATP6V0A1	5879.94	0.0715282	0.0621389	1.1511	0.24969	0.720009	ATP6V0A1	0
ATP6V0A2	302.514	-0.289467	0.123614	-2.34171	0.0191956	0.231522	ATP6V0A2	0
ATP6V0A4	2.0207	-0.0493124	1.27622	-0.0386393	0.969178	NA	ATP6V0A4	0
ATP6V0B	4251.99	-0.0329416	0.077176	-0.426838	0.669497	0.927435	ATP6V0B	0
ATP6V0C	4550.8	0.0874812	0.0669144	1.30736	0.19109	0.660921	ATP6V0C	0
ATP6V0CP3	0	NA	NA	NA	NA	NA	ATP6V0CP3	0
ATP6V0D1	3603.22	0.136174	0.0704066	1.93411	0.0530993	0.390748	ATP6V0D1	0
ATP6V0D1-DT	31.8484	-0.144176	0.340907	-0.422919	0.672354	0.927435	ATP6V0D1-DT	0
ATP6V0D2	0	NA	NA	NA	NA	NA	ATP6V0D2	0
ATP6V0E1	159.357	-0.0349911	0.149619	-0.233869	0.815087	0.96072	ATP6V0E1	0
ATP6V0E2	5192.55	0.170005	0.0865134	1.96507	0.0494058	0.375852	ATP6V0E2	0
ATP6V0E2-AS1	310.898	0.173456	0.110035	1.57637	0.11494	0.542447	ATP6V0E2-AS1	0
ATP6V1A	5768.54	-0.0320897	0.0600224	-0.534629	0.592907	0.903117	ATP6V1A	0
ATP6V1B1	24.2821	-0.441983	0.370169	-1.194	0.232477	0.705143	ATP6V1B1	0
ATP6V1B1-AS1	3.02414	0.535962	0.983957	0.544701	0.585959	NA	ATP6V1B1-AS1	0
ATP6V1B2	5304.53	0.115735	0.0588675	1.96603	0.0492951	0.375775	ATP6V1B2	0
ATP6V1C1	1876.83	0.118975	0.0646938	1.83905	0.0659085	0.428932	ATP6V1C1	0
ATP6V1C2	20.1483	-0.509369	0.391634	-1.30062	0.193387	0.664998	ATP6V1C2	0
ATP6V1D	1743.47	0.125163	0.0717	1.74565	0.080871	0.470928	ATP6V1D	0
ATP6V1E1	1387.23	0.146201	0.0956392	1.52867	0.126347	0.563186	ATP6V1E1	0
ATP6V1E2	96.2716	0.118751	0.182393	0.651071	0.515001	0.874838	ATP6V1E2	0
ATP6V1F	2273.77	0.259021	0.0879635	2.94465	0.00323324	0.0830441	ATP6V1F	0
ATP6V1G1	2508.76	0.130894	0.0697687	1.87612	0.0606388	0.41425	ATP6V1G1	0
ATP6V1G2	537.4	0.148659	0.132268	1.12393	0.261043	0.728441	ATP6V1G2	0
ATP6V1G2-DDX39B	2.81962	-0.361401	1.089	-0.331864	0.739992	NA	ATP6V1G2-DDX39B	0
ATP6V1G2-DDX39B_1	0	NA	NA	NA	NA	NA	ATP6V1G2-DDX39B_1	0
ATP6V1G2-DDX39B_2	3.18814	-0.743218	1.04774	-0.709355	0.478104	NA	ATP6V1G2-DDX39B_2	0
ATP6V1G2-DDX39B_3	2.59365	-0.519247	1.10964	-0.467942	0.639826	NA	ATP6V1G2-DDX39B_3	0
ATP6V1G2-DDX39B_4	1.77506	-1.01661	1.40086	-0.725705	0.46802	NA	ATP6V1G2-DDX39B_4	0
ATP6V1G2-DDX39B_5	2.51559	0.609191	1.1218	0.543047	0.587098	NA	ATP6V1G2-DDX39B_5	0
ATP6V1G2-DDX39B_6	2.76805	-0.348772	1.06606	-0.327161	0.743546	NA	ATP6V1G2-DDX39B_6	0
ATP6V1G2-DDX39B_7	2.68779	-0.232182	1.08149	-0.214686	0.830012	NA	ATP6V1G2-DDX39B_7	0
ATP6V1G2_1	539.784	0.137617	0.139357	0.987513	0.323391	0.770599	ATP6V1G2_1	0
ATP6V1G2_2	538.969	0.113369	0.126583	0.895614	0.370459	0.805102	ATP6V1G2_2	0
ATP6V1G2_3	548.722	0.114291	0.12687	0.900855	0.367666	0.80263	ATP6V1G2_3	0
ATP6V1G2_4	540.787	0.153618	0.134836	1.13929	0.254582	0.723023	ATP6V1G2_4	0
ATP6V1G2_5	541.603	0.113916	0.141995	0.802255	0.422405	0.833798	ATP6V1G2_5	0
ATP6V1G2_6	547.091	0.112695	0.129819	0.868093	0.385344	0.811194	ATP6V1G2_6	0
ATP6V1G3	0	NA	NA	NA	NA	NA	ATP6V1G3	0
ATP6V1G3_1	0	NA	NA	NA	NA	NA	ATP6V1G3_1	0
ATP6V1H	1901.42	0.0749472	0.0668394	1.1213	0.262158	0.728478	ATP6V1H	0
ATP7A	189.512	-0.033589	0.140639	-0.238832	0.811236	0.960153	ATP7A	0
ATP7B	335.013	-0.112168	0.112012	-1.0014	0.316635	0.765979	ATP7B	0
ATP8	521.205	0.236376	0.435538	0.542722	0.587321	0.901426	ATP8	0
ATP8A1	2101.38	-0.0366187	0.0836239	-0.437897	0.661461	0.92481	ATP8A1	0
ATP8A1-DT	2.69066	-0.88497	1.01018	-0.876051	0.381002	NA	ATP8A1-DT	0
ATP8A2	1384.14	0.0744265	0.108242	0.687593	0.491709	0.867108	ATP8A2	0
ATP8A2_1	15.0252	0.633973	0.544674	1.16395	0.244445	NA	ATP8A2_1	0
ATP8B1	0.130024	0.715155	3.81694	0.187364	0.851376	NA	ATP8B1	0
ATP8B1-AS1	6.00266	-0.319	0.696293	-0.45814	0.646852	NA	ATP8B1-AS1	0
ATP8B2	1257.02	-0.351741	0.113385	-3.10219	0.00192095	0.0588633	ATP8B2	0
ATP8B3	8.44486	-0.290977	0.600642	-0.484444	0.628071	NA	ATP8B3	0
ATP8B4	4.87251	-0.210039	0.86021	-0.244172	0.807098	NA	ATP8B4	0
ATP8B5P	4.13409	0.525882	0.835015	0.629788	0.528833	NA	ATP8B5P	0
ATP9A	14917.6	0.150723	0.0806868	1.868	0.0617615	0.417667	ATP9A	0
ATP9B	123.545	-0.100334	0.19079	-0.525886	0.598968	0.903362	ATP9B	0
ATPAF1	1481.58	0.0334283	0.0691897	0.48314	0.628996	0.915412	ATPAF1	0
ATPAF2	276.547	0.0219913	0.126637	0.173657	0.862135	0.973106	ATPAF2	0
ATPSCKMT	132.163	-0.0704456	0.153427	-0.459147	0.646128	0.920199	ATPSCKMT	0
ATR	236.381	-0.281971	0.140942	-2.00061	0.045434	0.364128	ATR	0
ATRAID	379.821	0.139181	0.114317	1.21749	0.223417	0.696531	ATRAID	0
ATRIP	4.06405	-0.817868	0.894111	-0.914728	0.360334	NA	ATRIP	0
ATRIP-TREX1	2.14729	-3.13965	1.4117	-2.22402	0.0261472	NA	ATRIP-TREX1	0
ATRN	2644.7	-0.0146649	0.081014	-0.181017	0.856354	0.972033	ATRN	0
ATRNL1	1784.45	-0.0179945	0.0823771	-0.21844	0.827086	0.962114	ATRNL1	0
ATRX	3017.48	0.00771399	0.0766753	0.100606	0.919863	0.98668	ATRX	0
ATXN1	357.599	-0.0274446	0.119166	-0.230306	0.817854	0.961313	ATXN1	0
ATXN1-AS1	45.3072	-0.305413	0.259268	-1.17798	0.238803	0.710633	ATXN1-AS1	0
ATXN10	4208.67	0.0977989	0.0557685	1.75366	0.0794888	0.467256	ATXN10	0
ATXN1L	619.96	-0.0330559	0.0886302	-0.372965	0.709175	0.935411	ATXN1L	0
ATXN2	1121.24	0.0108359	0.0766684	0.141335	0.887605	0.979141	ATXN2	0
ATXN2-AS	2.16087	1.66876	1.33769	1.2475	0.212215	NA	ATXN2-AS	0
ATXN2L	3098.16	0.0320903	0.0673498	0.476472	0.633738	0.917236	ATXN2L	0
ATXN3	408.986	-0.0153127	0.109116	-0.140333	0.888397	0.97928	ATXN3	0
ATXN3L	0	NA	NA	NA	NA	NA	ATXN3L	0
ATXN7	410.359	-0.020563	0.114483	-0.179616	0.857454	0.972347	ATXN7	0
ATXN7L1	171.528	0.227515	0.149622	1.52059	0.128362	0.56661	ATXN7L1	0
ATXN7L2	628.174	-0.269425	0.0913519	-2.9493	0.0031849	0.0828166	ATXN7L2	0
ATXN7L3	6309.58	0.107747	0.0622448	1.73102	0.0834479	0.476978	ATXN7L3	0
ATXN7L3-AS1	16.9872	-0.413754	0.415458	-0.995898	0.3193	NA	ATXN7L3-AS1	0
ATXN7L3B	9415.8	0.0445815	0.0630422	0.707169	0.479461	0.860818	ATXN7L3B	0
ATXN8OS	36.0199	-0.203682	0.297791	-0.683977	0.49399	0.867497	ATXN8OS	0
AUH	390.405	-0.117209	0.108589	-1.07938	0.280417	0.73899	AUH	0
AUNIP	11.1942	-0.494787	0.51834	-0.95456	0.3398	NA	AUNIP	0
AUP1	1015.61	-0.084798	0.0781523	-1.08504	0.277906	0.737782	AUP1	0
AURKA	62.224	0.25702	0.218921	1.17403	0.240382	0.712289	AURKA	0
AURKAIP1	789.492	0.130626	0.0863909	1.51203	0.130526	0.569912	AURKAIP1	0
AURKAP1	20.2503	0.0449715	0.400848	0.112191	0.910672	0.984621	AURKAP1	0
AURKB	0.988083	-0.780075	1.65583	-0.471107	0.637564	NA	AURKB	0
AURKC	8.50165	0.0188845	0.616071	0.0306532	0.975546	NA	AURKC	0
AUTS2	4501.84	-0.0163148	0.0987084	-0.165282	0.868722	0.974848	AUTS2	0
AVEN	248.414	-0.339834	0.130727	-2.59956	0.00933424	0.156994	AVEN	0
AVIL	10.0801	-0.698158	0.573945	-1.21642	0.223825	NA	AVIL	0
AVL9	1827.5	0.0957305	0.0696853	1.37375	0.169518	0.631138	AVL9	0
AVP	0.154418	-0.967956	3.81694	-0.253595	0.799808	NA	AVP	0
AVPI1	48.4841	0.295117	0.252099	1.17064	0.241745	0.712657	AVPI1	0
AVPR1A	1.03678	-1.77301	1.74833	-1.01412	0.310528	NA	AVPR1A	0
AVPR1B	0.582841	-0.513487	2.26322	-0.226883	0.820515	NA	AVPR1B	0
AVPR1B-DT	0	NA	NA	NA	NA	NA	AVPR1B-DT	0
AVPR2	0	NA	NA	NA	NA	NA	AVPR2	0
AWAT1	0	NA	NA	NA	NA	NA	AWAT1	0
AWAT2	5.5558	-0.0508719	0.777124	-0.0654618	0.947806	NA	AWAT2	0
AXDND1	2.8643	0.649518	1.10832	0.586036	0.557851	NA	AXDND1	0
AXIN1	772.973	-0.00809581	0.0910467	-0.0889193	0.929146	0.989395	AXIN1	0
AXIN2	548.604	-0.0191738	0.0924848	-0.207318	0.835762	0.96472	AXIN2	0
AXL	0.720592	0.0628795	1.9881	0.0316279	0.974769	NA	AXL	0
AZGP1	1.09642	1.15638	1.78178	0.649003	0.516336	NA	AZGP1	0
AZGP1P1	0	NA	NA	NA	NA	NA	AZGP1P1	0
AZI2	1096.93	0.0778815	0.0727244	1.07091	0.284209	0.741068	AZI2	0
AZIN1	7599.81	0.0273014	0.0647013	0.42196	0.673054	0.927562	AZIN1	0
AZIN2	171.92	0.166402	0.140693	1.18273	0.236914	0.709486	AZIN2	0
AZU1	14.0495	-0.727011	0.468738	-1.551	0.120903	NA	AZU1	0
AZU1_1	15.1265	-0.69764	0.451016	-1.54682	0.121907	NA	AZU1_1	0
B2M	41.5778	0.0370289	0.292554	0.126571	0.89928	0.982709	B2M	0
B2M_1	39.0536	-0.143022	0.296896	-0.481723	0.630002	0.915552	B2M_1	0
B3GALNT1	236.779	-0.154788	0.118471	-1.30654	0.191368	0.66146	B3GALNT1	0
B3GALNT2	177.743	0.0387946	0.144832	0.267858	0.788808	0.955484	B3GALNT2	0
B3GALNT2_1	182.608	0.0157621	0.143872	0.109557	0.912761	0.984688	B3GALNT2_1	0
B3GALT1	670.763	0.0196809	0.0878942	0.223916	0.822823	0.961491	B3GALT1	0
B3GALT1-AS1	2.54544	-0.0951776	1.06702	-0.0891991	0.928924	NA	B3GALT1-AS1	0
B3GALT2	945.426	-0.0787631	0.0827605	-0.951699	0.34125	0.783631	B3GALT2	0
B3GALT4	16.3218	0.546891	0.475835	1.14933	0.25042	NA	B3GALT4	0
B3GALT4_1	16.3295	0.547981	0.473264	1.15788	0.246915	NA	B3GALT4_1	0
B3GALT4_2	16.3295	0.547981	0.473264	1.15788	0.246915	NA	B3GALT4_2	0
B3GALT4_3	16.3218	0.546891	0.475835	1.14933	0.25042	NA	B3GALT4_3	0
B3GALT4_4	16.3179	0.545645	0.483075	1.12952	0.258677	NA	B3GALT4_4	0
B3GALT5	69.7363	-0.0857592	0.227997	-0.376142	0.706811	0.935	B3GALT5	0
B3GALT5-AS1	2.1903	0.063041	1.27106	0.0495971	0.960443	NA	B3GALT5-AS1	0
B3GALT6	1300.93	0.115988	0.0745661	1.5555	0.119826	0.552259	B3GALT6	0
B3GALT9	59.3513	-0.0108778	0.244158	-0.0445524	0.964464	0.994952	B3GALT9	0
B3GAT1	3918.77	0.115404	0.0666382	1.73181	0.0833078	0.476521	B3GAT1	0
B3GAT1-DT	16.2058	-0.449621	0.43163	-1.04168	0.297559	NA	B3GAT1-DT	0
B3GAT2	4342.24	-0.0878866	0.0675672	-1.30073	0.193351	0.664998	B3GAT2	0
B3GAT3	656.709	-0.033765	0.0836357	-0.403715	0.686422	0.930972	B3GAT3	0
B3GLCT	818.862	-0.173616	0.128502	-1.35107	0.176673	0.640405	B3GLCT	0
B3GNT2	44.4177	0.321614	0.259105	1.24125	0.214513	0.687013	B3GNT2	0
B3GNT3	1.98115	0.504016	1.23448	0.408281	0.683067	NA	B3GNT3	0
B3GNT4	80.0824	0.00376387	0.223714	0.0168245	0.986577	0.99828	B3GNT4	0
B3GNT5	375.026	-0.106423	0.111112	-0.957807	0.33816	0.781471	B3GNT5	0
B3GNT6	0.154418	-0.967956	3.81694	-0.253595	0.799808	NA	B3GNT6	0
B3GNT7	26.1869	-0.56904	0.336451	-1.6913	0.0907795	0.491923	B3GNT7	0
B3GNT8	3.40921	-0.25445	0.987916	-0.257562	0.796745	NA	B3GNT8	0
B3GNT9	4.62241	-0.915667	0.820144	-1.11647	0.264221	NA	B3GNT9	0
B3GNTL1	75.122	-0.160257	0.240525	-0.666279	0.505233	0.870174	B3GNTL1	0
B3GNTL1_1	88.5787	-0.172724	0.190759	-0.905455	0.365224	0.800898	B3GNTL1_1	0
B4GALNT1	4100.46	-0.000512385	0.0555075	-0.00923091	0.992635	0.999136	B4GALNT1	0
B4GALNT2	0	NA	NA	NA	NA	NA	B4GALNT2	0
B4GALNT3	156.883	0.114691	0.15366	0.746397	0.455427	0.848221	B4GALNT3	0
B4GALNT4	4382.77	-0.274455	0.0909024	-3.01922	0.00253422	0.071196	B4GALNT4	0
B4GALT1	37.8273	-0.158296	0.281691	-0.561949	0.574151	0.896733	B4GALT1	0
B4GALT1-AS1	16.0602	0.122175	0.451246	0.27075	0.786583	NA	B4GALT1-AS1	0
B4GALT2	1643.54	0.195191	0.0896643	2.17691	0.0294874	0.290161	B4GALT2	0
B4GALT3	1003.65	0.00705908	0.0800718	0.0881593	0.92975	0.989395	B4GALT3	0
B4GALT4	397.676	0.0461085	0.117363	0.392872	0.694414	0.933485	B4GALT4	0
B4GALT4-AS1	0.249617	-0.246618	3.48764	-0.070712	0.943627	NA	B4GALT4-AS1	0
B4GALT5	4246.86	0.228589	0.0624613	3.65968	0.00025253	0.014576	B4GALT5	1
B4GALT6	371.146	0.00467956	0.111712	0.0418896	0.966587	0.994969	B4GALT6	0
B4GALT7	331.355	-0.0392646	0.110934	-0.353945	0.72338	0.939365	B4GALT7	0
B4GAT1	2345.85	0.0308791	0.0676015	0.456781	0.647828	0.920506	B4GAT1	0
B4GAT1-DT	57.7924	-0.0523277	0.235254	-0.222431	0.823979	0.961767	B4GAT1-DT	0
B9D1	181.759	0.00305655	0.149591	0.0204327	0.983698	0.997937	B9D1	0
B9D2	129.378	0.239702	0.162873	1.47172	0.141098	0.586688	B9D2	0
BAALC	1846.29	0.12475	0.0839878	1.48533	0.137457	0.580743	BAALC	0
BAALC-AS1	0.431862	-2.46076	2.79366	-0.880836	0.378407	NA	BAALC-AS1	0
BAALC-AS2	2.35618	-0.226706	1.08583	-0.208787	0.834615	NA	BAALC-AS2	0
BAAT	26.9259	0.0332109	0.39081	0.0849798	0.932277	0.989637	BAAT	0
BAAT_1	16.4756	-0.01366	0.482203	-0.0283284	0.9774	NA	BAAT_1	0
BABAM1	781.694	0.087111	0.104699	0.83201	0.405403	0.823929	BABAM1	0
BABAM2	486.81	0.230529	0.120496	1.91317	0.0557262	0.399616	BABAM2	0
BABAM2-AS1	4.3015	0.474817	0.832369	0.570441	0.568379	NA	BABAM2-AS1	0
BACE1	2061.5	-0.0318608	0.0656623	-0.485222	0.627519	0.915062	BACE1	0
BACE1-AS	101.142	-0.0433521	0.182351	-0.23774	0.812083	0.960153	BACE1-AS	0
BACE2	0.156135	-0.967956	3.81694	-0.253595	0.799808	NA	BACE2	0
BACH1	1273.84	0.13639	0.0794458	1.71677	0.0860219	0.481632	BACH1	0
BACH1-IT2	1.64997	-0.928492	1.32136	-0.702678	0.482256	NA	BACH1-IT2	0
BACH1-IT3	0	NA	NA	NA	NA	NA	BACH1-IT3	0
BACH2	2006.89	-0.00146981	0.0812509	-0.0180898	0.985567	0.998122	BACH2	0
BACH2_1	1709.2	0.00788693	0.0764134	0.103214	0.917793	0.986306	BACH2_1	0
BAD	997.163	0.198884	0.082986	2.39659	0.0165483	0.215566	BAD	0
BAG1	1264.51	0.0392752	0.080958	0.485131	0.627583	0.915062	BAG1	0
BAG2	84.1602	0.0320614	0.199239	0.160919	0.872157	0.975228	BAG2	0
BAG3	213.166	0.066656	0.158743	0.419899	0.674559	0.927946	BAG3	0
BAG4	722.287	-0.0754691	0.0868676	-0.868783	0.384966	0.811194	BAG4	0
BAG5	1197.02	0.000673965	0.0776717	0.0086771	0.993077	0.999136	BAG5	0
BAG6	5329.04	0.215526	0.0690359	3.12194	0.00179666	0.0568096	BAG6	0
BAG6_1	5104.54	0.274796	0.1082	2.53971	0.0110945	0.173843	BAG6_1	0
BAG6_2	4740.35	-0.00875777	0.121312	-0.0721923	0.942449	0.990236	BAG6_2	0
BAG6_3	4973.84	0.288274	0.101812	2.83142	0.00463422	0.104339	BAG6_3	0
BAG6_4	4392.16	-0.0553684	0.106172	-0.521497	0.60202	0.903967	BAG6_4	0
BAG6_5	4915.08	0.119067	0.245478	0.485041	0.627647	0.915062	BAG6_5	0
BAG6_6	4893.84	0.10521	0.105495	0.997298	0.31862	0.767758	BAG6_6	0
BAGE2	0.312749	-0.246617	3.22037	-0.0765804	0.938957	NA	BAGE2	0
BAGE5	1.63677	1.77258	1.69741	1.04428	0.296354	NA	BAGE5	0
BAHCC1	2231.66	-0.0777616	0.0668809	-1.16269	0.244956	0.716711	BAHCC1	0
BAHCC1_1	2092.3	-0.0961915	0.0746354	-1.28882	0.197461	0.670823	BAHCC1_1	0
BAHD1	1721.79	0.0852429	0.0783723	1.08767	0.276743	0.737478	BAHD1	0
BAIAP2	518.241	-0.000877473	0.106297	-0.00825489	0.993414	0.999136	BAIAP2	0
BAIAP2-DT	1046.3	0.170911	0.0953455	1.79254	0.073046	0.450025	BAIAP2-DT	0
BAIAP2L1	11.444	0.29514	0.509951	0.578762	0.562749	NA	BAIAP2L1	0
BAIAP2L2	27.4334	0.136447	0.341751	0.39926	0.689702	0.932312	BAIAP2L2	0
BAIAP3	321.397	-0.17853	0.14176	-1.25939	0.207891	0.682161	BAIAP3	0
BAK1	231.044	-0.0200048	0.129588	-0.154372	0.877316	0.976322	BAK1	0
BALR6	60.9279	-0.143033	0.256914	-0.556733	0.57771	0.898325	BALR6	0
BAMBI	23.07	0.0837609	0.357803	0.234098	0.814909	0.96072	BAMBI	0
BANCR	0	NA	NA	NA	NA	NA	BANCR	0
BANF1	1252.5	0.174489	0.0862906	2.02211	0.0431645	0.354217	BANF1	0
BANF2	0	NA	NA	NA	NA	NA	BANF2	0
BANK1	3.19662	0.427377	0.985231	0.433783	0.664446	NA	BANK1	0
BANP	244.037	-0.220533	0.130697	-1.68736	0.091534	0.493854	BANP	0
BAP1	2559.13	-0.0070353	0.0624237	-0.112702	0.910267	0.984621	BAP1	0
BARD1	74.2511	-0.431125	0.226006	-1.90758	0.0564455	0.400834	BARD1	0
BARHL1	0	NA	NA	NA	NA	NA	BARHL1	0
BARHL2	0.42679	2.02645	3.23383	0.626642	0.530894	NA	BARHL2	0
BARX1	0.991892	-0.0238972	1.8426	-0.0129693	0.989652	NA	BARX1	0
BARX1-DT	0	NA	NA	NA	NA	NA	BARX1-DT	0
BARX2	0	NA	NA	NA	NA	NA	BARX2	0
BASP1	18543.7	0.097722	0.070207	1.39191	0.163949	0.624559	BASP1	0
BASP1-AS1	167.741	-0.158129	0.15512	-1.0194	0.308015	0.760545	BASP1-AS1	0
BASP1P1	0.86054	1.79227	1.91852	0.934196	0.350203	NA	BASP1P1	0
BATF	0	NA	NA	NA	NA	NA	BATF	0
BATF2	1.50105	0.465208	1.41572	0.328602	0.742456	NA	BATF2	0
BATF3	7.8191	0.270798	0.606717	0.446334	0.655356	NA	BATF3	0
BAX	582.181	0.0713761	0.108569	0.657423	0.510909	0.873831	BAX	0
BAZ1A	120.113	-0.169112	0.174511	-0.969059	0.332516	0.777084	BAZ1A	0
BAZ1A-AS1	50.9615	0.328271	0.250123	1.31244	0.189373	0.657893	BAZ1A-AS1	0
BAZ1B	3609.49	0.0336553	0.0605349	0.555966	0.578234	0.898325	BAZ1B	0
BAZ2A	2261.94	-0.0139876	0.0757058	-0.184762	0.853416	0.970502	BAZ2A	0
BAZ2B	2179.69	-0.13662	0.0686127	-1.99118	0.0464615	0.367393	BAZ2B	0
BAZ2B-AS1	61.0989	-0.0948662	0.244717	-0.387656	0.698271	0.934568	BAZ2B-AS1	0
BBC3	208.806	-0.190435	0.146906	-1.2963	0.194872	0.667465	BBC3	0
BBIP1	467.729	0.0914279	0.0959189	0.953179	0.340499	0.783134	BBIP1	0
BBLN	1131.65	0.0263202	0.0991823	0.265372	0.790723	0.956132	BBLN	0
BBOF1	177.305	-0.0243015	0.145061	-0.167526	0.866956	0.974	BBOF1	0
BBOX1	2.74393	-0.522653	1.07023	-0.488358	0.625296	NA	BBOX1	0
BBOX1-AS1	32.1802	-0.209694	0.322797	-0.649616	0.51594	0.875229	BBOX1-AS1	0
BBS1	680.468	-0.0964567	0.0835668	-1.15425	0.248399	0.719233	BBS1	0
BBS10	417.093	0.0379402	0.103355	0.367085	0.713555	0.93695	BBS10	0
BBS12	158.789	-0.0586573	0.146839	-0.399468	0.689549	0.932312	BBS12	0
BBS2	557.759	-0.0618388	0.107017	-0.577839	0.563373	0.893884	BBS2	0
BBS4	468.411	0.0939471	0.0989612	0.949333	0.342451	0.783865	BBS4	0
BBS5	219.099	-0.192267	0.153811	-1.25003	0.21129	0.683862	BBS5	0
BBS7	636.908	0.0874453	0.109536	0.798323	0.424683	0.83407	BBS7	0
BBS7-DT	0.119592	-0.967956	3.81694	-0.253595	0.799808	NA	BBS7-DT	0
BBS9	379.243	0.2708	0.109071	2.48279	0.0130357	0.189309	BBS9	0
BBX	408.041	-0.0599329	0.106398	-0.563292	0.573236	0.896392	BBX	0
BCAM	260.261	0.307221	0.15101	2.03444	0.041907	0.349728	BCAM	0
BCAN	5.59178	-0.716627	0.761071	-0.941603	0.346396	NA	BCAN	0
BCAN-AS2	0.154418	-0.967956	3.81694	-0.253595	0.799808	NA	BCAN-AS2	0
BCAN-AS2_1	0.154418	-0.967956	3.81694	-0.253595	0.799808	NA	BCAN-AS2_1	0
BCAN_1	2.51237	-1.1087	1.13818	-0.9741	0.330007	NA	BCAN_1	0
BCAP29	1.82452	0.558422	1.402	0.398305	0.690405	NA	BCAP29	0
BCAP29_1	1.82452	0.558422	1.402	0.398305	0.690405	NA	BCAP29_1	0
BCAP31	1730.74	0.161496	0.0787329	2.05118	0.040249	0.341299	BCAP31	0
BCAR1	1569.86	-0.0584319	0.0820866	-0.711832	0.476569	0.859065	BCAR1	0
BCAR1_1	1373.8	0.0104105	0.0969836	0.107343	0.914517	0.985294	BCAR1_1	0
BCAR3	128.123	0.198644	0.158201	1.25565	0.209245	0.682161	BCAR3	0
BCAR3-AS1	0.949734	0.0499423	1.75983	0.028379	0.97736	NA	BCAR3-AS1	0
BCAR4	0.590568	-0.490776	2.25678	-0.217467	0.827844	NA	BCAR4	0
BCAS1	1.32231	1.47158	1.80081	0.817179	0.413826	NA	BCAS1	0
BCAS2	752.384	0.0839598	0.0961949	0.87281	0.382767	0.811194	BCAS2	0
BCAS3	489.401	0.105075	0.0985394	1.06633	0.286275	0.742716	BCAS3	0
BCAS3-AS1	2.04042	0.602961	1.2804	0.470918	0.6377	NA	BCAS3-AS1	0
BCAS4	921.097	0.122803	0.0828755	1.48177	0.138401	0.582561	BCAS4	0
BCAT1	1199.48	-0.0139772	0.0968857	-0.144265	0.885291	0.979107	BCAT1	0
BCAT2	424.131	0.188889	0.113288	1.66734	0.0954477	0.502434	BCAT2	0
BCCIP	659.337	-0.102702	0.083572	-1.22891	0.219106	0.692251	BCCIP	0
BCDIN3D	252.332	0.0242017	0.128633	0.188146	0.850762	0.969932	BCDIN3D	0
BCDIN3D-AS1	93.0909	0.0134456	0.188844	0.0711996	0.943239	0.990539	BCDIN3D-AS1	0
BCHE	130.306	0.164968	0.169201	0.97498	0.32957	0.774755	BCHE	0
BCKDHA	336.668	-0.033215	0.11767	-0.282273	0.777734	0.952559	BCKDHA	0
BCKDHB	234.98	0.0311804	0.125791	0.247876	0.80423	0.960133	BCKDHB	0
BCKDK	528.091	0.0866189	0.103882	0.833819	0.404383	0.823463	BCKDK	0
BCL10	254.715	0.0310445	0.1187	0.261538	0.793678	0.957024	BCL10	0
BCL10-AS1	3.6607	0.481042	0.904962	0.53156	0.595031	NA	BCL10-AS1	0
BCL11A	391.385	-0.20828	0.11703	-1.77972	0.0751225	0.453909	BCL11A	0
BCL11B	1.40907	-0.499638	1.45172	-0.34417	0.730718	NA	BCL11B	0
BCL2	181.364	-0.0985536	0.142681	-0.690726	0.489737	0.866934	BCL2	0
BCL2A1	0	NA	NA	NA	NA	NA	BCL2A1	0
BCL2L1	3042.94	0.0156736	0.0685748	0.228562	0.81921	0.961491	BCL2L1	0
BCL2L1-AS1	0	NA	NA	NA	NA	NA	BCL2L1-AS1	0
BCL2L10	6.55029	-0.25408	0.789576	-0.321794	0.747609	NA	BCL2L10	0
BCL2L11	145.595	-0.171759	0.196128	-0.875749	0.381166	0.810454	BCL2L11	0
BCL2L12	6.00443	-0.331628	0.773758	-0.428594	0.668219	NA	BCL2L12	0
BCL2L13	662.6	0.0628719	0.0858721	0.732158	0.464072	0.852461	BCL2L13	0
BCL2L14	0	NA	NA	NA	NA	NA	BCL2L14	0
BCL2L14_1	0	NA	NA	NA	NA	NA	BCL2L14_1	0
[truncated: 48,038 more rows]
