# Supplementary material for: Correction of dysregulated lipid metabolism normalizes gene expression in oligodendrocytes and prolongs lifespan in female poly-GA C9orf72 mice
Source: Nat Commun. 2025 Apr 11;16:3442. doi: 10.1038/s41467-025-58634-4 (PMC11992041; doi:10.1038/s41467-025-58634-4)
Supplement: Supplementary file 9 — Source Data [file 41467_2025_58634_MOESM9_ESM.zip]

Archive with 2 entries (2 files):
- Source data and western blots.xlsx
- Source data statistics.xlsx
