# Supplementary material for: Correction of dysregulated lipid metabolism normalizes gene expression in oligodendrocytes and prolongs lifespan in female poly-GA C9orf72 mice
Source: Nat Commun. 2025 Apr 11;16:3442. doi: 10.1038/s41467-025-58634-4 (PMC11992041; doi:10.1038/s41467-025-58634-4)
Supplement: Supplementary file 9 — Source Data [file 41467_2025_58634_MOESM9_ESM.zip › Source data and western blots.xlsx]

## Sheet: 1b
Animal	Survival	Treatment	Sex
Tg_CD#1	49	CD	M
Tg_CD#2	48	CD	M
Tg_CD#3	42	CD	M
Tg_CD#4	44	CD	M
Tg_CD#5	43	CD	M
Tg_Vehicle#1	42	Vehicle	M
Tg_Vehicle#2	40	Vehicle	M
Tg_Vehicle#3	48	Vehicle	M
Tg_Vehicle#4	44	Vehicle	M
Tg_Vehicle#5	40	Vehicle	M
Tg_Vehicle#6	39	Vehicle	M
Tg_Vehicle#7	40	Vehicle	M
Tg_Vehicle#8	40	Vehicle	M
Tg_Vehicle#9	40	Vehicle	M
Tg_Vehicle#10	41	Vehicle	M
Tg_Vehicle#11	46	Vehicle	M
Tg_Vehicle#12	45	Vehicle	M

## Sheet: 1c
Animal	Survival	Treatment	Sex
Tg_CD#1	63	CD	F
Tg_CD#2	72	CD	F
Tg_CD#3	44	CD	F
Tg_CD#4	70	CD	F
Tg_CD#5	44	CD	F
Tg_CD#6	42	CD	F
Tg_CD#7	49	CD	F
Tg_CD#8	51	CD	F
Tg_CD#9	46	CD	F
Tg_CD#10	43	CD	F
Tg_Vehicle#1	43	Vehicle	F
Tg_Vehicle#2	44	Vehicle	F
Tg_Vehicle#3	44	Vehicle	F
Tg_Vehicle#4	43	Vehicle	F
Tg_Vehicle#5	43	Vehicle	F
Tg_Vehicle#6	43	Vehicle	F
Tg_Vehicle#7	45	Vehicle	F

## Sheet: 1d
Animal# within condition	Sex	Group	concentration (pg/mL)
#1	M	WT_Vehicle	61.9
#2	M	WT_Vehicle	31.2
#3	M	WT_Vehicle	45.5
#4	M	WT_Vehicle	187
#5	M	WT_Vehicle	336
#6	M	WT_Vehicle	33.1
#7	M	WT_Vehicle	131
#8	M	WT_Vehicle	118
#1	M	WT_CD	103
#2	M	WT_CD	83.9
#3	M	WT_CD	182
#4	M	WT_CD	207
#5	M	WT_CD	184
#6	M	WT_CD	271
#7	M	WT_CD	141
#8	M	WT_CD	107
#9	M	WT_CD	146
#10	M	WT_CD	176
#11	M	WT_CD	124
#12	M	WT_CD	186
#13	M	WT_CD	122
#14	M	WT_CD	276
#15	M	WT_CD	134
#1	M	Tg_Vehicle	289
#2	M	Tg_Vehicle	386
#3	M	Tg_Vehicle	472
#4	M	Tg_Vehicle	610
#5	M	Tg_Vehicle	380
#1	M	Tg_CD	572
#2	M	Tg_CD	630
#3	M	Tg_CD	480
#4	M	Tg_CD	522
#5	M	Tg_CD	556
#6	M	Tg_CD	708
#7	M	Tg_CD	355
#8	M	Tg_CD	457
#9	M	Tg_CD	370

## Sheet: 1e
Animal# within condition	concentration (pg/mL)	sex	Group
#1	588	F	Tg_Vehicle
#2	1004	F	Tg_Vehicle
#3	807.6	F	Tg_Vehicle
#1	55.2	F	WT_Vehicle
#2	58.8	F	WT_Vehicle
#3	42.4	F	WT_Vehicle
#4	808	F	Tg_Vehicle
#4	70	F	WT_Vehicle
#1	71.6	F	WT_CD
#2	54.4	F	WT_CD
#3	63.6	F	WT_CD
#4	93.2	F	WT_CD
#1	262	F	Tg_CD
#2	612	F	Tg_CD
#3	334	F	Tg_CD
#4	317.6	F	Tg_CD
#5	500	F	Tg_CD
#5	114.12	F	WT_CD
#6	60.96	F	WT_CD
#7	141.6	F	WT_CD

## Sheet: 1g
Animal# within condition	normalized_GA-GFP_area	region	Group
#1	0	DG	WT_CD
#2	0	DG	WT_CD
#1	0	DG	WT_Vehicle
#2	0	DG	WT_Vehicle
#3	0	DG	WT_Vehicle
#3	0	DG	WT_CD
#1	238.299	DG	Tg_Vehicle
#2	130.213	DG	Tg_Vehicle
#3	309.244	DG	Tg_Vehicle
#1	282.786	DG	Tg_CD
#2	305.791	DG	Tg_CD
#3	163.662	DG	Tg_CD

## Sheet: 3e
Animal #	Calnexin	Serpina3n	Serpina3n_NormalizedByCalnexin	Group
WT_Vehicle #1	751.57	384.602	0.512	WT_Vehicle
WT_Vehicle #2	1041.64	425.375	0.408	WT_Vehicle
WT_Vehicle #3	1119.58	210.575	0.188	WT_Vehicle
WT_CD #1	947	162.18	0.171	WT_CD
WT_CD #2	1054.12	210.76	0.2	WT_CD
WT_CD #3	1076.05	346.864	0.322	WT_CD
WT_CD #4	1049.16	564.767	0.538	WT_CD
Tg_Vehicle #1	888.626	1917.04	2.157	Tg_Vehicle
Tg_Vehicle #2	1079.32	2705.73	2.507	Tg_Vehicle
Tg_Vehicle #3	1334.84	2784.53	2.086	Tg_Vehicle
Tg_CD #1	1265.86	903.536	0.714	Tg_CD
Tg_CD #2	1267.87	1060.77	0.837	Tg_CD
Tg_CD #3	1304.78	1405.86	1.077	Tg_CD
Tg_CD #4	1108.44	1238.49	1.117	Tg_CD

## Sheet: 3f
Animal #	Sex	Genotype	Cohort_Treatment	Concentration (pg/mL)		Group
Tg_Vehicle#1	F	Tg	Vehicle	1039.73		Tg_Vehicle
Tg_Vehicle#2	F	Tg	Vehicle	846.198		Tg_Vehicle
WT_Vehicle#1	F	WT	Vehicle	357.872		WT_Vehicle
WT_Vehicle#2	F	WT	Vehicle	349.98		WT_Vehicle
WT_Vehicle#3	F	WT	Vehicle	476.753		WT_Vehicle
Tg_Vehicle#3	F	Tg	Vehicle	1000.51		Tg_Vehicle
WT_Vehicle#4	F	WT	Vehicle	447.132		WT_Vehicle
WT_CD#1	F	WT	CD	533.754		WT_CD
WT_CD#2	F	WT	CD	474.921		WT_CD
WT_CD#3	F	WT	CD	499.944		WT_CD
WT_CD#4	F	WT	CD	319.93		WT_CD
Tg_CD#1	F	Tg	CD	603.928		Tg_CD
Tg_CD#2	F	Tg	CD	490.5		Tg_CD
Tg_CD#3	F	Tg	CD	465.899		Tg_CD
Tg_CD#4	F	Tg	CD	742.789		Tg_CD

## Sheet: 4e
Animal#	Density(count_per_µm^2)	Group
Tg_CD#1	0.486203	Tg_CD
Tg_CD#2	0.590514	Tg_CD
Tg_CD#3	0.42482	Tg_CD
Tg_CD#4	0.550887	Tg_CD
Tg_CD#5	0.485232	Tg_CD
Tg_Vehicle#1	0.363438	Tg_Vehicle
Tg_Vehicle#2	0.253299	Tg_Vehicle
Tg_Vehicle#3	0.453958	Tg_Vehicle
Tg_Vehicle#4	0.251745	Tg_Vehicle
WT_CD#1	0.790007	WT_CD
WT_CD#2	0.808072	WT_CD
WT_CD#3	0.768445	WT_CD
WT_Vehicle#1	0.821863	WT_Vehicle
WT_Vehicle#2	0.814288	WT_Vehicle
WT_Vehicle#3	0.82264	WT_Vehicle
Area in all quantified images from independent biological replicates
191520 x 26880 nm

## Sheet: 4f-g
	Cholesterol			16_1_CE	18_1_CE	18_2_CE	20_4_CE	22_4_CE	22_6_CE	d7-22_4_CE (internal standard)			WT_Vehicle	WT_Vehicle	WT_Vehicle	WT_Vehicle	Tg_Vehicle	Tg_Vehicle	Tg_Vehicle	Tg_CD	Tg_CD	Tg_CD	Tg_CD	Tg_CD
	Area			Area	Area	Area	Area	Area	Area				WT_Vehicle#3	WT_Vehicle#4	WT_Vehicle#2	WT_Vehicle#1	Tg_Vehicle#3	Tg_Vehicle#1	Tg_Vehicle#2	Tg_CD#5	Tg_CD#2	Tg_CD#3	Tg_CD#1	Tg_CD#4
blank_1	NF		blank_1	NF	11105.2	NF	NF	NF	NF	1094.26		CE 16:1	108367	193496	84109.8	201562	1.01039e+06	1.01647e+06	459184	479658	685810	334133	163708	496759
blank_2	NF		blank_2	NF	8940.85	NF	NF	NF	NF	995.182		CE 18:1	823240	1.51268e+06	684002	1.40296e+06	4.48083e+06	5.50746e+06	2.35604e+06	2.38907e+06	3.45464e+06	1.78841e+06	996466	2.57165e+06
blank_3	NF		blank_3	NF	6462.95	NF	NF	NF	NF	NF		CE 18:2	382717	423910	211488	560854	2.95895e+06	1.33774e+06	650517	593044	1.83028e+06	623257	281893	527708
WT_Vehicle#3	2.34849e+08		WT_Vehicle#3	108367	823240	382717	846057	271058	1.18662e+06	6.68032e+07		CE 20:4	846057	960375	598823	1.20513e+06	1.87504e+06	3.28123e+06	1.42486e+06	1.46032e+06	2.77226e+06	1.31239e+06	756232	1.45094e+06
WT_Vehicle#4	1.95855e+08		WT_Vehicle#4	193496	1.51268e+06	423910	960375	435984	2.0042e+06	5.92479e+07		CE 22:4	271058	435984	148578	255092	918761	1.9705e+06	691145	536036	818856	455371	267772	515913
WT_Vehicle#2	2.09216e+08		WT_Vehicle#2	84109.8	684002	211488	598823	148578	1.1149e+06	6.47017e+07		CE 22:6	1.18662e+06	2.0042e+06	1.1149e+06	1.3064e+06	1.57138e+06	3.99348e+06	1.77618e+06	2.02304e+06	2.13986e+06	1.20029e+06	1.02029e+06	1.51892e+06
WT_Vehicle#1	2.85985e+08		WT_Vehicle#1	201562	1.40296e+06	560854	1.20513e+06	255092	1.3064e+06	6.74251e+07		sum	3.61806e+06	5.53065e+06	2.8419e+06	4.932e+06	1.28153e+07	1.71069e+07	7.35793e+06	7.48117e+06	1.17017e+07	5.71385e+06	3.48636e+06	7.08189e+06
Tg_Vehicle#3	1.22694e+08		Tg_Vehicle#3	1.01039e+06	4.48083e+06	2.95895e+06	1.87504e+06	918761	1.57138e+06	6.0844e+07
Tg_Vehicle#1	1.77576e+08		Tg_Vehicle#1	1.01647e+06	5.50746e+06	1.33774e+06	3.28123e+06	1.9705e+06	3.99348e+06	6.78665e+07
Tg_Vehicle#2	1.27579e+08		Tg_Vehicle#2	459184	2.35604e+06	650517	1.42486e+06	691145	1.77618e+06	6.48184e+07
Tg_CD#5	1.30011e+08		Tg_CD#5	479658	2.38907e+06	593044	1.46032e+06	536036	2.02304e+06	6.46053e+07
Tg_CD#2	1.7932e+08		Tg_CD#2	685810	3.45464e+06	1.83028e+06	2.77226e+06	818856	2.13986e+06	6.38152e+07
Tg_CD#3	1.8764e+08		Tg_CD#3	334133	1.78841e+06	623257	1.31239e+06	455371	1.20029e+06	6.64611e+07
Tg_CD#1	1.78349e+08		Tg_CD#1	163708	996466	281893	756232	267772	1.02029e+06	6.2802e+07
Tg_CD#4	1.48958e+08		Tg_CD#4	496759	2.57165e+06	527708	1.45094e+06	515913	1.51892e+06	6.76775e+07
										internal standard RSD
										4.23704
Species	WT_Vehicle	WT_Vehicle	WT_Vehicle	WT_Vehicle	Tg_Vehicle	Tg_Vehicle	Tg_Vehicle	Tg_CD	Tg_CD	Tg_CD	Tg_CD	Tg_CD
CE 16:1	108367	193496	84109.8	201562	1.01039e+06	1.01647e+06	459184	479658	685810	334133	163708	496759
CE 18:1	823240	1.51268e+06	684002	1.40296e+06	4.48083e+06	5.50746e+06	2.35604e+06	2389073	3.45464e+06	1.78841e+06	996466	2.57165e+06
CE 18:2	382717	423910	211488	560854	2.95895e+06	1.33774e+06	650517	593044	1.83028e+06	623257	281893	527708
CE 20:4	846057	960375	598823	1.20513e+06	1.87504e+06	3.28123e+06	1.42486e+06	1.46032e+06	2.77226e+06	1.31239e+06	756232	1.45094e+06
CE 22:4	271058	435984	148578	255092	918761	1.9705e+06	691145	536036	818856	455371	267772	515913
CE 22:6	1.18662e+06	2.0042e+06	1.1149e+06	1.3064e+06	1.57138e+06	3.99348e+06	1.77618e+06	2.02304e+06	2.13986e+06	1.20029e+06	1.02029e+06	1.51892e+06
sum CE	3.61806e+06	5.53065e+06	2.8419e+06	4.932e+06	1.28153e+07	1.71069e+07	7.35793e+06	7.48117e+06	1.17017e+07	5.71385e+06	3.48636e+06	7.08189e+06
Cholesterol	2.34849e+08	1.95855e+08	2.09216e+08	2.85985e+08	1.22694e+08	1.77576e+08	1.27579e+08	1.30011e+08	1.7932e+08	1.8764e+08	1.78349e+08	1.48958e+08

## Sheet: 5b
Animal# within condition	Group	Percentage
1	WT_Vehicle	2.55038
2	WT_Vehicle	2.01629
3	WT_Vehicle	0.258493
4	WT_Vehicle	0.070159
4	WT_CD	0.161377
3	WT_CD	0.206754
2	WT_CD	0.508408
1	WT_CD	0.0727273
1	Tg_Vehicle	26.055
2	Tg_Vehicle	16.9455
3	Tg_Vehicle	21.5589
1	Tg_CD	3.53598
2	Tg_CD	3.10384
3	Tg_CD	3.03582
4	Tg_CD	23.2365

[truncated: 10 more sheets: 5d, 6c, 6e, S1, S2, S5, S6, S11, S12, S13c]
