# Supplementary material for: Correction of dysregulated lipid metabolism normalizes gene expression in oligodendrocytes and prolongs lifespan in female poly-GA C9orf72 mice
Source: Nat Commun. 2025 Apr 11;16:3442. doi: 10.1038/s41467-025-58634-4 (PMC11992041; doi:10.1038/s41467-025-58634-4)
Supplement: Supplementary file 9 — Source Data [file 41467_2025_58634_MOESM9_ESM.zip › Source data statistics.xlsx]

## Sheet: Fig 1b
The hazard ration (HR) for the effect of 'group' on survival
2.60128
	hr_conf_int
exp(coef)	2.60128
exp(-coef)	0.384426
lower .95	0.812457
upper .95	8.32866

## Sheet: Fig 1c
The hazard ration (HR) for the effect of 'group' on survival
4.22401
	hr_conf_int
exp(coef)	4.22401
exp(-coef)	0.236742
lower .95	1.19502
upper .95	14.9305

## Sheet: Fig 1d
ANOVA Report:
Analysis: One-way ANOVA comparing concentration (pg/mL) across groups
Groups (in order): WT_Vehicle, WT_CD, Tg_Vehicle, Tg_CD
Test: Two-tailed with multiple comparisons (Tukey's HSD)
ANOVA Table:
Source	Df	Sum Sq	Mean Sq	F value	Pr(>F)
Group	3	1027671	342557	39.475	5.048e-11 ***
Residuals	33	286366	8678
---
Signif. codes: 0 ‘***’ 0.001 ‘**’ 0.01 ‘*’ 0.05 ‘.’ 0.1 ‘ ’ 1
95% Confidence Intervals for Model Coefficients:
Coefficient	0.025	0.975
Intercept	50.9555	184.97
GroupWT_CD	-38.0758	127.871
GroupTg_Vehicle	201.392	417.483
GroupTg_CD	306.612	490.796
Effect Size (Eta Squared):
Source	Eta Squared	Partial Eta Squared	SS	df	MS	F	p
Group	0.782071	0.782071	1.02767e+06	3	342557	39.4752	5.04781e-11
Residuals	0.217929		286366	33	8677.77
Tukey's HSD Results (with 95% Confidence Intervals):
Tukey multiple comparisons of means
95% family-wise confidence level
Fit: aov(formula = concentration ~ Group, data = df)
Comparison	Difference	Lower CI	Upper CI	p adj
WT_CD - WT_Vehicle	44.8975	-65.4179	155.213	0.691483
Tg_Vehicle - WT_Vehicle	309.438	165.788	453.087	9.3e-06
Tg_CD - WT_Vehicle	398.704	276.265	521.144	0
Tg_Vehicle - WT_CD	264.54	134.419	394.661	2.43e-05
Tg_CD - WT_CD	353.807	247.563	460.05	0
Tg_CD - Tg_Vehicle	89.2667	-51.28	229.813	0.330794
Pairwise Cohen's d:
Group 1	Group 2	Cohen's d
WT_Vehicle	WT_CD	-0.590802
WT_Vehicle	Tg_Vehicle	-2.80311
WT_Vehicle	Tg_CD	-3.6172
WT_CD	Tg_Vehicle	-3.47817
WT_CD	Tg_CD	-4.25206
Tg_Vehicle	Tg_CD	-0.761063

## Sheet: Fig 1e
ANOVA Report:
Analysis: One-way ANOVA comparing concentration (pg/mL) across groups
Groups (in order): WT_Vehicle, WT_CD, Tg_Vehicle, Tg_CD
Test: Two-tailed with multiple comparisons (Tukey's HSD)
ANOVA Table:
Analysis of Variance Table
Response: concentration
Source	Df	Sum Sq	Mean Sq	F value	Pr(>F)
Group	3	1621317	540439	48.49	2.963e-08 ***
Residuals	16	178326	11145
---
Signif. codes: 0 ‘***’ 0.001 ‘**’ 0.01 ‘*’ 0.05 ‘.’ 0.1 ‘ ’ 1
95% Confidence Intervals for Model Coefficients:
Coefficient	0.025	0.975
Intercept	-55.3009	168.501
GroupWT_CD	-111.235	169.315
GroupTg_Vehicle	587.048	903.552
GroupTg_CD	198.389	498.651
Effect Size (Eta Squared):
Source	Eta Squared	Partial Eta Squared	SS	df	MS	F	p
Group	0.90091	0.90091	1.62132e+06	3	540439	48.49	2.96307e-08
Residuals	0.0990895		178326	16	11145.4
Tukey's HSD Results (with 95% Confidence Intervals):
Tukey multiple comparisons of means
95% family-wise confidence level
Fit: aov(formula = concentration ~ Group, data = df)
Comparison	Difference	Lower CI	Upper CI	p adj
WT_CD - WT_Vehicle	29.04	-160.275	218.355	0.970816
Tg_Vehicle - WT_Vehicle	745.3	531.724	958.876	2e-07
Tg_CD - WT_Vehicle	348.52	145.904	551.136	0.0007971
Tg_Vehicle - WT_CD	716.26	526.945	905.575	1e-07
Tg_CD - WT_CD	319.48	142.622	496.338	0.0004891
Tg_CD - Tg_Vehicle	-396.78	-599.396	-194.164	0.0002103
Pairwise Cohen's d:
Group 1	Group 2	Cohen's d
WT_Vehicle	WT_CD	-1.06788
WT_Vehicle	Tg_Vehicle	-6.18741
WT_Vehicle	Tg_CD	-3.15552
WT_CD	Tg_Vehicle	-7.04859
WT_CD	Tg_CD	-3.3441
Tg_Vehicle	Tg_CD	2.53368

## Sheet: Fig 1g
ANOVA Report:
Analysis: One-way ANOVA (two-tailed) comparing normalized_GA-GFP_area across groups
Groups (in order): WT_Vehicle, WT_CD, Tg_Vehicle, Tg_CD
Test: Two-tailed with multiple comparisons (Tukey's HSD)
ANOVA Table:
Analysis of Variance Table
Response: normalized_GA_GFP_area
Source	Df	Sum Sq	Mean Sq
Group	3	171332	57111
Residuals	8	27896	3487
---
Signif. codes: 0 ‘***’ 0.001 ‘**’ 0.01 ‘*’ 0.05 ‘.’ 0.1 ‘ ’ 1
95% Confidence Intervals for Model Coefficients:
Coefficient	0.025	0.975
Intercept	-78.6188	78.6188
GroupWT_CD	-111.184	111.184
GroupTg_Vehicle	114.735	337.102
GroupTg_CD	139.562	361.93
Effect Size (Eta Squared):
Source	Eta Squared	Partial Eta Squared	SS	df	MS	F	p
Group	0.859979	0.859979	171332	3	57110.5	16.378	0.000891343
Residuals	0.140021		27896.1	8	3487.02
Tukey's HSD Results (with 95% Confidence Intervals):
Tukey multiple comparisons of means
95% family-wise confidence level
Fit: aov(formula = normalized_GA_GFP_area ~ Group, data = df)
Comparison	Difference	Lower CI	Upper CI	p adj
WT_CD - WT_Vehicle	1.7053e-13	-154.401	154.401	1
Tg_Vehicle - WT_Vehicle	225.919	71.5174	380.32	0.0068265
Tg_CD - WT_Vehicle	250.746	96.3451	405.147	0.0036305
Tg_Vehicle - WT_CD	225.919	71.5174	380.32	0.0068265
Tg_CD - WT_CD	250.746	96.3451	405.147	0.0036305
Tg_CD - Tg_Vehicle	24.8276	-129.574	179.229	0.953171
Pairwise Cohen's d:
Group 1	Group 2	Cohen's d
WT_Vehicle	WT_CD	NaN
WT_Vehicle	Tg_Vehicle	-3.54385
WT_Vehicle	Tg_CD	-4.64821
WT_CD	Tg_Vehicle	-3.54385
WT_CD	Tg_CD	-4.64821
Tg_Vehicle	Tg_CD	-0.297299

## Sheet: Fig 3e
ANOVA Report:
Analysis: One-way ANOVA (two-tailed) comparing Serpina3n_NormalizedByCalnexin across groups
Groups (in order): WT_Vehicle, WT_CD, Tg_Vehicle, Tg_CD
Test: Two-tailed with multiple comparisons (Tukey's HSD)
ANOVA Table:
Analysis of Variance Table
Response: Serpina3n_NormalizedByCalnexin
Source	Df	Sum Sq	Mean Sq	F value	Pr(>F)
Group	3	7.7167	2.57224	73.162	4.175e-07 ***
Residuals	10	0.3516	0.03516
---
Signif. codes: 0 ‘***’ 0.001 ‘**’ 0.01 ‘*’ 0.05 ‘.’ 0.1 ‘ ’ 1
95% Confidence Intervals for Model Coefficients:
Coefficient	0.025	0.975
Intercept	0.128124	0.610542
GroupWT_CD	-0.380673	0.257506
GroupTg_Vehicle	1.53955	2.22179
GroupTg_CD	0.247827	0.886006
Effect Size (Eta Squared):
Source	Eta Squared	Partial Eta Squared	SS	df	MS	F	p
Group	0.956424	0.956424	7.71671	3	2.57224	73.1621	4.17517e-07
Residuals	0.0435756		0.35158	10	0.035158
Tukey's HSD Results (with 95% Confidence Intervals):
Tukey multiple comparisons of means
95% family-wise confidence level
Fit: aov(formula = Serpina3n_NormalizedByCalnexin ~ Group, data = df)
Comparison	Difference	Lower CI	Upper CI	p adj
WT_CD - WT_Vehicle	-0.0615833	-0.499711	0.376544	0.971953
Tg_Vehicle - WT_Vehicle	1.88067	1.41229	2.34904	1.2e-06
Tg_CD - WT_Vehicle	0.566917	0.128789	1.00504	0.012053
Tg_Vehicle - WT_CD	1.94225	1.50412	2.38038	5e-07
Tg_CD - WT_CD	0.6285	0.222873	1.03413	0.0036811
Tg_CD - Tg_Vehicle	-1.31375	-1.75188	-0.875622	1.74e-05
Pairwise Cohen's d:
Group 1	Group 2	Cohen's d
WT_Vehicle	WT_CD	0.37034
WT_Vehicle	Tg_Vehicle	-9.51323
WT_Vehicle	Tg_CD	-3.10708
WT_CD	Tg_Vehicle	-10.0939
WT_CD	Tg_CD	-3.48401
Tg_Vehicle	Tg_CD	6.36035

## Sheet: Fig 3f
ANOVA Report:
Analysis: One-way ANOVA (two-tailed) comparing Concentration (pg/mL) across groups
Groups (in order): WT_Vehicle, WT_CD, Tg_Vehicle, Tg_CD
Test: Two-tailed with multiple comparisons (Tukey's HSD)
ANOVA Table:
Analysis of Variance Table
Response: Concentration
Source	Df	Sum Sq	Mean Sq	F value	Pr(>F)
Group	3	616819	205606	20.951	7.463e-05 ***
Residuals	11	107949	9814
---
Signif. codes: 0 ‘***’ 0.001 ‘**’ 0.01 ‘*’ 0.05 ‘.’ 0.1 ‘ ’ 1
95% Confidence Intervals for Model Coefficients:
Coefficient	0.025	0.975
Intercept	298.916	516.952
GroupWT_CD	-104.972	203.378
GroupTg_Vehicle	387.684	720.741
GroupTg_CD	13.6695	322.02
Effect Size (Eta Squared):
Source	Eta Squared	Partial Eta Squared	SS	df	MS	F	p
Group	0.851058	0.851058	616819	3	205606	20.9514	7.46261e-05
Residuals	0.148942		107949	11	9813.52
Tukey's HSD Results (with 95% Confidence Intervals):
Tukey multiple comparisons of means
95% family-wise confidence level
Fit: aov(formula = Concentration ~ Group, data = df)
Comparison	Difference	Lower CI	Upper CI	p adj
WT_CD - WT_Vehicle	49.2031	-161.61	260.017	0.894024
Tg_Vehicle - WT_Vehicle	554.212	326.508	781.917	7.53e-05
Tg_CD - WT_Vehicle	167.845	-42.9689	378.658	0.135359
Tg_Vehicle - WT_CD	505.009	277.305	732.714	0.0001745
Tg_CD - WT_CD	118.642	-92.1721	329.455	0.371581
Tg_CD - Tg_Vehicle	-386.368	-614.073	-158.663	0.0016438
Pairwise Cohen's d:
Group 1	Group 2	Cohen's d
WT_Vehicle	WT_CD	-0.61043
WT_Vehicle	Tg_Vehicle	-6.81435
WT_Vehicle	Tg_CD	-1.6761
WT_CD	Tg_Vehicle	-5.16606
WT_CD	Tg_CD	-1.06204
Tg_Vehicle	Tg_CD	3.28978

## Sheet: Fig 4e
ANOVA Report:
Analysis: One-way ANOVA (two-tailed) comparing Density (count per µm²) across groups
Groups (in order): WT_Vehicle, WT_CD, Tg_Vehicle, Tg_CD
Test: Two-tailed with multiple comparisons (Tukey's HSD)
ANOVA Table:
Analysis of Variance Table
Response: Density
Source	Df	Sum Sq	Mean Sq	F value	Pr(>F)
Group	3	0.57809	0.192697	46.202	1.592e-06 ***
Residuals	11	0.04588	0.004171
---
Signif. codes: 0 ‘***’ 0.001 ‘**’ 0.01 ‘*’ 0.05 ‘.’ 0.1 ‘ ’ 1
95% Confidence Intervals for Model Coefficients:
Coefficient	0.025	0.975
Intercept	0.737532	0.901663
GroupWT_CD	-0.146814	0.0853024
GroupTg_Vehicle	-0.59755	-0.380424
GroupTg_CD	-0.415872	-0.20826
Effect Size (Eta Squared):
Source	Eta Squared	Partial Eta Squared	SS	df	MS	F	p
Group	0.926474	0.926474	0.57809	3	0.192697	46.2024	1.59234e-06
Residuals	0.0735259		0.0458778	11	0.00417071
Tukey's HSD Results (with 95% Confidence Intervals):
Tukey multiple comparisons of means
95% family-wise confidence level
Fit: aov(formula = Density ~ Group, data = df)
Comparison	Difference	Lower CI	Upper CI	p adj
WT_CD - WT_Vehicle	-0.0307559	-0.18945	0.127938	0.935065
Tg_Vehicle - WT_Vehicle	-0.488987	-0.637432	-0.340542	4.1e-06
Tg_CD - WT_Vehicle	-0.312066	-0.454006	-0.170126	0.0001885
Tg_Vehicle - WT_CD	-0.458231	-0.606676	-0.309787	7.9e-06
Tg_CD - WT_CD	-0.28131	-0.42325	-0.13937	0.0004634
Tg_CD - Tg_Vehicle	0.176921	0.0465407	0.307302	0.0083529
Pairwise Cohen's d:
Group 1	Group 2	Cohen's d
WT_Vehicle	WT_CD	2.13542
WT_Vehicle	Tg_Vehicle	6.47322
WT_Vehicle	Tg_CD	5.9326
WT_CD	Tg_Vehicle	5.98844
WT_CD	Tg_CD	5.23187
Tg_Vehicle	Tg_CD	-2.20542

## Sheet: Fig 4f-g
CE 16:1
	Df	Sum-Sq	Mean-Sq	F-value	Pr(>F)
Group	2	797000000000	398500000000	9.751	0.00559	**
Residuals	9	367800000000	40870000000
---
Signif. codes: 0 ‘***’ 0.001 ‘**’ 0.01 ‘*’ 0.05 ‘.’ 0.1 ‘ ’ 1
Eta Squared
0.684221675952989
Confidence Intervals for Means
Group	emmean	SE	df	lower.CL	upper.CL	t.ratio	p.value
WT_Vehicle	146884	101083	9	-81781.6	375549	1.4531	0.180155
Tg_Vehicle	828680	116720	9	564640	1.09272e+06	7.0997	5.66877e-05
Tg_CD	432014	90411.2	9	227489	636538	4.77832	0.00100363
Fisher's LSD Test Results
contrast	estimate	SE	df	lower.CL	upper.CL	t.ratio	p.value	Cohens_d
WT_Vehicle - Tg_Vehicle	-681796	154407	9	-1.03109e+06	-332504	-4.41559	0.0016819	4.41559
WT_Vehicle - Tg_CD	-285130	135617	9	-591917	21656.6	-2.10247	0.064858	2.10247
Tg_Vehicle - Tg_CD	396666	147641	9	62679.2	730653	2.6867	0.0249311	2.6867
CE 18:1
	Df	Sum-Sq	Mean-Sq	F-value	Pr(>F)
Group	2	15600000000000	7800000000000	7.765	0.011	*
Residuals	9	9040000000000	1000000000000
---
Signif. codes: 0 ‘***’ 0.001 ‘**’ 0.01 ‘*’ 0.05 ‘.’ 0.1 ‘ ’ 1
Eta Squared
0.633099
Confidence Intervals for Means
Group	emmean	SE	df	lower.CL	upper.CL	t.ratio	p.value
WT_Vehicle	1.10572e+06	501004	9	-27630.1	2.23907e+06	2.20701	0.0547117
Tg_Vehicle	4.11478e+06	578510	9	2.8061e+06	5.42346e+06	7.11272	5.5887e-05
Tg_CD	2.24005e+06	448112	9	1.22635e+06	3.25375e+06	4.99886	0.00074012
Fisher's LSD Test Results
contrast	estimate	SE	df	lower.CL	upper.CL	t.ratio	p.value	Cohens_d
WT_Vehicle - Tg_Vehicle	-3.00906e+06	765297	9	-4.74028e+06	-1.27784e+06	-3.93189	0.00344816	3.93189
WT_Vehicle - Tg_CD	-1.13433e+06	672168	9	-2.65488e+06	386222	-1.68757	0.125767	1.68757
Tg_Vehicle - Tg_CD	1.87473e+06	731764	9	219368	3.5301e+06	2.56194	0.0305897	2.56194
CE 18:2
	Df	Sum-Sq	Mean-Sq	F-value	Pr(>F)
Group	2	2773000000000	1386000000000	2.871	0.109
Residuals	9	4346000000000	482900000000
Eta Squared
0.389506470376909
Confidence Intervals for Means
Group	emmean	SE	df	lower.CL	upper.CL	t.ratio	p.value
WT_Vehicle	394742	347450	9	-391244	1.18073e+06	1.13611	0.285256
Tg_Vehicle	1.64907e+06	401201	9	741489	2.55665e+06	4.11033	0.00263571
Tg_CD	771237	310769	9	68229.6	1.47424e+06	2.48171	0.0348935
CE 20:4
	Df	Sum-Sq	Mean-Sq	F-value	Pr(>F)
Group	2	2880000000000	1440000000000	3.043	0.0978	.
Residuals	9	4260000000000	474000000000
---
Signif. codes: 0 ‘***’ 0.001 ‘**’ 0.01 ‘*’ 0.05 ‘.’ 0.1 ‘ ’ 1
Eta Squared
0.403442
Confidence Intervals for Means
Group	emmean	SE	df	lower.CL	upper.CL	t.ratio	p.value
WT_Vehicle	902597	344160	9	124054	1.68114e+06	2.62261	0.0276921
Tg_Vehicle	2.19371e+06	397401	9	1.29472e+06	3.09269e+06	5.52013	0.00037042
Tg_CD	1.55043e+06	307826	9	854080	2.24678e+06	5.03672	0.00070292
CE 22:4
	Df	Sum-Sq	Mean-Sq	F-value	Pr(>F)
Group	2	1510000000000	752000000000	5.985	0.0222	*
Residuals	9	1130000000000	126000000000
---
Signif. codes: 0 ‘***’ 0.001 ‘**’ 0.01 ‘*’ 0.05 ‘.’ 0.1 ‘ ’ 1
Eta Squared
0.570818
Confidence Intervals for Means
Group	emmean	SE	df	lower.CL	upper.CL	t.ratio	p.value
WT_Vehicle	277678	177266	9	-123326	678681	1.56645	0.151686
Tg_Vehicle	1.19347e+06	204689	9	730431	1.65651e+06	5.83065	0.00024972
Tg_CD	518790	158552	9	160121	877458	3.27206	0.00965095
Fisher's LSD Test Results
contrast	estimate	SE	df	lower.CL	upper.CL	t.ratio	p.value	Cohens_d
WT_Vehicle - Tg_Vehicle	-915793	270778	9	-1.52834e+06	-303249	-3.38207	0.00810027	3.38207
WT_Vehicle - Tg_CD	-241112	237827	9	-779115	296891	-1.01381	0.337151	1.01381
Tg_Vehicle - Tg_CD	674680	258914	9	88977.2	1.26038e+06	2.60581	0.0284655	2.60581
CE 22:6
	Df	Sum-Sq	Mean-Sq	F-value	Pr(>F)
Group	2	2080000000000	1040000000000	1.843	0.213
Residuals	9	5080000000000	564000000000
Eta Squared
0.290606
Confidence Intervals for Means
Group	emmean	SE	df	lower.CL	upper.CL	t.ratio	p.value
WT_Vehicle	1.40303e+06	375641	9	553272	2.25279e+06	3.73503	0.00466112
Tg_Vehicle	2.44701e+06	433753	9	1.46579e+06	3.42823e+06	5.64148	0.00031702
Tg_CD	1.58048e+06	335984	9	820430	2.34053e+06	4.70403	0.00111383
sum CE
	Df	Sum-Sq	Mean-Sq	F-value	Pr(>F)
Group	2	116000000000000	58200000000000	5.916	0.0229	*
Residuals	9	88500000000000	9840000000000
---
Signif. codes: 0 ‘***’ 0.001 ‘**’ 0.01 ‘*’ 0.05 ‘.’ 0.1 ‘ ’ 1
Eta Squared
0.567968
Confidence Intervals for Means
Group	emmean	SE	df	lower.CL	upper.CL	t.ratio	p.value
WT_Vehicle	4.23065e+06	1.56821e+06	9	683109	7.77819e+06	2.69775	0.0244836
Tg_Vehicle	1.24267e+07	1.81082e+06	9	8.33037e+06	1.65231e+07	6.8625	7.3694e-05
Tg_CD	7.093e+06	1.40265e+06	9	3.91998e+06	1.0266e+07	5.05685	0.00068396
Fisher's LSD Test Results
contrast	estimate	SE	df	lower.CL	upper.CL	t.ratio	p.value	Cohens_d
WT_Vehicle - Tg_Vehicle	-8.19606e+06	2.39548e+06	9	-13615026	-2.7771e+06	-3.42147	0.00761027	3.42147
WT_Vehicle - Tg_CD	-2.86234e+06	2.10398e+06	9	-7.62187e+06	1.89718e+06	-1.36044	0.206783	1.36044
Tg_Vehicle - Tg_CD	5.33372e+06	2.29052e+06	9	152203	1.05152e+07	2.32861	0.0448494	2.32861
Unmodified Cholesterol
	Df	Sum-Sq	Mean-Sq	F-value	Pr(>F)
Group	2	1.591e+16	7956000000000000	7.983	0.0101	*
Residuals	9	8970000000000000	996600000000000
---
Signif. codes: 0 ‘***’ 0.001 ‘**’ 0.01 ‘*’ 0.05 ‘.’ 0.1 ‘ ’ 1
Eta Squared
0.639501577901477
Confidence Intervals for Means
Group	emmean	SE	df	lower.CL	upper.CL	t.ratio	p.value
WT_Vehicle	2.31476e+08	1.57846e+07	9	1.95769e+08	2.67183e+08	14.6647	1.37264e-07
Tg_Vehicle	1.42617e+08	1.82265e+07	9	1.01385e+08	1.83848e+08	7.82469	2.64099e-05
Tg_CD	1.64856e+08	1.41182e+07	9	1.32918e+08	1.96793e+08	11.6768	9.7125e-07
Fisher's LSD Test Results
contrast	estimate	SE	df	lower.CL	upper.CL	t.ratio	p.value	Cohens_d
WT_Vehicle - Tg_Vehicle	8.88595e+07	2.41114e+07	9	3.43158e+07	1.43403e+08	3.68538	0.00503333	3.68538
WT_Vehicle - Tg_CD	6.66206e+07	2.11773e+07	9	1.87142e+07	1.14527e+08	3.14585	0.0118162	3.14585
Tg_Vehicle - Tg_CD	-2.2239e+07	2.30549e+07	9	-7.43928e+07	2.99148e+07	-0.96461	0.359942	0.96461

## Sheet: Fig 5b
ANOVA Report:
Analysis: One-way ANOVA (two-tailed) comparing Percentage across groups
Groups (in order): WT_Vehicle, WT_CD, Tg_Vehicle, Tg_CD
Test: Two-tailed with multiple comparisons (Tukey's HSD)
ANOVA Table:
Analysis of Variance Table
Response: Percentage
Source	Df	Sum Sq	Mean Sq	F value	Pr(>F)
Group	3	954.71	318.24	10.096	0.001721 **
Residuals	11	346.74	31.52
---
Signif. codes: 0 ‘***’ 0.001 ‘**’ 0.01 ‘*’ 0.05 ‘.’ 0.1 ‘ ’ 1
95% Confidence Intervals for Model Coefficients:
Coefficient	0.025	0.975
Intercept	-4.9548	7.40246
GroupWT_CD	-9.72441	7.75139
GroupTg_Vehicle	10.858	29.734
GroupTg_CD	-1.73369	15.7421
Effect Size (Eta Squared):
Source	Eta Squared	Partial Eta Squared	SS	df	MS	F	p
Group	0.733575	0.733575	954.708	3	318.236	10.0958	0.0017205
Residuals	0.266425		346.739	11	31.5217
Tukey's HSD Results (with 95% Confidence Intervals):
Tukey multiple comparisons of means
95% family-wise confidence level
Fit: aov(formula = Percentage ~ Group, data = df)
Comparison	Difference	Lower CI	Upper CI	p adj
WT_CD - WT_Vehicle	-0.986512	-12.9344	10.9614	0.994293
Tg_Vehicle - WT_Vehicle	20.296	7.39077	33.2012	0.0029361
Tg_CD - WT_Vehicle	7.00421	-4.94368	18.9521	0.339225
Tg_Vehicle - WT_CD	21.2825	8.37728	34.1877	0.0020499
Tg_CD - WT_CD	7.99072	-3.95716	19.9386	0.241028
Tg_CD - Tg_Vehicle	-13.2918	-26.1969	-0.38656	0.0430296
Pairwise Cohen's d:
Group 1	Group 2	Cohen's d
WT_Vehicle	WT_CD	1.10783
WT_Vehicle	Tg_Vehicle	-6.68085
WT_Vehicle	Tg_CD	-0.982172
WT_CD	Tg_Vehicle	-7.3782
WT_CD	Tg_CD	-1.12894
Tg_Vehicle	Tg_CD	1.60719

[truncated: 9 more sheets: Fig 5d, Fig 6c, Fig 6e, Fig S2, Fig S5, Fig S6, Fig S11, Fig S12, Fig S13c]
